# Supplementary material for: Ribosome subunit attrition and activation of the p53–MDM4 axis dominate the response of MLL-rearranged cancer cells to WDR5 WIN site inhibition
Source: eLife. 2024 Apr 29;12:RP90683. doi: 10.7554/eLife.90683 (PMC11057873; doi:10.7554/eLife.90683)
Supplement: Figure 1—source data 1. [file elife-90683-fig1-data1.xlsx]

## Sheet: C6 vs DMSO
Feature	Feature_gene_name	log2FoldChange	padj
ENSG00000135624.11	CCT7	-1.33907	1.44989e-253
ENSG00000213923.6	CSNK1E	-1.51922	3.21404e-189
ENSG00000130255.8	RPL36	-1.25728	3.96447e-150
ENSG00000089009.11	RPL6	-1.02106	1.30731e-122
ENSG00000115268.5	RPS15	-1.02185	4.13819e-112
ENSG00000172667.6	ZMAT3	1.09344	2.1527e-110
ENSG00000132274.11	TRIM22	0.974718	2.30142e-109
ENSG00000135679.17	MDM2	0.885141	6.15433e-103
ENSG00000163584.13	RPL22L1	-1.8581	1.45581e-98
ENSG00000167658.11	EEF2	-0.846012	1.22785e-94
ENSG00000198034.6	RPS4X	-0.756151	1.09128e-93
ENSG00000131469.8	RPL27	-1.07208	1.81708e-87
ENSG00000164938.9	TP53INP1	1.28291	8.05629e-84
ENSG00000136942.10	RPL35	-0.927839	5.12944e-82
ENSG00000115484.10	CCT4	-0.902908	7.2234e-82
ENSG00000197756.5	RPL37A	-0.944728	1.48479e-78
ENSG00000130723.13	PRRC2B	-0.950312	4.80036e-78
ENSG00000122406.8	RPL5	-0.88694	8.2063e-77
ENSG00000164587.7	RPS14	-0.980214	4.5055e-76
ENSG00000109475.12	RPL34	-1.05995	4.7998e-74
ENSG00000163682.11	RPL9	-0.898492	7.28219e-73
ENSG00000100316.11	RPL3	-0.677834	5.14768e-72
ENSG00000063177.8	RPL18	-0.861787	6.65974e-71
ENSG00000174748.14	RPL15	-0.74842	2.66979e-70
ENSG00000185432.10	METTL7A	0.891482	6.84432e-70
ENSG00000162244.6	RPL29	-1.01235	8.21216e-69
ENSG00000182899.10	RPL35A	-0.940204	3.92439e-68
ENSG00000144713.8	RPL32	-0.801374	7.95614e-68
ENSG00000172809.8	RPL38	-0.866563	5.5913e-67
ENSG00000146223.10	RPL7L1	-0.67103	5.13259e-65
ENSG00000125835.13	SNRPB	-0.967949	5.43567e-62
ENSG00000149273.10	RPS3	-0.762602	1.63855e-61
ENSG00000189091.8	SF3B3	-0.718094	6.83699e-61
ENSG00000127951.5	FGL2	0.749988	2.09155e-60
ENSG00000124942.9	AHNAK	0.680005	1.93901e-56
ENSG00000101347.7	SAMHD1	0.608729	2.71715e-55
ENSG00000161016.11	RPL8	-0.684298	4.46011e-53
ENSG00000187147.13	RNF220	-0.859969	4.71937e-52
ENSG00000149212.6	SESN3	0.693276	1.01257e-50
ENSG00000112697.11	TMEM30A	0.598762	3.87559e-49
ENSG00000017427.11	IGF1	1.21313	5.44674e-48
ENSG00000204628.7	GNB2L1	-0.591349	7.73774e-48
ENSG00000167526.9	RPL13	-0.683781	1.64005e-47
ENSG00000145592.9	RPL37	-0.6343	9.10675e-47
ENSG00000048392.7	RRM2B	0.667632	7.85171e-46
ENSG00000167513.4	CDT1	-0.605819	9.37981e-45
ENSG00000155974.7	GRIP1	0.776232	1.02637e-43
ENSG00000129824.11	RPS4Y1	-0.721849	7.84601e-43
ENSG00000131080.10	EDA2R	1.05995	1.01629e-42
ENSG00000134419.11	RPS15A	-0.823152	2.17773e-41
ENSG00000125691.8	RPL23	-0.690452	1.56944e-40
ENSG00000142937.7	RPS8	-0.626013	3.40858e-40
ENSG00000115457.5	IGFBP2	-0.783591	7.85329e-40
ENSG00000198755.6	RPL10A	-0.558309	8.03275e-39
ENSG00000138326.14	RPS24	-0.709485	2.27017e-38
ENSG00000082074.11	FYB	1.00652	4.27094e-38
ENSG00000142676.8	RPL11	-0.673395	5.3145e-38
ENSG00000101057.11	MYBL2	-0.624754	5.82159e-38
ENSG00000166508.13	MCM7	-0.515688	5.58377e-37
ENSG00000055163.14	CYFIP2	0.894601	8.82085e-37
ENSG00000205937.7	RNPS1	-0.580609	9.66259e-37
ENSG00000131171.8	SH3BGRL	0.541007	5.07411e-36
ENSG00000171848.9	RRM2	-0.487687	5.99113e-36
ENSG00000103257.4	SLC7A5	-0.579191	1.48648e-35
ENSG00000161513.7	FDXR	0.737853	1.23074e-34
ENSG00000080546.9	SESN1	0.834133	1.35079e-34
ENSG00000124762.9	CDKN1A	0.670258	7.92809e-34
ENSG00000196890.3	HIST3H2BB	-0.72684	1.93877e-33
ENSG00000118971.3	CCND2	0.526182	2.21656e-32
ENSG00000179348.7	GATA2	-1.58245	2.57699e-32
ENSG00000090382.2	LYZ	0.463762	8.56545e-32
ENSG00000143333.6	RGS16	-1.02849	1.61349e-31
ENSG00000143878.8	RHOB	-0.971141	2.39977e-31
ENSG00000124767.6	GLO1	-0.656092	4.30236e-31
ENSG00000197409.6	HIST1H3D	-0.496949	1.04531e-30
ENSG00000100297.11	MCM5	-0.506988	1.75987e-30
ENSG00000110077.10	MS4A6A	0.428953	2.59434e-30
ENSG00000128322.6	IGLL1	-1.81444	3.11309e-30
ENSG00000162511.7	LAPTM5	0.433931	2.04825e-29
ENSG00000075391.12	RASAL2	0.563729	5.30322e-29
ENSG00000094804.5	CDC6	-0.591069	3.08898e-28
ENSG00000148488.11	ST8SIA6	0.744288	4.6473e-28
ENSG00000066294.10	CD84	0.901446	1.32884e-27
ENSG00000172716.12	SLFN11	-1.15505	7.61967e-27
ENSG00000073111.9	MCM2	-0.510917	5.22196e-26
ENSG00000197958.8	RPL12	-0.486078	5.85633e-26
ENSG00000112773.11	FAM46A	0.668082	6.5901e-26
ENSG00000111206.8	FOXM1	-0.488468	1.98713e-25
ENSG00000161929.10	SCIMP	0.761131	2.25897e-25
ENSG00000100353.13	EIF3D	-0.429013	2.34855e-25
ENSG00000140988.11	RPS2	-0.474787	3.99288e-25
ENSG00000154767.10	XPC	0.550268	5.35682e-25
ENSG00000076003.4	MCM6	-0.422985	7.99179e-25
ENSG00000114867.15	EIF4G1	-0.429698	7.99179e-25
ENSG00000135069.9	PSAT1	-0.56662	1.19221e-24
ENSG00000161970.8	RPL26	-0.705013	1.32139e-24
ENSG00000127564.12	PKMYT1	-0.639235	1.42201e-24
ENSG00000120889.8	TNFRSF10B	0.430754	2.57695e-24
ENSG00000101255.6	TRIB3	-1.37154	3.47719e-24
ENSG00000255833.1	TIFAB	0.430069	6.62089e-24
ENSG00000146670.5	CDCA5	-0.520261	7.20724e-24
ENSG00000101439.4	CST3	0.424351	1.2564e-23
ENSG00000185130.4	HIST1H2BL	-0.447004	1.66862e-23
ENSG00000168496.3	FEN1	-0.488453	2.10127e-23
ENSG00000104055.10	TGM5	0.535322	2.72676e-23
ENSG00000168003.12	SLC3A2	-0.449134	4.11742e-23
ENSG00000188486.3	H2AFX	-0.457632	5.15498e-23
ENSG00000100433.11	KCNK10	0.625712	9.13464e-23
ENSG00000096968.8	JAK2	0.532544	2.32244e-22
ENSG00000256316.1	HIST1H3F	-0.462692	2.36386e-22
ENSG00000073910.15	FRY	0.591013	4.24346e-22
ENSG00000167747.9	C19orf48	-0.436084	5.73914e-22
ENSG00000203813.4	HIST1H3H	-0.478074	6.08467e-22
ENSG00000118855.14	MFSD1	0.432053	6.58684e-22
ENSG00000105011.4	ASF1B	-0.485534	7.00624e-22
ENSG00000025708.8	TYMP	0.588434	7.63066e-22
ENSG00000116852.10	KIF21B	-0.443086	1.06226e-21
ENSG00000011007.8	TCEB3	0.533157	1.30012e-21
ENSG00000157404.11	KIT	0.778538	1.92976e-21
ENSG00000166851.10	PLK1	-0.430653	2.19538e-21
ENSG00000181218.4	HIST3H2A	-0.655823	2.78553e-21
ENSG00000256018.1	HIST1H3G	-0.410588	3.78785e-21
ENSG00000186193.7	SAPCD2	-0.460346	4.22793e-21
ENSG00000147604.9	RPL7	-0.937684	6.15561e-21
ENSG00000085840.8	ORC1	-0.506705	2.09976e-20
ENSG00000127561.10	SYNGR3	1.29944	2.27948e-20
ENSG00000101210.6	EEF1A2	-0.444102	2.38008e-20
ENSG00000125726.6	CD70	0.604251	2.9588e-20
ENSG00000093072.11	CECR1	0.717458	3.8507e-20
ENSG00000153944.6	MSI2	0.466414	4.62239e-20
ENSG00000146278.10	PNRC1	0.418694	5.15735e-20
ENSG00000265681.2	RPL17	-1.04385	5.46003e-20
ENSG00000090861.11	AARS	-0.413059	6.61574e-20
ENSG00000104738.12	MCM4	-0.371943	6.95167e-20
ENSG00000139597.12	N4BP2L1	0.629034	9.01648e-20
ENSG00000130522.4	JUND	-0.429393	1.06346e-19
ENSG00000132386.6	SERPINF1	0.565349	1.6723e-19
ENSG00000174307.5	PHLDA3	0.578178	1.72728e-19
ENSG00000177606.5	JUN	-1.0928	2.16652e-19
ENSG00000171863.8	RPS7	-0.855854	2.23374e-19
ENSG00000101003.8	GINS1	-0.522878	3.395e-19
ENSG00000120708.12	TGFBI	0.50369	4.04771e-19
ENSG00000102524.7	TNFSF13B	0.720282	4.58199e-19
ENSG00000188987.2	HIST1H4D	-0.445163	4.75854e-19
ENSG00000163947.7	ARHGEF3	0.558709	5.34055e-19
ENSG00000135842.12	FAM129A	-1.08651	5.57275e-19
ENSG00000011600.7	TYROBP	0.479093	6.74682e-19
ENSG00000129003.11	VPS13C	0.428062	7.11002e-19
ENSG00000112245.6	PTP4A1	0.403414	7.24981e-19
ENSG00000013364.14	MVP	0.58058	7.69416e-19
ENSG00000130707.13	ASS1	-0.50909	1.11874e-18
ENSG00000104889.4	RNASEH2A	-0.451533	1.13981e-18
ENSG00000196839.8	ADA	0.534258	2.07534e-18
ENSG00000156966.6	B3GNT7	0.404301	2.43056e-18
ENSG00000160200.13	CBS	-1.02035	2.821e-18
ENSG00000124766.4	SOX4	0.374563	2.82171e-18
ENSG00000145632.10	PLK2	0.731711	2.93286e-18
ENSG00000174125.3	TLR1	0.758463	3.56706e-18
ENSG00000133169.5	BEX1	0.445411	3.65168e-18
ENSG00000155660.6	PDIA4	-0.366658	3.74308e-18
ENSG00000214787.4	MS4A4E	0.738109	4.66452e-18
ENSG00000019582.10	CD74	0.415654	7.05476e-18
ENSG00000076248.6	UNG	-0.439559	7.4622e-18
ENSG00000180596.7	HIST1H2BC	-0.391494	7.4622e-18
ENSG00000059804.11	SLC2A3	-0.479742	9.89811e-18
ENSG00000188229.5	TUBB4B	-0.428703	1.3219e-17
ENSG00000179218.9	CALR	-0.328792	1.70647e-17
ENSG00000198374.3	HIST1H2AL	-0.431633	1.87552e-17
ENSG00000105223.14	PLD3	0.449504	2.1475e-17
ENSG00000134574.7	DDB2	0.455782	2.34525e-17
ENSG00000152926.10	ZNF117	0.616329	4.02844e-17
ENSG00000166123.9	GPT2	-0.475966	4.29279e-17
ENSG00000146192.10	FGD2	0.788634	4.49477e-17
ENSG00000128487.12	SPECC1	0.451673	5.41851e-17
ENSG00000180198.11	RCC1	-0.390523	5.41851e-17
ENSG00000148180.12	GSN	0.403103	5.8303e-17
ENSG00000075151.15	EIF4G3	-0.491	6.36492e-17
ENSG00000137462.6	TLR2	0.41852	6.7529e-17
ENSG00000124693.2	HIST1H3B	-0.379655	7.21374e-17
ENSG00000145386.5	CCNA2	-0.445431	7.28506e-17
ENSG00000134684.6	YARS	-0.350703	7.99774e-17
ENSG00000128573.18	FOXP2	0.460249	8.90124e-17
ENSG00000135218.13	CD36	0.609294	9.08695e-17
ENSG00000186603.4	HPDL	-0.648744	9.24986e-17
ENSG00000167325.10	RRM1	-0.410413	9.94578e-17
ENSG00000139278.5	GLIPR1	0.584521	1.02902e-16
ENSG00000182199.6	SHMT2	-0.420658	1.60767e-16
ENSG00000164045.7	CDC25A	-0.47004	2.06057e-16
ENSG00000064687.8	ABCA7	0.492713	2.15483e-16
ENSG00000184348.2	HIST1H2AK	-0.493529	2.17424e-16
ENSG00000196628.9	TCF4	0.507908	2.25684e-16
ENSG00000071082.6	RPL31	-0.852424	2.53683e-16
ENSG00000197965.7	MPZL1	0.441107	3.42823e-16
ENSG00000093009.5	CDC45	-0.504853	4.0136e-16
ENSG00000198918.7	RPL39	-0.45655	4.16209e-16
ENSG00000196177.8	ACADSB	0.497512	4.25605e-16
ENSG00000168393.8	DTYMK	-0.437621	4.54692e-16
ENSG00000127528.5	KLF2	-0.900901	4.5632e-16
ENSG00000198327.3	HIST1H4F	-0.49692	4.81026e-16
ENSG00000213047.7	DENND1B	0.381545	4.93902e-16
ENSG00000167900.7	TK1	-0.440569	5.8053e-16
ENSG00000123933.10	MXD4	0.488982	7.46383e-16
ENSG00000196743.4	GM2A	0.407226	7.70865e-16
ENSG00000117399.9	CDC20	-0.388977	7.76158e-16
ENSG00000101412.9	E2F1	-0.473472	9.61206e-16
ENSG00000196331.5	HIST1H2BO	-0.390359	9.67586e-16
ENSG00000155926.9	SLA	0.506951	9.75358e-16
ENSG00000125772.8	GPCPD1	0.40886	1.02631e-15
ENSG00000117411.12	B4GALT2	-0.471032	1.08314e-15
ENSG00000131724.6	IL13RA1	0.511655	1.08503e-15
ENSG00000129566.8	TEP1	0.40996	1.1333e-15
ENSG00000170779.10	CDCA4	-0.493926	1.17518e-15
ENSG00000114391.8	RPL24	-0.763193	1.20997e-15
ENSG00000175832.8	ETV4	-1.01666	1.26757e-15
ENSG00000158985.9	CDC42SE2	0.353687	1.31641e-15
ENSG00000141858.7	SAMD1	-0.439217	1.49446e-15
ENSG00000145569.5	FAM105A	0.536298	1.68718e-15
ENSG00000163803.8	PLB1	0.528296	2.03178e-15
ENSG00000198366.5	HIST1H3A	-0.465052	2.39025e-15
ENSG00000167703.10	SLC43A2	0.587735	2.57601e-15
ENSG00000112249.9	ASCC3	0.373874	2.98727e-15
ENSG00000139514.8	SLC7A1	-0.31026	2.98727e-15
ENSG00000168242.3	HIST1H2BI	-0.403057	3.20947e-15
ENSG00000183044.7	ABAT	0.945874	3.57938e-15
ENSG00000100298.11	APOBEC3H	1.02272	4.1496e-15
ENSG00000105967.11	TFEC	0.567717	4.29718e-15
ENSG00000116670.10	MAD2L2	-0.4034	4.40427e-15
ENSG00000071205.7	ARHGAP10	0.538125	5.55871e-15
ENSG00000198558.2	HIST1H4L	-0.45734	5.70278e-15
ENSG00000119314.11	PTBP3	0.318355	5.80502e-15
ENSG00000062822.8	POLD1	-0.369634	6.15925e-15
ENSG00000137642.8	SORL1	0.53073	6.15925e-15
ENSG00000144136.6	SLC20A1	-0.387089	6.22832e-15
ENSG00000136960.8	ENPP2	0.464858	7.12249e-15
ENSG00000108106.9	UBE2S	-0.410235	7.42058e-15
ENSG00000128272.10	ATF4	-0.40211	7.93385e-15
ENSG00000121064.8	SCPEP1	0.435441	8.23542e-15
ENSG00000082397.11	EPB41L3	0.561806	9.42769e-15
ENSG00000025770.14	NCAPH2	-0.428319	1.06426e-14
ENSG00000168172.4	HOOK3	0.329676	1.14079e-14
ENSG00000112118.13	MCM3	-0.320985	1.14085e-14
ENSG00000137841.7	PLCB2	0.38739	1.16995e-14
ENSG00000087088.15	BAX	0.365827	1.20447e-14
ENSG00000070669.12	ASNS	-0.562621	1.32898e-14
ENSG00000115355.11	CCDC88A	0.361827	1.32898e-14
ENSG00000078237.4	C12orf5	0.719937	1.33778e-14
ENSG00000135476.7	ESPL1	-0.472453	1.33778e-14
ENSG00000124575.5	HIST1H1D	-0.400429	1.44834e-14
ENSG00000013810.14	TACC3	-0.351301	1.77118e-14
ENSG00000187210.8	GCNT1	0.549034	1.95834e-14
ENSG00000136536.10	MARCH7	0.302091	2.22643e-14
ENSG00000106868.12	SUSD1	0.351078	2.46444e-14
ENSG00000014257.11	ACPP	0.486477	2.51253e-14
ENSG00000112715.16	VEGFA	-0.456114	2.56448e-14
ENSG00000198339.3	HIST1H4I	-0.420332	2.56448e-14
ENSG00000196374.5	HIST1H2BM	-0.387884	2.99679e-14
ENSG00000161888.7	SPC24	-0.410856	3.04077e-14
ENSG00000171132.9	PRKCE	0.618698	3.23323e-14
ENSG00000182572.2	HIST1H3I	-0.36206	3.60689e-14
ENSG00000087245.8	MMP2	0.491222	3.81817e-14
ENSG00000014138.4	POLA2	-0.426805	4.03742e-14
ENSG00000196154.7	S100A4	0.42547	4.03742e-14
ENSG00000159259.7	CHAF1B	-0.506892	4.64387e-14
ENSG00000160957.8	RECQL4	-0.401243	4.73021e-14
ENSG00000197061.3	HIST1H4C	-0.36504	4.73021e-14
ENSG00000071054.11	MAP4K4	0.394855	4.92572e-14
ENSG00000142864.10	SERBP1	-0.351705	4.95436e-14
ENSG00000121807.5	CCR2	0.358332	5.57774e-14
ENSG00000167670.11	CHAF1A	-0.347562	5.90477e-14
ENSG00000151458.7	ANKRD50	0.628415	7.87532e-14
ENSG00000136169.12	SETDB2	0.379675	7.97199e-14
ENSG00000111670.10	GNPTAB	0.508894	8.62365e-14
ENSG00000120053.9	GOT1	-0.808986	8.97915e-14
ENSG00000135720.8	DYNC1LI2	0.448707	9.2123e-14
ENSG00000184702.13	SEPT5	-1.821	9.84181e-14
ENSG00000184990.8	SIVA1	-0.44578	1.08259e-13
ENSG00000075568.12	TMEM131	0.377968	1.13676e-13
ENSG00000135678.7	CPM	0.409001	1.17509e-13
ENSG00000109971.9	HSPA8	-0.294634	1.24856e-13
ENSG00000100941.4	PNN	0.415507	1.56875e-13
ENSG00000078900.10	TP73	-0.714728	1.64612e-13
ENSG00000126453.5	BCL2L12	-0.434575	1.66708e-13
ENSG00000075702.12	WDR62	-0.462647	1.78188e-13
ENSG00000112367.6	FIG4	0.47081	1.78188e-13
ENSG00000131153.4	GINS2	-0.496525	2.01486e-13
ENSG00000104343.15	UBE2W	0.334846	2.13397e-13
ENSG00000116005.7	PCYOX1	0.377703	2.17157e-13
ENSG00000127586.12	CHTF18	-0.460624	2.17157e-13
ENSG00000127824.9	TUBA4A	-0.494	2.17157e-13
ENSG00000171862.5	PTEN	0.297708	2.36903e-13
ENSG00000196747.3	HIST1H2AI	-0.401995	2.67477e-13
ENSG00000173542.4	MOB1B	0.462097	3.16821e-13
ENSG00000142765.13	SYTL1	-0.654011	3.35744e-13
ENSG00000160888.6	IER2	-0.446522	3.5989e-13
ENSG00000124635.7	HIST1H2BJ	-0.369625	4.17262e-13
ENSG00000134644.11	PUM1	-0.328522	4.67071e-13
ENSG00000119922.7	IFIT2	-1.43694	4.74078e-13
ENSG00000113368.7	LMNB1	-0.304713	4.84703e-13
ENSG00000184357.3	HIST1H1B	-0.384815	4.84703e-13
ENSG00000168461.8	RAB31	0.419849	5.03076e-13
ENSG00000197459.2	HIST1H2BH	-0.363157	5.64251e-13
ENSG00000136699.15	SMPD4	-0.344434	5.72554e-13
ENSG00000213462.4	ERV3-1	0.570931	6.4686e-13
ENSG00000134690.6	CDCA8	-0.37166	6.78814e-13
ENSG00000115919.10	KYNU	0.469191	6.81361e-13
ENSG00000175063.12	UBE2C	-0.381162	6.88403e-13
ENSG00000100889.7	PCK2	-0.626086	6.9529e-13
ENSG00000186185.9	KIF18B	-0.440829	7.45988e-13
ENSG00000009790.10	TRAF3IP3	0.344504	7.62731e-13
ENSG00000083799.13	CYLD	0.391131	7.62731e-13
ENSG00000135549.10	PKIB	0.489158	8.75639e-13
ENSG00000173848.14	NET1	-0.434665	9.35951e-13
ENSG00000197785.9	ATAD3A	-0.348639	1.13933e-12
ENSG00000131462.3	TUBG1	-0.430785	1.31947e-12
ENSG00000165168.6	CYBB	0.902189	1.36653e-12
ENSG00000166501.8	PRKCB	0.389621	1.39285e-12
ENSG00000168274.3	HIST1H2AE	-0.382212	1.39285e-12
ENSG00000173890.12	GPR160	0.386096	1.50659e-12
ENSG00000162063.8	CCNF	-0.373078	1.55023e-12
ENSG00000179163.11	FUCA1	0.502452	1.62494e-12
ENSG00000106105.9	GARS	-0.318345	1.79251e-12
ENSG00000174776.6	WDR49	0.518555	2.0399e-12
ENSG00000153029.10	MR1	0.443601	2.13378e-12
ENSG00000130024.10	PHF10	0.285401	2.15053e-12
ENSG00000136010.9	ALDH1L2	-0.478734	2.20191e-12
ENSG00000182578.9	CSF1R	0.348148	2.4367e-12
ENSG00000224982.2	TMEM233	0.519973	2.49252e-12
ENSG00000132514.9	CLEC10A	0.545549	2.53148e-12
ENSG00000117593.8	DARS2	-0.379331	2.64927e-12
ENSG00000100448.3	CTSG	-0.379115	2.7414e-12
ENSG00000178921.9	PFAS	-0.33853	3.04745e-12
ENSG00000185862.5	EVI2B	0.428757	3.3721e-12
ENSG00000149503.8	INCENP	-0.351292	3.53006e-12
ENSG00000134057.10	CCNB1	-0.330406	3.64424e-12
ENSG00000148158.12	SNX30	0.424978	3.83239e-12
ENSG00000166432.10	ZMAT1	0.721089	4.07514e-12
ENSG00000196176.7	HIST1H4A	-0.413494	4.07514e-12
ENSG00000160298.13	C21orf58	-0.438231	4.86343e-12
ENSG00000105281.8	SLC1A5	-0.317137	4.96333e-12
ENSG00000116985.6	BMP8B	-0.5016	5.45752e-12
ENSG00000101307.11	SIRPB1	0.476106	5.81664e-12
ENSG00000007237.14	GAS7	0.545	5.8584e-12
ENSG00000103187.6	COTL1	0.270048	6.06622e-12
ENSG00000198937.8	CCDC167	-0.691883	6.4415e-12
ENSG00000104043.10	ATP8B4	0.371381	6.56786e-12
ENSG00000101336.8	HCK	0.312507	6.61971e-12
ENSG00000183762.8	KREMEN1	-0.575415	7.16702e-12
ENSG00000140534.9	TICRR	-0.428954	7.31213e-12
ENSG00000239306.4	RBM14	-0.335118	8.60259e-12
ENSG00000113269.9	RNF130	0.31919	8.82222e-12
ENSG00000196975.10	ANXA4	0.451479	9.40044e-12
ENSG00000171115.3	GIMAP8	0.686355	1.05081e-11
ENSG00000179583.13	CIITA	0.62121	1.0671e-11
ENSG00000059588.5	TARBP1	0.310681	1.06876e-11
ENSG00000169813.12	HNRNPF	-0.281977	1.07961e-11
ENSG00000167208.10	SNX20	0.316645	1.08335e-11
ENSG00000167553.10	TUBA1C	-0.368311	1.16267e-11
ENSG00000067082.10	KLF6	-0.446343	1.27343e-11
ENSG00000133265.6	HSPBP1	-0.358692	1.34089e-11
ENSG00000162073.9	PAQR4	-0.496521	1.36525e-11
ENSG00000143226.9	FCGR2A	0.412997	1.444e-11
ENSG00000197535.10	MYO5A	0.434125	1.51364e-11
ENSG00000197872.7	FAM49A	0.423746	1.51968e-11
ENSG00000130309.6	COLGALT1	-0.281363	1.64163e-11
ENSG00000141540.6	TTYH2	0.618156	1.66833e-11
ENSG00000163406.6	SLC15A2	0.559789	1.72462e-11
ENSG00000147251.11	DOCK11	0.331373	1.73309e-11
ENSG00000125657.3	TNFSF9	0.405758	1.79449e-11
ENSG00000092820.13	EZR	-0.321047	1.80035e-11
ENSG00000179630.6	LACC1	0.600128	1.81209e-11
ENSG00000130066.12	SAT1	0.615275	1.89332e-11
ENSG00000180104.11	EXOC3	0.302988	1.91479e-11
ENSG00000132424.10	PNISR	0.337267	2.08335e-11
ENSG00000158406.2	HIST1H4H	-0.362232	2.08335e-11
ENSG00000073464.7	CLCN4	0.432762	2.08714e-11
ENSG00000197746.9	PSAP	0.315725	2.62949e-11
ENSG00000092621.7	PHGDH	-1.11189	2.63284e-11
ENSG00000161533.7	ACOX1	0.351705	2.63284e-11
ENSG00000090376.4	IRAK3	0.309332	2.71595e-11
ENSG00000128228.4	SDF2L1	-0.429229	3.0954e-11
ENSG00000198771.6	RCSD1	0.269493	3.28243e-11
ENSG00000108953.12	YWHAE	-0.297848	3.52252e-11
ENSG00000196415.5	PRTN3	-0.276847	3.6842e-11
ENSG00000142945.8	KIF2C	-0.349232	3.69655e-11
ENSG00000132549.14	VPS13B	0.408647	4.08044e-11
ENSG00000010292.8	NCAPD2	-0.265178	4.26036e-11
ENSG00000127507.13	EMR2	0.385796	4.27587e-11
ENSG00000169508.6	GPR183	0.6745	4.47894e-11
ENSG00000141551.10	CSNK1D	-0.321649	4.9508e-11
ENSG00000137193.9	PIM1	-0.266357	5.28152e-11
ENSG00000145882.6	PCYOX1L	0.37551	5.51038e-11
ENSG00000137265.10	IRF4	0.432932	5.7314e-11
ENSG00000143344.11	RGL1	0.948872	5.93553e-11
ENSG00000122484.8	RPAP2	0.447294	6.27456e-11
ENSG00000164796.13	CSMD3	0.40236	6.5765e-11
ENSG00000054219.9	LY75	0.593763	6.57706e-11
ENSG00000119333.7	WDR34	-0.421306	6.64172e-11
ENSG00000185198.7	PRSS57	-0.375855	6.71811e-11
ENSG00000182511.7	FES	0.345316	7.51143e-11
ENSG00000169891.13	REPS2	1.24782	7.71043e-11
ENSG00000168209.4	DDIT4	-0.719873	7.9381e-11
ENSG00000169252.4	ADRB2	0.461271	7.99063e-11
ENSG00000185658.9	BRWD1	0.300742	8.10779e-11
ENSG00000163156.7	SCNM1	0.378195	8.31382e-11
ENSG00000088812.13	ATRN	0.298309	8.40343e-11
ENSG00000165288.10	BRWD3	0.419448	8.70835e-11
ENSG00000178999.8	AURKB	-0.401393	9.32793e-11
ENSG00000168298.4	HIST1H1E	-0.309654	9.44289e-11
ENSG00000044574.7	HSPA5	-0.305663	9.49174e-11
ENSG00000135823.9	STX6	0.379978	9.57657e-11
ENSG00000163191.5	S100A11	0.315631	9.99401e-11
ENSG00000177084.12	POLE	-0.316029	1.02585e-10
ENSG00000198363.11	ASPH	0.345138	1.08694e-10
ENSG00000181938.9	GINS3	-0.509914	1.13958e-10
ENSG00000101608.8	MYL12A	0.287193	1.17311e-10
ENSG00000146410.7	MTFR2	-0.504061	1.21678e-10
ENSG00000129932.3	DOHH	-0.464304	1.24111e-10
ENSG00000185753.8	CXorf38	0.498975	1.27457e-10
ENSG00000054965.6	FAM168A	0.338348	1.2763e-10
ENSG00000133119.8	RFC3	-0.390845	1.2792e-10
ENSG00000123416.11	TUBA1B	-0.314789	1.27926e-10
ENSG00000170581.9	STAT2	0.351939	1.35134e-10
ENSG00000011422.7	PLAUR	-0.394893	1.35632e-10
ENSG00000182611.3	HIST1H2AJ	-0.381803	1.41292e-10
ENSG00000171631.10	P2RY6	0.406638	1.46799e-10
ENSG00000135916.11	ITM2C	0.306788	1.49342e-10
ENSG00000196226.2	HIST1H2BB	-0.340334	1.5048e-10
ENSG00000079616.8	KIF22	-0.306877	1.52023e-10
ENSG00000196532.4	HIST1H3C	-0.324936	1.53154e-10
ENSG00000185818.7	NAT8L	-0.495661	1.62113e-10
ENSG00000148680.11	HTR7	0.549778	1.71971e-10
ENSG00000197506.6	SLC28A3	0.631328	1.81717e-10
ENSG00000198740.4	ZNF652	0.457251	1.90115e-10
ENSG00000109667.7	SLC2A9	0.437837	1.91332e-10
ENSG00000057657.10	PRDM1	0.796805	2.06011e-10
ENSG00000123338.8	NCKAP1L	0.293975	2.45843e-10
ENSG00000106804.6	C5	0.491999	2.50715e-10
ENSG00000104885.13	DOT1L	-0.277441	2.52316e-10
ENSG00000163362.6	C1orf106	-0.545844	2.53779e-10
ENSG00000135090.9	TAOK3	0.307954	2.63442e-10
ENSG00000156802.8	ATAD2	-0.294799	2.63442e-10
ENSG00000168159.9	RNF187	-0.281557	2.66345e-10
ENSG00000006756.11	ARSD	0.39386	2.71741e-10
ENSG00000104093.9	DMXL2	0.399484	2.91329e-10
ENSG00000119547.5	ONECUT2	0.390122	2.93452e-10
ENSG00000145425.5	RPS3A	-0.840591	2.9451e-10
ENSG00000088325.11	TPX2	-0.300659	3.03305e-10
ENSG00000107796.8	ACTA2	1.09227	3.04995e-10
ENSG00000108852.10	MPP2	-0.948807	3.06236e-10
ENSG00000128965.7	CHAC1	-0.962483	3.11914e-10
ENSG00000148308.13	GTF3C5	-0.332169	3.14118e-10
ENSG00000185379.16	RAD51D	-0.518856	3.21144e-10
ENSG00000137812.15	CASC5	-0.346839	3.29504e-10
ENSG00000040933.11	INPP4A	0.347591	3.32305e-10
ENSG00000130520.6	LSM4	-0.290373	3.42031e-10
ENSG00000070814.13	TCOF1	-0.325291	3.45264e-10
ENSG00000050405.9	LIMA1	0.468248	3.52226e-10
ENSG00000143164.11	DCAF6	0.343981	3.64908e-10
ENSG00000075618.13	FSCN1	-0.552184	3.81886e-10
ENSG00000177602.4	GSG2	-0.456561	3.98011e-10
ENSG00000103313.7	MEFV	0.524347	4.03304e-10
ENSG00000151474.15	FRMD4A	0.742014	4.10863e-10
ENSG00000139626.11	ITGB7	0.473453	4.11115e-10
ENSG00000164087.3	POC1A	-0.397872	4.22035e-10
ENSG00000123636.13	BAZ2B	0.374411	4.32519e-10
ENSG00000160593.13	AMICA1	0.953661	4.34695e-10
ENSG00000079950.9	STX7	0.360071	4.48814e-10
ENSG00000233822.3	HIST1H2BN	-0.278952	4.48814e-10
ENSG00000124831.14	LRRFIP1	0.358519	4.49868e-10
ENSG00000011258.11	MBTD1	0.321028	4.59055e-10
ENSG00000168411.9	RFWD3	-0.294093	4.59055e-10
ENSG00000171223.4	JUNB	-0.353488	4.76459e-10
ENSG00000128928.4	IVD	0.292115	5.02879e-10
ENSG00000154359.8	LONRF1	-0.404985	5.67347e-10
ENSG00000051180.12	RAD51	-0.428568	5.7216e-10
ENSG00000005801.12	ZNF195	0.353513	5.79113e-10
ENSG00000205269.4	TMEM170B	0.309878	5.80724e-10
ENSG00000143476.13	DTL	-0.330086	5.86811e-10
ENSG00000165480.11	SKA3	-0.367604	5.95917e-10
ENSG00000166886.8	NAB2	-0.567371	5.95917e-10
ENSG00000011304.12	PTBP1	-0.268307	6.00311e-10
ENSG00000114331.8	ACAP2	0.29031	6.12665e-10
ENSG00000007968.6	E2F2	-0.407971	6.28347e-10
ENSG00000171988.13	JMJD1C	0.312288	6.3383e-10
ENSG00000123136.10	DDX39A	-0.309572	6.3596e-10
ENSG00000097021.15	ACOT7	-0.40497	6.40118e-10
ENSG00000196531.6	NACA	-0.369829	6.41497e-10
ENSG00000071626.12	DAZAP1	-0.245795	6.47469e-10
ENSG00000221829.5	FANCG	-0.410382	7.13669e-10
ENSG00000122034.8	GTF3A	0.322477	7.4871e-10
ENSG00000152784.11	PRDM8	-0.745575	7.73306e-10
ENSG00000095970.12	TREM2	0.631561	7.96736e-10
ENSG00000127311.5	HELB	0.427785	7.96736e-10
ENSG00000135045.6	C9orf40	-0.416975	7.98738e-10
ENSG00000065328.12	MCM10	-0.34433	8.18468e-10
ENSG00000119403.9	PHF19	-0.321472	8.22331e-10
ENSG00000099958.10	DERL3	-0.587278	8.80059e-10
ENSG00000124529.3	HIST1H4B	-0.367961	9.18174e-10
ENSG00000108829.9	LRRC59	-0.274147	9.42174e-10
ENSG00000173456.4	RNF26	-0.343891	1.06331e-09
ENSG00000187990.4	HIST1H2BG	-0.335587	1.06942e-09
ENSG00000197461.9	PDGFA	-0.570758	1.0715e-09
ENSG00000129675.11	ARHGEF6	0.35344	1.07335e-09
ENSG00000126215.9	XRCC3	-0.365631	1.07818e-09
ENSG00000141506.9	PIK3R5	0.331196	1.18684e-09
ENSG00000096433.6	ITPR3	-0.682559	1.19068e-09
ENSG00000157557.7	ETS2	0.282115	1.21062e-09
ENSG00000130816.10	DNMT1	-0.243907	1.21232e-09
ENSG00000112343.8	TRIM38	0.465563	1.23421e-09
ENSG00000187840.4	EIF4EBP1	-0.352673	1.32575e-09
ENSG00000108256.4	NUFIP2	0.311929	1.34518e-09
ENSG00000198561.8	CTNND1	0.597891	1.41846e-09
ENSG00000168439.12	STIP1	-0.248949	1.45289e-09
ENSG00000100162.10	CENPM	-0.402972	1.45417e-09
ENSG00000173207.8	CKS1B	-0.399929	1.45417e-09
ENSG00000213694.3	S1PR3	-0.481294	1.52029e-09
ENSG00000130775.11	THEMIS2	0.474093	1.52822e-09
ENSG00000168538.11	TRAPPC11	0.303154	1.61273e-09
ENSG00000113441.11	LNPEP	0.261032	1.61665e-09
ENSG00000188626.5	GOLGA8M	0.363461	1.74384e-09
ENSG00000169554.12	ZEB2	0.274648	1.83295e-09
ENSG00000004478.5	FKBP4	-0.324745	1.94766e-09
ENSG00000250479.4	CHCHD10	-0.446864	1.94766e-09
ENSG00000173889.11	PHC3	0.34056	2.0714e-09
ENSG00000126759.8	CFP	0.447212	2.18503e-09
ENSG00000130726.7	TRIM28	-0.261462	2.18503e-09
ENSG00000123080.6	CDKN2C	-0.344808	2.31643e-09
ENSG00000168300.9	PCMTD1	0.337484	2.41049e-09
ENSG00000155792.5	DEPTOR	0.495272	2.50601e-09
ENSG00000181827.10	RFX7	0.34893	2.50919e-09
ENSG00000149311.13	ATM	0.286458	2.62705e-09
ENSG00000182287.9	AP1S2	0.303081	2.85731e-09
ENSG00000106070.13	GRB10	-0.422281	2.94506e-09
ENSG00000115275.7	MOGS	-0.331279	2.94506e-09
ENSG00000132359.9	RAP1GAP2	0.453978	3.06551e-09
ENSG00000176619.6	LMNB2	-0.273405	3.29223e-09
ENSG00000158104.7	HPD	0.41324	3.42264e-09
ENSG00000072274.8	TFRC	-0.250072	3.81981e-09
ENSG00000130517.9	PGPEP1	0.258918	4.07468e-09
ENSG00000120802.9	TMPO	-0.28775	4.08691e-09
ENSG00000143669.9	LYST	0.278758	4.08691e-09
ENSG00000168675.14	LDLRAD4	0.398608	4.11416e-09
ENSG00000108861.4	DUSP3	0.24231	4.12354e-09
ENSG00000249115.4	HAUS5	-0.402885	4.23661e-09
ENSG00000082258.8	CCNT2	0.340026	4.4006e-09
ENSG00000136026.9	CKAP4	-1.14218	4.44862e-09
ENSG00000203760.4	CENPW	-0.454304	4.45111e-09
ENSG00000112799.4	LY86	0.425784	4.81812e-09
ENSG00000166986.8	MARS	-0.270045	4.82922e-09
ENSG00000147853.12	AK3	0.377768	5.01854e-09
ENSG00000234745.5	HLA-B	0.353238	5.1066e-09
ENSG00000128050.4	PAICS	-0.282549	5.1587e-09
ENSG00000198300.8	PEG3	0.791496	5.19561e-09
ENSG00000132002.3	DNAJB1	-0.266441	5.21325e-09
ENSG00000065243.14	PKN2	0.372961	5.22404e-09
ENSG00000196914.4	ARHGEF12	0.390225	5.50038e-09
ENSG00000026103.15	FAS	0.780485	5.55865e-09
ENSG00000103657.9	HERC1	0.372596	5.58216e-09
ENSG00000110756.13	HPS5	0.37344	5.5913e-09
ENSG00000130204.8	TOMM40	-0.280832	5.88202e-09
ENSG00000150961.10	SEC24D	-0.348407	6.00526e-09
ENSG00000088247.11	KHSRP	-0.236307	6.30842e-09
ENSG00000160949.12	TONSL	-0.31473	6.76912e-09
ENSG00000179639.6	FCER1A	0.956297	6.9535e-09
ENSG00000100401.15	RANGAP1	-0.273248	7.08687e-09
ENSG00000125869.5	LAMP5	0.226531	7.22624e-09
ENSG00000197961.7	ZNF121	0.265665	7.45027e-09
ENSG00000054277.8	OPN3	0.302283	8.16188e-09
ENSG00000146463.7	ZMYM4	0.356856	8.50602e-09
ENSG00000197153.3	HIST1H3J	-0.327905	8.64045e-09
ENSG00000138439.10	FAM117B	0.344856	8.7552e-09
ENSG00000099901.12	RANBP1	-0.270718	8.85127e-09
ENSG00000168778.7	TCTN2	-0.689591	8.99165e-09
ENSG00000181788.3	SIAH2	-0.400459	9.04685e-09
ENSG00000180353.6	HCLS1	0.235782	9.3137e-09
ENSG00000166881.5	TMEM194A	-0.324716	9.33502e-09
ENSG00000145703.11	IQGAP2	0.334994	9.94868e-09
ENSG00000221821.2	C6orf226	0.796472	1.00709e-08
ENSG00000176014.8	TUBB6	-0.288733	1.01034e-08
ENSG00000188559.9	RALGAPA2	0.345226	1.01034e-08
ENSG00000073921.13	PICALM	0.30184	1.04948e-08
ENSG00000152377.8	SPOCK1	0.463006	1.07357e-08
ENSG00000160072.15	ATAD3B	-0.350533	1.07357e-08
ENSG00000128881.12	TTBK2	0.335863	1.12247e-08
ENSG00000116539.6	ASH1L	0.335713	1.14388e-08
ENSG00000161217.7	PCYT1A	0.323417	1.1865e-08
ENSG00000138246.11	DNAJC13	0.378526	1.18833e-08
ENSG00000145287.6	PLAC8	0.236349	1.21075e-08
ENSG00000114573.5	ATP6V1A	0.290946	1.24604e-08
ENSG00000126254.7	RBM42	-0.280979	1.31749e-08
ENSG00000103056.7	SMPD3	0.627632	1.33335e-08
ENSG00000144746.6	ARL6IP5	0.301811	1.40112e-08
ENSG00000036672.11	USP2	-0.618349	1.51529e-08
ENSG00000135049.11	AGTPBP1	0.357566	1.52682e-08
ENSG00000172292.10	CERS6	0.27154	1.576e-08
ENSG00000068831.14	RASGRP2	-0.285059	1.59556e-08
ENSG00000009413.11	REV3L	0.382643	1.60427e-08
ENSG00000112759.12	SLC29A1	-0.339971	1.63406e-08
ENSG00000196365.7	LONP1	-0.253435	1.64188e-08
ENSG00000168071.17	CCDC88B	0.32359	1.64516e-08
ENSG00000022267.12	FHL1	-0.823047	1.72107e-08
ENSG00000180573.8	HIST1H2AC	-0.275267	1.77194e-08
ENSG00000167528.8	ZNF641	0.403955	1.77527e-08
ENSG00000140105.13	WARS	-0.29989	1.83194e-08
ENSG00000175727.9	MLXIP	0.278265	2.04096e-08
ENSG00000139645.9	ANKRD52	-0.302281	2.12023e-08
ENSG00000100201.14	DDX17	0.220669	2.16845e-08
ENSG00000184162.10	NR2C2AP	-0.448914	2.21286e-08
ENSG00000187164.13	KIAA1598	0.501134	2.2141e-08
ENSG00000071655.13	MBD3	-0.271263	2.24834e-08
ENSG00000161996.13	WDR90	-0.366177	2.30746e-08
ENSG00000114554.7	PLXNA1	-0.3416	2.34081e-08
ENSG00000125817.7	CENPB	-0.250661	2.35814e-08
ENSG00000116717.7	GADD45A	0.568251	2.36798e-08
ENSG00000131238.12	PPT1	0.267482	2.40798e-08
ENSG00000184939.11	ZFP90	0.505366	2.47548e-08
ENSG00000173198.4	CYSLTR1	0.351108	2.47655e-08
ENSG00000149554.8	CHEK1	-0.323097	2.52329e-08
ENSG00000166803.6	KIAA0101	-0.403663	2.64491e-08
ENSG00000183751.10	TBL3	-0.345984	2.70866e-08
ENSG00000171469.6	ZNF561	0.36777	2.762e-08
ENSG00000189180.11	ZNF33A	0.334454	2.82622e-08
ENSG00000160447.6	PKN3	-0.46364	2.95755e-08
ENSG00000100726.10	TELO2	-0.315948	3.02386e-08
ENSG00000005379.11	BZRAP1	0.360591	3.0711e-08
ENSG00000111602.7	TIMELESS	-0.254722	3.08037e-08
ENSG00000140406.2	MESDC1	-0.409829	3.15551e-08
ENSG00000011295.11	TTC19	0.356432	3.19609e-08
ENSG00000119777.14	TMEM214	-0.299929	3.20598e-08
ENSG00000213064.5	SFT2D2	0.272719	3.35047e-08
ENSG00000104825.12	NFKBIB	-0.363897	3.55989e-08
ENSG00000051596.5	THOC3	-0.350327	3.56009e-08
ENSG00000087253.7	LPCAT2	0.331579	3.58645e-08
ENSG00000183943.5	PRKX	0.331379	3.69703e-08
ENSG00000101187.11	SLCO4A1	-0.400413	3.76876e-08
ENSG00000078177.9	N4BP2	0.290257	3.77163e-08
ENSG00000161800.8	RACGAP1	-0.271731	3.8089e-08
ENSG00000149485.12	FADS1	-0.319758	3.83227e-08
ENSG00000198804.2	MT-CO1	0.229346	3.89093e-08
ENSG00000184489.7	PTP4A3	-0.357113	3.91353e-08
ENSG00000136286.10	MYO1G	0.269969	4.35477e-08
ENSG00000155849.11	ELMO1	0.322899	4.4587e-08
ENSG00000149635.2	OCSTAMP	-1.07881	4.53629e-08
ENSG00000139668.7	WDFY2	0.269723	4.55001e-08
ENSG00000184371.9	CSF1	-1.0794	4.59226e-08
ENSG00000158296.9	SLC13A3	-0.756467	4.71864e-08
ENSG00000153044.5	CENPH	-0.440032	4.72164e-08
ENSG00000173530.5	TNFRSF10D	0.382692	4.73766e-08
ENSG00000161013.12	MGAT4B	-0.286707	4.98146e-08
ENSG00000107290.9	SETX	0.309827	5.30822e-08
ENSG00000094914.8	AAAS	-0.32278	5.32366e-08
ENSG00000169976.5	SF3B5	-0.322255	5.45061e-08
ENSG00000124151.14	NCOA3	0.381134	5.47849e-08
ENSG00000131374.10	TBC1D5	0.272568	5.73708e-08
ENSG00000120738.7	EGR1	-1.2696	5.77765e-08
ENSG00000136982.5	DSCC1	-0.429507	5.78757e-08
ENSG00000102893.11	PHKB	0.322492	5.78852e-08
ENSG00000066135.8	KDM4A	0.291757	5.92208e-08
ENSG00000162378.8	ZYG11B	0.347692	5.95734e-08
ENSG00000229117.4	RPL41	-0.908165	5.98307e-08
ENSG00000124614.9	RPS10	-1.22177	6.03315e-08
ENSG00000165916.4	PSMC3	-0.266446	6.15015e-08
ENSG00000109323.4	MANBA	0.377051	6.17648e-08
ENSG00000172009.10	THOP1	-0.272606	6.17648e-08
ENSG00000112531.12	QKI	0.224636	6.2677e-08
ENSG00000119711.8	ALDH6A1	0.338604	6.30298e-08
ENSG00000147874.6	HAUS6	-0.280225	6.3418e-08
ENSG00000147162.9	OGT	0.240229	6.38599e-08
ENSG00000184465.11	WDR27	0.340821	6.53624e-08
ENSG00000101224.13	CDC25B	-0.312981	6.80027e-08
ENSG00000124788.13	ATXN1	0.326198	6.93148e-08
ENSG00000008710.13	PKD1	-0.2832	7.02876e-08
ENSG00000101236.12	RNF24	0.238306	7.17924e-08
ENSG00000223532.5	HLA-B	0.419576	7.32397e-08
ENSG00000151012.9	SLC7A11	-0.731702	7.45459e-08
ENSG00000114857.13	NKTR	0.367586	7.6148e-08
ENSG00000158290.12	CUL4B	0.283309	7.6148e-08
ENSG00000233280.2	CRYBG3	0.443388	7.62104e-08
ENSG00000137992.10	DBT	0.379852	7.66886e-08
ENSG00000100154.10	TTC28	0.266736	7.67681e-08
ENSG00000100504.12	PYGL	-0.265203	8.05541e-08
ENSG00000143575.10	HAX1	-0.386345	8.23381e-08
ENSG00000005249.8	PRKAR2B	0.496531	8.76258e-08
ENSG00000180370.6	PAK2	0.207883	8.8963e-08
ENSG00000104897.5	SF3A2	-0.319943	8.98453e-08
ENSG00000130175.5	PRKCSH	-0.229516	9.14887e-08
ENSG00000143110.7	C1orf162	0.350256	9.31234e-08
ENSG00000130748.6	TMEM160	-0.324691	9.42972e-08
ENSG00000138074.10	SLC5A6	-0.272061	9.53319e-08
ENSG00000114796.11	KLHL24	0.344869	9.86047e-08
ENSG00000124422.7	USP22	-0.211948	9.86047e-08
ENSG00000244754.4	N4BP2L2	0.265766	1.00022e-07
ENSG00000074842.3	C19orf10	-0.269318	1.00718e-07
ENSG00000074800.9	ENO1	-0.227671	1.01998e-07
ENSG00000111445.9	RFC5	-0.334469	1.03279e-07
ENSG00000123485.7	HJURP	-0.301277	1.04756e-07
ENSG00000100077.10	ADRBK2	0.346349	1.05759e-07
ENSG00000121741.12	ZMYM2	0.282762	1.0954e-07
ENSG00000160932.6	LY6E	-0.287588	1.09618e-07
ENSG00000125354.18	SEPT6	0.273318	1.10106e-07
ENSG00000183049.8	CAMK1D	0.403255	1.10106e-07
ENSG00000156521.9	TYSND1	-0.378866	1.13131e-07
ENSG00000121211.3	MND1	-0.460627	1.19126e-07
ENSG00000132600.12	PRMT7	0.300093	1.19126e-07
ENSG00000029364.7	SLC39A9	0.214788	1.2072e-07
ENSG00000052841.10	TTC17	0.310914	1.21848e-07
ENSG00000114473.9	IQCG	0.606613	1.24888e-07
ENSG00000185420.14	SMYD3	0.246623	1.31344e-07
ENSG00000151883.12	PARP8	0.201372	1.32152e-07
ENSG00000179409.6	GEMIN4	-0.294844	1.33837e-07
ENSG00000141232.4	TOB1	0.370741	1.43321e-07
ENSG00000145506.9	NKD2	0.274456	1.43325e-07
ENSG00000120008.11	WDR11	0.292288	1.44348e-07
ENSG00000163071.6	SPATA18	1.13356	1.45025e-07
ENSG00000070214.11	SLC44A1	0.214073	1.52226e-07
ENSG00000175198.10	PCCA	0.414731	1.5429e-07
ENSG00000155508.9	CNOT8	0.261651	1.55172e-07
ENSG00000171502.10	COL24A1	0.647869	1.55684e-07
ENSG00000112039.3	FANCE	-0.414823	1.56923e-07
ENSG00000136381.8	IREB2	0.251607	1.56923e-07
ENSG00000160223.12	ICOSLG	-0.282725	1.59149e-07
ENSG00000166949.11	SMAD3	0.278366	1.59633e-07
ENSG00000157456.3	CCNB2	-0.267985	1.61695e-07
ENSG00000077097.9	TOP2B	0.236483	1.70186e-07
ENSG00000111647.8	UHRF1BP1L	0.267775	1.70186e-07
ENSG00000247077.2	PGAM5	-0.267248	1.74655e-07
ENSG00000110042.3	DTX4	0.343462	1.7786e-07
ENSG00000138029.9	HADHB	0.243936	1.79841e-07
ENSG00000187266.9	EPOR	-0.466917	1.80069e-07
ENSG00000129173.8	E2F8	-0.45063	1.82053e-07
ENSG00000137563.7	GGH	-0.322304	1.84556e-07
ENSG00000169710.6	FASN	-0.317285	1.84556e-07
ENSG00000119397.12	CNTRL	0.341367	1.8547e-07
ENSG00000244509.3	APOBEC3C	0.23527	1.8547e-07
ENSG00000146416.12	AIG1	-0.732115	1.86295e-07
ENSG00000116237.11	ICMT	-0.266511	1.90793e-07
ENSG00000100219.12	XBP1	-0.291002	1.91888e-07
ENSG00000206053.8	HN1L	-0.260875	1.93505e-07
ENSG00000065615.9	CYB5R4	0.326314	1.95865e-07
ENSG00000150540.9	HNMT	0.362761	1.95865e-07
ENSG00000112312.5	GMNN	-0.349988	1.9906e-07
ENSG00000197837.3	HIST4H4	-0.366937	1.99659e-07
ENSG00000198355.4	PIM3	-0.310688	1.99659e-07
ENSG00000103495.9	MAZ	-0.259427	2.01382e-07
ENSG00000081237.14	PTPRC	0.276343	2.04527e-07
ENSG00000095485.12	CWF19L1	-0.383191	2.06391e-07
ENSG00000144677.10	CTDSPL	-0.690915	2.06569e-07
ENSG00000165175.11	MID1IP1	-0.302898	2.11988e-07
ENSG00000265972.1	TXNIP	0.379777	2.13729e-07
ENSG00000114978.13	MOB1A	0.245158	2.19949e-07
ENSG00000143228.8	NUF2	-0.413911	2.2482e-07
ENSG00000185950.7	IRS2	-0.519267	2.32366e-07
ENSG00000160877.5	NACC1	-0.233065	2.3242e-07
ENSG00000196323.7	ZBTB44	0.255	2.34376e-07
ENSG00000090686.11	USP48	0.292289	2.46234e-07
ENSG00000105383.10	CD33	0.251855	2.48319e-07
ENSG00000187741.10	FANCA	-0.334147	2.55251e-07
ENSG00000152457.13	DCLRE1C	0.310566	2.57056e-07
ENSG00000181418.7	DDN	-0.880129	2.61097e-07
ENSG00000156253.2	RWDD2B	0.405036	2.7515e-07
ENSG00000110074.6	FOXRED1	-0.354254	2.82841e-07
ENSG00000135870.7	RC3H1	0.263588	2.82953e-07
ENSG00000168724.10	DNAJC21	0.309089	2.91911e-07
ENSG00000135446.12	CDK4	-0.309319	2.9258e-07
ENSG00000127947.11	PTPN12	0.28685	2.94765e-07
ENSG00000088305.14	DNMT3B	-0.468159	3.02862e-07
ENSG00000184840.7	TMED9	-0.268606	3.02862e-07
ENSG00000112701.13	SENP6	0.259149	3.07954e-07
ENSG00000160193.7	WDR4	-0.34997	3.11691e-07
ENSG00000091651.4	ORC6	-0.37339	3.26385e-07
ENSG00000187239.12	FNBP1	0.241399	3.34984e-07
ENSG00000130159.9	ECSIT	-0.288935	3.37263e-07
ENSG00000114126.13	TFDP2	-0.40849	3.38121e-07
ENSG00000107833.6	NPM3	-0.309688	3.42652e-07
ENSG00000254087.3	LYN	0.261393	3.51868e-07
ENSG00000072210.14	ALDH3A2	0.350296	3.5742e-07
ENSG00000127418.10	FGFRL1	-0.320064	3.67848e-07
ENSG00000184545.6	DUSP8	-1.54697	3.95972e-07
ENSG00000117616.13	C1orf63	0.354904	3.95982e-07
ENSG00000035115.17	SH3YL1	0.346323	3.99798e-07
ENSG00000008869.7	HEATR5B	0.313918	4.25665e-07
ENSG00000142669.9	SH3BGRL3	0.248302	4.32202e-07
ENSG00000116574.4	RHOU	0.342869	4.37358e-07
ENSG00000058804.10	NDC1	-0.293297	4.45187e-07
ENSG00000166965.8	RCCD1	-0.366969	4.45978e-07
ENSG00000062716.6	VMP1	0.244423	4.54134e-07
ENSG00000144445.11	KANSL1L	0.306817	4.56796e-07
ENSG00000177200.11	CHD9	0.319795	4.61384e-07
ENSG00000005020.8	SKAP2	0.265605	4.6185e-07
ENSG00000068878.10	PSME4	0.23484	4.65195e-07
ENSG00000198435.2	NRARP	-0.439843	4.65623e-07
ENSG00000151503.8	NCAPD3	-0.235029	4.68265e-07
ENSG00000100365.10	NCF4	0.264799	4.79771e-07
ENSG00000084070.7	SMAP2	0.225723	4.85853e-07
ENSG00000100350.10	FOXRED2	-0.270753	4.87309e-07
ENSG00000136824.14	SMC2	-0.282554	4.89814e-07
ENSG00000159055.3	MIS18A	-0.422931	4.98876e-07
ENSG00000069482.6	GAL	-0.484673	5.26541e-07
ENSG00000141447.12	OSBPL1A	0.31948	5.49774e-07
ENSG00000170734.7	POLH	0.317601	5.52129e-07
ENSG00000075218.14	GTSE1	-0.287959	5.53697e-07
ENSG00000104490.13	NCALD	0.420961	5.64331e-07
ENSG00000101901.6	ALG13	0.336396	5.68834e-07
ENSG00000145604.11	SKP2	-0.251301	5.80614e-07
ENSG00000165304.3	MELK	-0.382257	5.80614e-07
ENSG00000176533.8	GNG7	0.439595	5.94199e-07
ENSG00000175193.8	PARL	0.256901	5.98822e-07
ENSG00000197142.6	ACSL5	-0.4437	6.16466e-07
ENSG00000139579.8	NABP2	-0.297829	6.26481e-07
ENSG00000198150.2	AC135178.1	1.36078	6.32449e-07
ENSG00000138463.8	DIRC2	0.606427	6.39912e-07
ENSG00000137845.10	ADAM10	0.229949	6.40126e-07
ENSG00000146802.8	TMEM168	0.334319	6.40126e-07
ENSG00000176788.7	BASP1	0.459354	6.62239e-07
ENSG00000138071.9	ACTR2	0.222724	6.7285e-07
ENSG00000162909.13	CAPN2	0.236591	6.87751e-07
ENSG00000095002.8	MSH2	-0.270621	7.18828e-07
ENSG00000184863.6	RBM33	0.282565	7.21297e-07
ENSG00000176087.10	SLC35A4	-0.271506	7.25446e-07
ENSG00000103326.6	CAPN15	-0.251992	7.39372e-07
ENSG00000151929.5	BAG3	-0.390069	7.43919e-07
ENSG00000124126.9	PREX1	0.233377	7.67346e-07
ENSG00000179294.5	C17orf96	-0.475253	7.6972e-07
ENSG00000111348.4	ARHGDIB	0.201005	7.99006e-07
ENSG00000123104.7	ITPR2	0.35003	8.02527e-07
ENSG00000137804.8	NUSAP1	-0.233347	8.11825e-07
ENSG00000188647.8	PTAR1	0.269843	8.11825e-07
ENSG00000005108.11	THSD7A	0.42249	8.16476e-07
ENSG00000133048.8	CHI3L1	-0.393189	8.26064e-07
ENSG00000170515.9	PA2G4	-0.246289	8.26289e-07
ENSG00000162636.11	FAM102B	0.294119	8.60228e-07
ENSG00000100714.11	MTHFD1	-0.228507	8.63591e-07
ENSG00000181588.15	MEX3D	-0.34273	8.68575e-07
ENSG00000188554.9	NBR1	0.31437	8.68575e-07
ENSG00000185278.10	ZBTB37	0.367521	8.69363e-07
ENSG00000129911.4	KLF16	-0.283707	8.83342e-07
ENSG00000071051.9	NCK2	-0.272368	8.84195e-07
ENSG00000077684.11	PHF17	-0.318708	8.85539e-07
ENSG00000154059.5	IMPACT	0.319277	9.39186e-07
ENSG00000167595.10	C19orf55	-0.328135	9.44934e-07
ENSG00000134291.7	TMEM106C	-0.324424	9.55834e-07
ENSG00000175643.7	RMI2	-0.331256	9.55834e-07
ENSG00000147536.7	GINS4	-0.319861	9.65194e-07
ENSG00000011114.10	BTBD7	0.26865	9.70586e-07
ENSG00000137259.2	HIST1H2AB	-0.344583	1.00382e-06
ENSG00000060558.3	GNA15	-0.256119	1.00963e-06
ENSG00000165724.5	ZMYND19	-0.308636	1.05161e-06
ENSG00000107404.13	DVL1	-0.296611	1.0596e-06
ENSG00000104524.9	PYCRL	-0.342204	1.06781e-06
ENSG00000107738.15	C10orf54	0.270485	1.08983e-06
ENSG00000105677.7	TMEM147	-0.26268	1.10249e-06
ENSG00000067208.10	EVI5	0.435882	1.10441e-06
ENSG00000203880.7	PCMTD2	0.305857	1.10585e-06
ENSG00000166483.6	WEE1	-0.275368	1.12709e-06
ENSG00000198625.8	MDM4	-0.233835	1.13184e-06
ENSG00000198382.4	UVRAG	0.270956	1.13327e-06
ENSG00000113163.11	COL4A3BP	0.309255	1.13343e-06
ENSG00000082701.10	GSK3B	0.243796	1.14766e-06
ENSG00000118816.5	CCNI	0.199827	1.15395e-06
ENSG00000151914.13	DST	0.731955	1.21521e-06
ENSG00000198763.3	MT-ND2	0.575592	1.26822e-06
ENSG00000197943.5	PLCG2	0.266613	1.27464e-06
ENSG00000099337.3	KCNK6	0.355693	1.30993e-06
ENSG00000140450.7	ARRDC4	0.48031	1.31926e-06
ENSG00000197903.6	HIST1H2BK	-0.274584	1.32121e-06
ENSG00000070614.10	NDST1	-0.372912	1.33551e-06
ENSG00000205268.6	PDE7A	0.214917	1.37494e-06
ENSG00000183019.3	C19orf59	-0.640802	1.39374e-06
ENSG00000124486.8	USP9X	0.262313	1.4212e-06
ENSG00000131351.10	HAUS8	-0.397273	1.43813e-06
ENSG00000085999.7	RAD54L	-0.378798	1.4737e-06
ENSG00000119321.4	FKBP15	0.261705	1.53365e-06
ENSG00000254004.2	ZNF260	0.321921	1.54907e-06
ENSG00000055208.13	TAB2	0.285508	1.60189e-06
ENSG00000095319.10	NUP188	-0.222465	1.71512e-06
ENSG00000013573.12	DDX11	-0.314173	1.71967e-06
ENSG00000105447.8	GRWD1	-0.238051	1.73743e-06
ENSG00000186638.11	KIF24	-0.380435	1.73885e-06
ENSG00000123989.9	CHPF	-0.281985	1.75661e-06
ENSG00000136436.10	CALCOCO2	0.243702	1.77166e-06
ENSG00000174405.9	LIG4	0.43601	1.82285e-06
ENSG00000139174.6	PRICKLE1	-0.575573	1.83745e-06
ENSG00000107036.7	KIAA1432	0.290592	1.83984e-06
ENSG00000078747.8	ITCH	0.281558	1.8546e-06
ENSG00000160752.10	FDPS	-0.312444	1.87771e-06
ENSG00000092847.6	AGO1	0.258128	1.8846e-06
ENSG00000169258.6	GPRIN1	-0.518291	1.96011e-06
ENSG00000198018.6	ENTPD7	0.352752	1.97401e-06
ENSG00000255302.3	EID1	0.299914	1.97756e-06
ENSG00000128973.7	CLN6	-0.259533	2.01602e-06
ENSG00000174371.12	EXO1	-0.342512	2.06765e-06
ENSG00000163867.12	ZMYM6	0.397154	2.0925e-06
ENSG00000128585.13	MKLN1	0.264986	2.11145e-06
ENSG00000077312.4	SNRPA	-0.262184	2.11159e-06
ENSG00000114204.10	SERPINI2	0.699694	2.11429e-06
ENSG00000076924.7	XAB2	-0.256524	2.14301e-06
ENSG00000198056.9	PRIM1	-0.317821	2.16155e-06
ENSG00000179958.4	DCTPP1	-0.311266	2.16239e-06
ENSG00000125912.6	NCLN	-0.236832	2.19476e-06
ENSG00000196220.11	SRGAP3	0.451776	2.19476e-06
ENSG00000150995.13	ITPR1	0.281875	2.24001e-06
ENSG00000173559.8	NABP1	0.352739	2.25664e-06
ENSG00000011405.9	PIK3C2A	0.27849	2.29597e-06
ENSG00000112139.10	MDGA1	-0.951556	2.30655e-06
ENSG00000130881.9	LRP3	-0.252681	2.30655e-06
ENSG00000104774.8	MAN2B1	0.20047	2.30702e-06
ENSG00000141873.6	SLC39A3	-0.26692	2.32725e-06
ENSG00000103994.12	ZNF106	0.283821	2.36065e-06
ENSG00000106780.7	MEGF9	0.355923	2.36613e-06
ENSG00000136161.8	RCBTB2	0.413469	2.38374e-06
ENSG00000073536.13	NLE1	-0.339377	2.42578e-06
ENSG00000131591.13	C1orf159	-0.435152	2.43199e-06
ENSG00000198712.1	MT-CO2	0.275578	2.43199e-06
ENSG00000103522.11	IL21R	0.544625	2.47464e-06
ENSG00000138166.5	DUSP5	-0.586166	2.47495e-06
ENSG00000066777.4	ARFGEF1	0.280127	2.50576e-06
ENSG00000125735.6	TNFSF14	0.525735	2.50576e-06
ENSG00000164031.12	DNAJB14	0.31294	2.53708e-06
ENSG00000118655.4	DCLRE1B	-0.344315	2.58724e-06
ENSG00000179134.10	SAMD4B	-0.224133	2.58724e-06
ENSG00000184937.8	WT1	-0.340676	2.64512e-06
ENSG00000079313.7	REXO1	-0.256265	2.65747e-06
ENSG00000139436.16	GIT2	0.263215	2.66808e-06
ENSG00000137449.11	CPEB2	0.230102	2.66866e-06
ENSG00000204859.7	ZBTB48	0.286547	2.76635e-06
ENSG00000197782.10	ZNF780A	0.325669	2.76804e-06
ENSG00000173638.14	SLC19A1	-0.251269	2.79297e-06
ENSG00000177030.12	DEAF1	0.267319	2.80009e-06
ENSG00000110324.5	IL10RA	0.430315	2.86922e-06
ENSG00000161618.5	ALDH16A1	-0.280107	2.86922e-06
ENSG00000105483.12	CARD8	0.21635	2.88364e-06
ENSG00000137154.8	RPS6	-0.488638	2.88507e-06
ENSG00000089916.13	GPATCH2L	0.294176	2.92649e-06
ENSG00000135837.11	CEP350	0.251341	2.92649e-06
ENSG00000168769.8	TET2	0.339077	3.01104e-06
ENSG00000105568.13	PPP2R1A	-0.261204	3.053e-06
ENSG00000196576.10	PLXNB2	0.208532	3.09272e-06
ENSG00000124731.8	TREM1	-1.11719	3.09343e-06
ENSG00000110628.9	SLC22A18	0.472638	3.1541e-06
ENSG00000127329.10	PTPRB	0.447917	3.19484e-06
ENSG00000171241.4	SHCBP1	-0.317263	3.21886e-06
ENSG00000183878.11	UTY	0.316709	3.23148e-06
ENSG00000152684.10	PELO	-0.448531	3.2836e-06
ENSG00000187837.2	HIST1H1C	-0.2323	3.30641e-06
ENSG00000104969.5	SGTA	-0.22503	3.35285e-06
ENSG00000155657.19	TTN	0.302218	3.35285e-06
ENSG00000166313.14	APBB1	-0.311367	3.3541e-06
ENSG00000147202.13	DIAPH2	0.281791	3.40124e-06
ENSG00000173821.15	RNF213	0.254732	3.47101e-06
ENSG00000144554.6	FANCD2	-0.30328	3.58047e-06
ENSG00000170855.3	TRIAP1	0.331749	3.64988e-06
ENSG00000174744.9	BRMS1	-0.311706	3.64988e-06
ENSG00000100796.13	SMEK1	0.241961	3.75034e-06
ENSG00000167996.11	FTH1	0.259513	3.7607e-06
ENSG00000123219.8	CENPK	-0.356246	3.80339e-06
ENSG00000088854.11	C20orf194	0.287085	3.81548e-06
ENSG00000128165.7	ADM2	-1.32708	4.01255e-06
ENSG00000174197.12	MGA	0.272164	4.12646e-06
ENSG00000087586.13	AURKA	-0.255397	4.14659e-06
ENSG00000178996.8	SNX18	0.345591	4.17263e-06
ENSG00000138867.12	GUCD1	-0.20737	4.33277e-06
ENSG00000089486.12	CDIP1	0.272471	4.38734e-06
ENSG00000159592.6	GPBP1L1	0.210998	4.38734e-06
ENSG00000119801.8	YPEL5	0.312822	4.46163e-06
ENSG00000102908.16	NFAT5	0.393544	4.46169e-06
ENSG00000125319.10	C17orf53	-0.442272	4.46398e-06
ENSG00000180549.7	FUT7	-0.339397	4.58227e-06
ENSG00000103932.7	RPAP1	-0.288038	4.5984e-06
ENSG00000198815.4	FOXJ3	0.197981	4.79361e-06
ENSG00000165806.15	CASP7	-0.60375	4.80207e-06
ENSG00000173221.9	GLRX	0.425122	4.89955e-06
ENSG00000157445.10	CACNA2D3	0.433238	4.90487e-06
ENSG00000164109.9	MAD2L1	-0.328416	4.93392e-06
ENSG00000007080.6	CCDC124	-0.244376	4.98227e-06
ENSG00000102977.9	ACD	-0.328425	5.00857e-06
ENSG00000121966.6	CXCR4	0.242364	5.16495e-06
ENSG00000160551.5	TAOK1	0.254995	5.16513e-06
ENSG00000130749.5	ZC3H4	-0.19897	5.28751e-06
ENSG00000126070.14	AGO3	0.290523	5.55405e-06
ENSG00000115306.11	SPTBN1	-0.694182	5.63141e-06
ENSG00000090104.7	RGS1	-1.18088	5.68246e-06
ENSG00000010310.4	GIPR	0.438528	5.83617e-06
ENSG00000123374.6	CDK2	-0.322758	5.83617e-06
ENSG00000171298.8	GAA	0.296471	5.93437e-06
ENSG00000117461.10	PIK3R3	0.427867	6.02866e-06
ENSG00000165244.6	ZNF367	-0.294632	6.04213e-06
ENSG00000140525.13	FANCI	-0.260314	6.09822e-06
ENSG00000163131.6	CTSS	0.274461	6.09893e-06
ENSG00000134809.4	TIMM10	-0.286519	6.14579e-06
ENSG00000085449.10	WDFY1	0.231926	6.33302e-06
ENSG00000051382.4	PIK3CB	0.286585	6.47124e-06
ENSG00000023287.8	RB1CC1	0.211233	6.4767e-06
ENSG00000105327.11	BBC3	0.346254	6.50006e-06
ENSG00000157500.6	APPL1	0.237274	6.5325e-06
ENSG00000157514.12	TSC22D3	-0.357279	6.54244e-06
ENSG00000198518.5	HIST1H4E	-0.242835	6.5756e-06
ENSG00000132819.12	RBM38	-0.289485	6.67395e-06
ENSG00000109685.13	WHSC1	-0.221602	6.7517e-06
ENSG00000122952.12	ZWINT	-0.22524	6.76316e-06
ENSG00000174547.9	MRPL11	-0.295512	6.87244e-06
ENSG00000105173.9	CCNE1	-0.328315	6.89695e-06
ENSG00000178104.15	PDE4DIP	0.642156	6.94509e-06
ENSG00000197343.6	ZNF655	0.255327	6.98024e-06
ENSG00000110031.8	LPXN	0.22937	7.00218e-06
ENSG00000181026.13	AEN	0.244413	7.0283e-06
ENSG00000151065.9	DCP1B	0.402866	7.05618e-06
ENSG00000170312.11	CDK1	-0.286961	7.07469e-06
ENSG00000169221.9	TBC1D10B	-0.219912	7.07478e-06
ENSG00000196535.10	MYO18A	0.254823	7.16658e-06
ENSG00000108946.10	PRKAR1A	0.21612	7.18076e-06
ENSG00000196584.2	XRCC2	-0.322504	7.3012e-06
ENSG00000074370.13	ATP2A3	-0.21377	7.42248e-06
ENSG00000172336.4	POP7	-0.302614	7.42248e-06
ENSG00000140854.8	KATNB1	-0.300502	7.65113e-06
ENSG00000225830.6	ERCC6	0.418455	7.65113e-06
ENSG00000106348.12	IMPDH1	-0.219517	7.70625e-06
ENSG00000063046.13	EIF4B	-0.191418	7.8159e-06
ENSG00000175073.7	VCPIP1	0.210377	7.84388e-06
ENSG00000161091.8	MFSD12	-0.23113	7.89554e-06
ENSG00000026025.9	VIM	0.21985	7.98474e-06
ENSG00000175197.6	DDIT3	-0.700184	8.03303e-06
ENSG00000028277.16	POU2F2	0.300709	8.05638e-06
ENSG00000134516.11	DOCK2	0.214617	8.298e-06
ENSG00000163602.9	RYBP	0.288851	8.49232e-06
ENSG00000136869.13	TLR4	0.357604	8.53549e-06
ENSG00000178202.8	KDELC2	-0.270585	8.53549e-06
ENSG00000115163.10	CENPA	-0.298181	8.64729e-06
ENSG00000149136.3	SSRP1	-0.190851	8.73692e-06
ENSG00000167566.12	NCKAP5L	0.332201	8.73692e-06
ENSG00000167797.3	CDK2AP2	-0.246865	8.74703e-06
ENSG00000156381.4	ANKRD9	-0.447213	8.81359e-06
ENSG00000174574.11	AKIRIN1	0.21202	8.89127e-06
ENSG00000198901.9	PRC1	-0.227134	8.89127e-06
ENSG00000185088.8	RPS27L	0.546317	9.427e-06
ENSG00000137871.15	ZNF280D	0.279159	9.47215e-06
ENSG00000106399.7	RPA3	-0.355588	9.50184e-06
ENSG00000055917.11	PUM2	0.201081	9.52707e-06
ENSG00000156931.11	VPS8	0.30996	9.56466e-06
ENSG00000005893.11	LAMP2	0.193908	9.58282e-06
ENSG00000135451.8	TROAP	-0.335844	9.62784e-06
ENSG00000197635.5	DPP4	0.546836	9.63758e-06
ENSG00000147894.10	C9orf72	0.30429	1.00027e-05
ENSG00000043143.16	PHF15	-0.229166	1.00828e-05
ENSG00000185022.7	MAFF	-0.592066	1.01287e-05
ENSG00000128944.9	KNSTRN	-0.290055	1.0137e-05
ENSG00000143390.13	RFX5	0.234996	1.0137e-05
ENSG00000149177.8	PTPRJ	0.232439	1.01577e-05
ENSG00000114779.15	ABHD14B	-0.275871	1.02754e-05
ENSG00000103051.14	COG4	0.280011	1.03883e-05
ENSG00000133858.11	ZFC3H1	0.262542	1.04686e-05
ENSG00000030582.12	GRN	0.216181	1.04823e-05
ENSG00000089685.10	BIRC5	-0.321666	1.05377e-05
ENSG00000022567.5	SLC45A4	0.228005	1.07941e-05
ENSG00000179862.5	CITED4	-0.261317	1.07941e-05
ENSG00000006638.7	TBXA2R	-1.24512	1.08326e-05
ENSG00000166927.8	MS4A7	0.291135	1.11077e-05
ENSG00000167799.5	NUDT8	-0.40269	1.1152e-05
ENSG00000144579.3	CTDSP1	-0.219646	1.12447e-05
ENSG00000114054.9	PCCB	0.227756	1.153e-05
ENSG00000163507.9	KIAA1524	-0.297796	1.16354e-05
ENSG00000241399.2	CD302	0.368985	1.16681e-05
ENSG00000198252.7	STYX	0.274722	1.16954e-05
ENSG00000049860.9	HEXB	0.250353	1.17149e-05
ENSG00000184154.8	LRTOMT	0.569565	1.17375e-05
ENSG00000236287.3	ZBED5	0.284308	1.17552e-05
ENSG00000106211.8	HSPB1	-0.231246	1.21084e-05
ENSG00000119638.8	NEK9	0.201118	1.21084e-05
ENSG00000186283.9	TOR3A	-0.291205	1.23448e-05
ENSG00000176542.5	KIAA2018	0.320305	1.24995e-05
ENSG00000008952.12	SEC62	0.236562	1.26062e-05
ENSG00000169679.10	BUB1	-0.23029	1.26211e-05
ENSG00000134627.7	PIWIL4	0.230499	1.27105e-05
ENSG00000130487.4	KLHDC7B	-2.23072	1.28727e-05
ENSG00000105486.9	LIG1	-0.212244	1.28914e-05
ENSG00000198585.7	NUDT16	0.327516	1.29089e-05
ENSG00000111961.12	SASH1	0.238981	1.30686e-05
ENSG00000213066.7	FGFR1OP	0.387729	1.31265e-05
ENSG00000171320.10	ESCO2	-0.255913	1.31285e-05
ENSG00000123684.8	LPGAT1	-0.690081	1.34559e-05
ENSG00000178904.14	DPY19L3	0.240106	1.35557e-05
ENSG00000169689.10	STRA13	-0.318784	1.38299e-05
ENSG00000071539.9	TRIP13	-0.314539	1.38728e-05
ENSG00000166326.5	TRIM44	0.27659	1.39127e-05
ENSG00000088448.10	ANKRD10	0.219712	1.40429e-05
ENSG00000198888.2	MT-ND1	0.486423	1.40458e-05
ENSG00000136870.6	ZNF189	0.30666	1.41215e-05
ENSG00000116221.11	MRPL37	-0.229471	1.42804e-05
ENSG00000170604.3	IRF2BP1	-0.244843	1.42834e-05
ENSG00000074603.14	DPP8	0.278673	1.43583e-05
ENSG00000145685.9	LHFPL2	0.602889	1.45545e-05
ENSG00000169398.15	PTK2	0.28624	1.45757e-05
ENSG00000077152.5	UBE2T	-0.378147	1.46242e-05
ENSG00000163590.9	PPM1L	0.332119	1.49202e-05
ENSG00000139880.15	CDH24	-0.768136	1.52451e-05
ENSG00000130669.13	PAK4	-0.334668	1.52614e-05
ENSG00000000460.12	C1orf112	-0.378539	1.52902e-05
ENSG00000101811.9	CSTF2	-0.352566	1.53374e-05
ENSG00000108523.11	RNF167	-0.2415	1.54279e-05
ENSG00000099821.9	POLRMT	-0.22749	1.54751e-05
ENSG00000011478.7	QPCTL	-0.309699	1.57541e-05
ENSG00000107551.16	RASSF4	0.262783	1.58801e-05
ENSG00000004468.8	CD38	0.295	1.59646e-05
ENSG00000134242.11	PTPN22	0.348263	1.60023e-05
ENSG00000036549.8	ZZZ3	0.239747	1.61679e-05
ENSG00000175221.10	MED16	-0.242826	1.62194e-05
ENSG00000107960.6	OBFC1	0.346749	1.6269e-05
ENSG00000155304.4	HSPA13	-0.290278	1.6269e-05
ENSG00000198176.8	TFDP1	-0.172838	1.66115e-05
ENSG00000183696.9	UPP1	-0.586171	1.68976e-05
ENSG00000177963.8	RIC8A	-0.217669	1.69234e-05
ENSG00000113739.6	STC2	-1.76481	1.71811e-05
ENSG00000139734.13	DIAPH3	-0.322892	1.7339e-05
ENSG00000080200.5	CRYBG3	0.402839	1.74169e-05
ENSG00000074966.6	TXK	0.790775	1.74242e-05
ENSG00000162704.11	ARPC5	0.234022	1.74655e-05
ENSG00000114738.6	MAPKAPK3	-0.210953	1.76356e-05
ENSG00000163683.7	SMIM14	0.489982	1.82924e-05
ENSG00000198598.2	MMP17	-0.492209	1.82924e-05
ENSG00000167207.7	NOD2	0.374027	1.83691e-05
ENSG00000163918.6	RFC4	-0.301369	1.88657e-05
ENSG00000162104.5	ADCY9	0.191005	1.90336e-05
ENSG00000136048.9	DRAM1	0.580062	1.90467e-05
ENSG00000182095.10	TNRC18	-0.202506	1.9487e-05
ENSG00000138834.8	MAPK8IP3	0.295523	1.96088e-05
ENSG00000197302.6	ZNF720	0.39306	2.02784e-05
ENSG00000128708.8	HAT1	-0.251405	2.04692e-05
ENSG00000188613.5	NANOS1	-0.33649	2.04892e-05
ENSG00000164758.3	MED30	-0.362349	2.09229e-05
ENSG00000213024.6	NUP62	-0.219982	2.11524e-05
ENSG00000133027.13	PEMT	-0.411372	2.14437e-05
ENSG00000144591.13	GMPPA	-0.289919	2.14437e-05
ENSG00000101745.11	ANKRD12	0.228652	2.15214e-05
ENSG00000130338.8	TULP4	0.293084	2.15214e-05
ENSG00000112195.8	TREML2	-0.697106	2.15214e-05
ENSG00000106153.12	CHCHD2	-0.199164	2.15408e-05
ENSG00000138073.9	PREB	-0.202797	2.15948e-05
ENSG00000189060.4	H1F0	-0.380309	2.16908e-05
ENSG00000151725.7	MLF1IP	-0.249255	2.18146e-05
ENSG00000177192.9	PUS1	-0.227844	2.18908e-05
ENSG00000066427.17	ATXN3	0.267459	2.20334e-05
ENSG00000166436.11	TRIM66	0.343557	2.20883e-05
ENSG00000070081.11	NUCB2	-0.181642	2.2114e-05
ENSG00000257923.5	CUX1	0.25792	2.21366e-05
ENSG00000113328.14	CCNG1	0.271028	2.22872e-05
ENSG00000076382.12	SPAG5	-0.245971	2.26297e-05
ENSG00000090339.4	ICAM1	-0.396774	2.27679e-05
ENSG00000110066.10	SUV420H1	0.311599	2.30737e-05
ENSG00000149823.3	VPS51	-0.217364	2.31052e-05
ENSG00000177917.6	ARL6IP6	-0.323714	2.31663e-05
ENSG00000070756.9	PABPC1	0.213362	2.32406e-05
ENSG00000166289.5	PLEKHF1	-0.414748	2.35511e-05
ENSG00000040275.12	SPDL1	-0.286496	2.3957e-05
ENSG00000161847.9	RAVER1	-0.219036	2.44477e-05
ENSG00000172890.7	NADSYN1	0.271558	2.44875e-05
ENSG00000132196.9	HSD17B7	-0.40785	2.47992e-05
ENSG00000171940.9	ZNF217	0.2289	2.47992e-05
ENSG00000142347.12	MYO1F	0.191438	2.48319e-05
ENSG00000139218.13	SCAF11	0.242158	2.49543e-05
ENSG00000168214.16	RBPJ	0.215034	2.55125e-05
ENSG00000011523.9	CEP68	0.307474	2.55696e-05
ENSG00000168488.14	ATXN2L	-0.192924	2.5729e-05
ENSG00000135404.7	CD63	0.244646	2.5753e-05
ENSG00000008294.16	SPAG9	0.235856	2.59365e-05
ENSG00000053372.4	MRTO4	-0.23163	2.59878e-05
ENSG00000121152.5	NCAPH	-0.252434	2.60369e-05
ENSG00000101096.15	NFATC2	0.273385	2.60409e-05
ENSG00000148655.10	C10orf11	0.468511	2.63092e-05
ENSG00000120868.9	APAF1	0.242812	2.68909e-05
ENSG00000105135.11	ILVBL	-0.26703	2.76472e-05
ENSG00000119535.13	CSF3R	0.222628	2.79287e-05
ENSG00000108061.7	SHOC2	0.217928	2.82029e-05
ENSG00000132361.12	CLUH	-0.203676	2.83872e-05
ENSG00000104419.10	NDRG1	-0.274195	2.86132e-05
ENSG00000145012.8	LPP	0.289586	2.8678e-05
ENSG00000184743.8	ATL3	0.183443	2.87275e-05
ENSG00000100216.4	TOMM22	-0.191272	2.87823e-05
ENSG00000103064.9	SLC7A6	0.272906	2.87823e-05
ENSG00000142453.7	CARM1	-0.230517	2.87823e-05
ENSG00000147459.13	DOCK5	0.264615	2.91393e-05
ENSG00000115232.9	ITGA4	0.194569	2.97591e-05
ENSG00000104133.10	SPG11	0.225519	2.98338e-05
ENSG00000179388.8	EGR3	-1.22051	2.98338e-05
ENSG00000104081.9	BMF	0.26255	2.99802e-05
ENSG00000023516.7	AKAP11	0.211741	3.00112e-05
ENSG00000113569.11	NUP155	-0.189407	3.02555e-05
ENSG00000116273.5	PHF13	-0.317876	3.05613e-05
ENSG00000188641.8	DPYD	0.278349	3.08404e-05
ENSG00000107077.13	KDM4C	0.257044	3.09362e-05
ENSG00000175334.3	BANF1	-0.2073	3.14371e-05
ENSG00000074706.9	IPCEF1	0.512366	3.15358e-05
ENSG00000071073.8	MGAT4A	0.658516	3.15529e-05
ENSG00000177169.5	ULK1	-0.315474	3.17229e-05
ENSG00000128604.14	IRF5	0.220955	3.2108e-05
ENSG00000109586.7	GALNT7	0.274655	3.21183e-05
ENSG00000109906.9	ZBTB16	-0.588035	3.21183e-05
ENSG00000183955.8	SETD8	-0.241084	3.23267e-05
ENSG00000134698.10	AGO4	0.260002	3.32446e-05
ENSG00000120694.15	HSPH1	-0.217425	3.32864e-05
ENSG00000137825.6	ITPKA	-1.1429	3.32864e-05
ENSG00000129636.8	ITFG1	0.272036	3.40638e-05
ENSG00000085117.7	CD82	0.273797	3.42626e-05
ENSG00000107672.10	NSMCE4A	-0.288353	3.42678e-05
ENSG00000035681.3	NSMAF	0.227537	3.42913e-05
ENSG00000110400.6	PVRL1	-0.237858	3.44074e-05
ENSG00000072310.12	SREBF1	-0.251376	3.49035e-05
ENSG00000113161.11	HMGCR	-0.249921	3.53602e-05
ENSG00000249437.3	NAIP	0.949291	3.53745e-05
ENSG00000198408.9	MGEA5	0.265581	3.56241e-05
ENSG00000167491.13	GATAD2A	-0.173003	3.58245e-05
ENSG00000148672.7	GLUD1	0.186986	3.63295e-05
ENSG00000108344.10	PSMD3	-0.197093	3.65189e-05
ENSG00000180891.8	CUEDC1	0.788637	3.65812e-05
ENSG00000144711.9	IQSEC1	0.263146	3.68e-05
ENSG00000007541.10	PIGQ	-0.282276	3.75235e-05
ENSG00000125651.9	GTF2F1	-0.198828	3.84793e-05
ENSG00000141582.10	CBX4	-0.251833	3.84793e-05
ENSG00000154654.10	NCAM2	0.473257	3.85826e-05
ENSG00000037757.9	MRI1	-0.308665	3.87299e-05
ENSG00000104870.8	FCGRT	0.3276	3.87299e-05
ENSG00000008256.11	CYTH3	0.324407	3.89873e-05
ENSG00000103966.5	EHD4	-0.425424	3.89873e-05
ENSG00000078070.7	MCCC1	0.255372	3.90485e-05
ENSG00000155111.10	CDK19	0.305421	3.94226e-05
ENSG00000080298.11	RFX3	0.495388	3.94726e-05
ENSG00000064607.12	SUGP2	0.210064	3.95699e-05
ENSG00000162430.12	SEPN1	-0.212672	3.98908e-05
ENSG00000183723.8	CMTM4	0.327134	4.00649e-05
ENSG00000186074.14	CD300LF	0.278416	4.01507e-05
ENSG00000173546.7	CSPG4	0.239505	4.02176e-05
ENSG00000122687.13	FTSJ2	0.214876	4.13244e-05
ENSG00000197150.8	ABCB8	-0.281781	4.14185e-05
ENSG00000124813.16	RUNX2	0.200031	4.17327e-05
ENSG00000180871.3	CXCR2	0.386108	4.1894e-05
ENSG00000167635.7	ZNF146	0.20032	4.30574e-05
ENSG00000184661.9	CDCA2	-0.243601	4.33697e-05
ENSG00000170004.12	CHD3	0.188413	4.38615e-05
ENSG00000090989.13	EXOC1	0.254738	4.40772e-05
ENSG00000162601.5	MYSM1	0.224562	4.42748e-05
ENSG00000175155.4	YPEL2	0.408635	4.48284e-05
ENSG00000221963.5	APOL6	-0.335878	4.52597e-05
ENSG00000101199.8	ARFGAP1	-0.246959	4.53548e-05
ENSG00000152818.14	UTRN	0.303645	4.5623e-05
ENSG00000150593.11	PDCD4	0.248511	4.57246e-05
ENSG00000174004.5	NRROS	-0.213006	4.59516e-05
ENSG00000065268.6	WDR18	-0.257018	4.6442e-05
ENSG00000067057.12	PFKP	-0.207869	4.6442e-05
ENSG00000012048.15	BRCA1	-0.236175	4.66333e-05
ENSG00000127415.8	IDUA	0.404782	4.77823e-05
ENSG00000125430.4	HS3ST3B1	0.285791	4.78468e-05
ENSG00000063244.8	U2AF2	-0.211075	4.7954e-05
ENSG00000119522.11	DENND1A	0.217892	4.83985e-05
ENSG00000104976.7	SNAPC2	-0.309333	4.90451e-05
ENSG00000185262.7	UBALD2	-0.217925	4.91556e-05
ENSG00000142798.12	HSPG2	0.236116	4.9196e-05
ENSG00000172936.8	MYD88	0.248636	4.92643e-05
ENSG00000198315.6	ZKSCAN8	0.268119	4.92643e-05
ENSG00000173621.8	LRFN4	-0.270056	5.03836e-05
ENSG00000198270.8	TMEM116	0.332301	5.07711e-05
ENSG00000123144.6	C19orf43	-0.216437	5.16036e-05
ENSG00000197846.3	HIST1H2BF	-0.257742	5.211e-05
ENSG00000118260.10	CREB1	0.230071	5.21182e-05
ENSG00000133805.11	AMPD3	0.423086	5.23515e-05
ENSG00000143079.10	CTTNBP2NL	0.486091	5.29797e-05
ENSG00000111581.5	NUP107	-0.264647	5.34953e-05
ENSG00000120334.11	CENPL	-0.326769	5.39583e-05
ENSG00000196782.8	MAML3	0.381028	5.39583e-05
ENSG00000125863.13	MKKS	0.268858	5.44566e-05
ENSG00000136100.8	VPS36	0.24414	5.44717e-05
ENSG00000198399.10	ITSN2	0.245592	5.4606e-05
ENSG00000186716.15	BCR	-0.249893	5.46341e-05
ENSG00000211456.6	SACM1L	0.259982	5.46993e-05
ENSG00000133059.12	DSTYK	0.352295	5.56167e-05
ENSG00000131697.13	NPHP4	-0.261736	5.58585e-05
ENSG00000164329.9	PAPD4	0.197445	5.63312e-05
ENSG00000153339.9	TRAPPC8	0.223846	5.6442e-05
ENSG00000176974.13	SHMT1	-0.304169	5.68269e-05
ENSG00000166189.6	HPS6	-0.264846	5.6947e-05
ENSG00000187446.7	CHP1	0.183111	5.6947e-05
ENSG00000137955.11	RABGGTB	0.234484	5.82908e-05
ENSG00000069943.5	PIGB	0.317836	5.8381e-05
ENSG00000095059.11	DHPS	-0.218959	5.84275e-05
ENSG00000160703.11	NLRX1	-0.274783	5.87343e-05
ENSG00000169683.3	LRRC45	-0.297335	5.87343e-05
ENSG00000163322.9	FAM175A	0.349827	5.96417e-05
ENSG00000142197.8	DOPEY2	0.242893	6.01421e-05
ENSG00000185085.2	INTS5	-0.225415	6.07888e-05
ENSG00000159110.15	IFNAR2	0.224339	6.21185e-05
ENSG00000135164.14	DMTF1	0.300253	6.33114e-05
ENSG00000158545.11	ZC3H18	-0.214922	6.40045e-05
ENSG00000134250.13	NOTCH2	0.188701	6.46722e-05
ENSG00000135778.7	NTPCR	0.245875	6.48579e-05
ENSG00000075539.9	FRYL	0.258822	6.56171e-05
ENSG00000144118.9	RALB	0.259891	6.56171e-05
ENSG00000035499.8	DEPDC1B	-0.281993	6.60857e-05
ENSG00000003756.12	RBM5	0.220516	6.67974e-05
ENSG00000144218.14	AFF3	0.18988	6.79246e-05
ENSG00000091542.8	ALKBH5	-0.185265	6.80683e-05
ENSG00000110934.6	BIN2	0.241729	6.80683e-05
ENSG00000116062.10	MSH6	-0.219338	6.80683e-05
ENSG00000149257.9	SERPINH1	-0.283873	6.81876e-05
ENSG00000263304.2	MILR1	0.345534	6.81876e-05
ENSG00000137309.15	HMGA1	-0.190018	6.86602e-05
ENSG00000166619.8	BLCAP	0.247554	6.86827e-05
ENSG00000142731.6	PLK4	-0.281994	6.90074e-05
ENSG00000134444.9	KIAA1468	0.281499	6.96007e-05
ENSG00000164880.11	INTS1	-0.192076	6.96008e-05
ENSG00000174989.8	FBXW8	0.343945	6.99726e-05
ENSG00000123975.4	CKS2	-0.252302	7.0005e-05
ENSG00000142583.13	SLC2A5	-0.256804	7.19432e-05
ENSG00000125656.4	CLPP	-0.225953	7.21127e-05
ENSG00000188243.8	COMMD6	0.267121	7.22244e-05
ENSG00000198162.8	MAN1A2	0.224702	7.22773e-05
ENSG00000152601.13	MBNL1	0.167616	7.2443e-05
ENSG00000196152.6	ZNF79	0.405027	7.2443e-05
ENSG00000092964.12	DPYSL2	0.166727	7.25381e-05
ENSG00000132718.7	SYT11	-0.772281	7.40904e-05
ENSG00000126461.10	SCAF1	-0.220554	7.51965e-05
ENSG00000112029.5	FBXO5	-0.249472	7.79177e-05
ENSG00000100354.16	TNRC6B	0.253173	7.80548e-05
ENSG00000108582.7	CPD	0.185375	7.80693e-05
ENSG00000184967.2	NOC4L	-0.277339	7.81452e-05
ENSG00000163453.7	IGFBP7	0.313606	7.94969e-05
ENSG00000112242.10	E2F3	-0.246851	8.02002e-05
ENSG00000115464.10	USP34	0.212785	8.10802e-05
ENSG00000104763.13	ASAH1	0.234542	8.12786e-05
ENSG00000164620.4	RELL2	0.379071	8.16184e-05
ENSG00000097046.8	CDC7	-0.322953	8.23356e-05
ENSG00000121210.11	KIAA0922	0.236331	8.27603e-05
ENSG00000183255.7	PTTG1IP	0.174913	8.28847e-05
ENSG00000159674.7	SPON2	-0.356075	8.31325e-05
ENSG00000167965.13	MLST8	-0.264913	8.35952e-05
ENSG00000242732.3	RGAG4	0.536255	8.373e-05
ENSG00000144580.9	RQCD1	-0.183013	8.39896e-05
ENSG00000163171.6	CDC42EP3	-0.250121	8.50641e-05
ENSG00000062650.13	WAPAL	0.21659	8.57478e-05
ENSG00000134215.11	VAV3	0.260537	8.57478e-05
ENSG00000126067.7	PSMB2	-0.196809	8.58397e-05
ENSG00000142002.12	DPP9	-0.204661	8.59365e-05
ENSG00000165490.8	C11orf82	-0.356837	8.59555e-05
ENSG00000134061.4	CD180	0.216885	8.61535e-05
ENSG00000101188.4	NTSR1	-0.372434	8.63365e-05
ENSG00000168010.6	ATG16L2	0.24764	8.73143e-05
ENSG00000138032.16	PPM1B	0.238674	8.7593e-05
ENSG00000140299.7	BNIP2	0.177609	8.7593e-05
ENSG00000147955.12	SIGMAR1	-0.19748	8.80419e-05
ENSG00000197375.8	SLC22A5	0.556703	8.80419e-05
ENSG00000154229.7	PRKCA	0.290525	8.9818e-05
ENSG00000172954.9	LCLAT1	-0.289051	9.00118e-05
ENSG00000145075.7	CCDC39	0.705815	9.06584e-05
ENSG00000077420.11	APBB1IP	0.201864	9.11878e-05
ENSG00000146776.10	ATXN7L1	0.316682	9.11878e-05
ENSG00000100055.16	CYTH4	0.220545	9.20489e-05
ENSG00000186300.7	ZNF555	0.381197	9.26336e-05
ENSG00000119707.9	RBM25	0.209354	9.27109e-05
ENSG00000177614.5	PGBD5	-0.812203	9.38858e-05
ENSG00000141985.5	SH3GL1	-0.218454	9.43784e-05
ENSG00000058673.11	ZC3H11A	0.211298	9.45498e-05
ENSG00000137166.10	FOXP4	-0.247789	9.70082e-05
ENSG00000112851.10	ERBB2IP	0.188264	9.80036e-05
ENSG00000172732.7	MUS81	-0.276047	9.904e-05
ENSG00000124608.4	AARS2	-0.270754	0.000101083
ENSG00000198055.6	GRK6	-0.205444	0.000101139
ENSG00000196460.8	RFX8	0.357408	0.000101305
ENSG00000182400.10	TRAPPC6B	0.28063	0.000101684
ENSG00000064201.11	TSPAN32	0.356414	0.000103121
ENSG00000235568.2	NFAM1	0.354914	0.000103224
ENSG00000168701.14	TMEM208	-0.324846	0.000105448
ENSG00000162062.10	C16orf59	-0.404198	0.000105494
ENSG00000168899.4	VAMP5	0.627757	0.000105494
ENSG00000166888.6	STAT6	0.189675	0.000107791
ENSG00000175354.14	PTPN2	0.227206	0.000108199
ENSG00000160753.11	RUSC1	-0.279714	0.00010842
ENSG00000175893.7	ZDHHC21	0.312439	0.00010867
ENSG00000021355.8	SERPINB1	0.194502	0.00011276
ENSG00000196517.7	SLC6A9	-1.09019	0.000114661
ENSG00000106052.9	TAX1BP1	0.214445	0.00011672
ENSG00000141424.8	SLC39A6	0.241812	0.000116831
ENSG00000105576.11	TNPO2	-0.190836	0.000117242
ENSG00000127914.12	AKAP9	0.27784	0.000117741
ENSG00000162783.8	IER5	0.259499	0.000117741
ENSG00000158373.7	HIST1H2BD	-0.250471	0.000117994
ENSG00000132773.7	TOE1	-0.322942	0.000119135
ENSG00000174996.7	KLC2	-0.501989	0.000119261
ENSG00000139641.8	ESYT1	-0.190892	0.000119483
ENSG00000001497.12	LAS1L	-0.209647	0.000121243
ENSG00000059145.14	UNKL	-0.373175	0.000121343
ENSG00000138760.4	SCARB2	0.318523	0.000122373
ENSG00000146281.5	PM20D2	-0.226832	0.000122414
ENSG00000143851.11	PTPN7	-0.16304	0.000123151
ENSG00000163660.7	CCNL1	0.221518	0.000123529
ENSG00000120253.9	NUP43	-0.194522	0.000125151
ENSG00000117305.10	HMGCL	0.30082	0.000125157
ENSG00000123358.15	NR4A1	-0.818211	0.000126345
ENSG00000134815.14	DHX34	-0.235452	0.000126509
ENSG00000108671.5	PSMD11	-0.19651	0.000127411
ENSG00000126351.8	THRA	-0.250338	0.00012845
ENSG00000198825.7	INPP5F	0.308635	0.000128942
ENSG00000007171.12	NOS2	-0.886898	0.000130117
ENSG00000114439.14	BBX	0.226173	0.000130169
ENSG00000157020.13	SEC13	-0.205824	0.000130169
ENSG00000167232.9	ZNF91	0.287957	0.000130499
ENSG00000196419.8	XRCC6	-0.160219	0.000130742
ENSG00000107719.8	PALD1	0.285681	0.000131028
ENSG00000104964.10	AES	-0.27248	0.000131745
ENSG00000138061.7	CYP1B1	0.519451	0.000132175
ENSG00000164733.16	CTSB	0.183782	0.000132175
ENSG00000188878.12	FBF1	-0.50954	0.000132175
ENSG00000143995.15	MEIS1	0.217343	0.000132566
ENSG00000056277.11	ZNF280C	0.344961	0.000132791
ENSG00000134910.8	STT3A	-0.162361	0.000132981
ENSG00000112584.9	FAM120B	0.242969	0.000134476
ENSG00000128951.9	DUT	-0.250372	0.000134544
ENSG00000167380.12	ZNF226	0.391517	0.000134749
ENSG00000168389.13	MFSD2A	-0.309852	0.000134937
ENSG00000178718.5	RPP25	-0.250362	0.000135726
ENSG00000166401.9	SERPINB8	0.187027	0.000135781
ENSG00000119844.10	AFTPH	0.224823	0.000135836
ENSG00000061936.5	SFSWAP	-0.221477	0.000136036
ENSG00000125304.8	TM9SF2	0.177013	0.000138191
ENSG00000104517.8	UBR5	0.210234	0.00013827
ENSG00000154832.10	CXXC1	-0.228873	0.000138897
ENSG00000204217.8	BMPR2	0.359932	0.000139325
ENSG00000147140.11	NONO	-0.165926	0.000139653
ENSG00000011485.10	PPP5C	-0.204358	0.000140226
ENSG00000168779.15	SHOX2	0.33919	0.000140945
ENSG00000135677.6	GNS	0.222224	0.000141491
ENSG00000033800.9	PIAS1	0.242021	0.000142864
ENSG00000165152.4	TMEM246	-0.419202	0.000144314
ENSG00000141499.12	WRAP53	-0.31844	0.000145156
ENSG00000026508.12	CD44	0.170691	0.000145512
ENSG00000169087.6	HSPBAP1	0.340731	0.000146046
ENSG00000163902.7	RPN1	-0.164344	0.000148913
ENSG00000147872.5	PLIN2	-0.646391	0.000149371
ENSG00000159399.5	HK2	-0.187675	0.000150686
ENSG00000204977.5	TRIM13	0.212936	0.00015109
ENSG00000172819.12	RARG	-0.518212	0.000152057
ENSG00000101194.13	SLC17A9	-0.247038	0.000152118
ENSG00000147535.12	PPAPDC1B	-0.31065	0.000153201
ENSG00000177697.13	CD151	-0.256909	0.000155342
ENSG00000198668.6	CALM1	0.178401	0.000155533
ENSG00000095787.17	WAC	0.216725	0.000156033
ENSG00000159445.8	THEM4	0.289233	0.00015664
ENSG00000110107.4	PRPF19	-0.20187	0.000157607
ENSG00000174718.7	KIAA1551	0.232542	0.000157607
ENSG00000176170.9	SPHK1	-0.481474	0.000157607
ENSG00000115935.12	WIPF1	0.207578	0.000158895
ENSG00000153914.11	SREK1	0.197159	0.000160294
ENSG00000105438.4	KDELR1	-0.190005	0.000160715
ENSG00000198677.6	TTC37	0.208789	0.00016167
ENSG00000090863.7	GLG1	0.195402	0.00016329
ENSG00000115977.14	AAK1	0.275526	0.000163297
ENSG00000186591.7	UBE2H	0.256893	0.000164581
ENSG00000147010.13	SH3KBP1	0.168728	0.000165372
ENSG00000124610.3	HIST1H1A	-0.491467	0.000166225
ENSG00000178951.4	ZBTB7A	-0.179951	0.000167034
ENSG00000116991.6	SIPA1L2	0.445244	0.000167115
ENSG00000135363.7	LMO2	0.162569	0.000169074
ENSG00000163257.6	DCAF16	-0.201236	0.000169204
ENSG00000205208.4	C4orf46	-0.301077	0.00016923
ENSG00000188807.8	TMEM201	-0.237419	0.000169843
ENSG00000166340.10	TPP1	0.196036	0.000169998
ENSG00000125834.8	STK35	-0.227871	0.000172123
ENSG00000137478.10	FCHSD2	0.195577	0.000175486
ENSG00000169905.8	TOR1AIP2	0.19596	0.000175965
ENSG00000084774.9	CAD	-0.197224	0.000178654
ENSG00000198727.2	MT-CYB	0.213345	0.000179659
ENSG00000130706.8	ADRM1	-0.30459	0.000182027
ENSG00000136810.8	TXN	-0.218433	0.000182057
ENSG00000149636.11	DSN1	-0.264287	0.000182593
ENSG00000133315.6	MACROD1	-0.495149	0.000185244
ENSG00000146263.7	MMS22L	-0.229051	0.000187953
ENSG00000104205.8	SGK3	0.326667	0.000188753
ENSG00000102471.9	NDFIP2	0.24098	0.000188894
ENSG00000163788.9	SNRK	0.201285	0.000188894
ENSG00000168813.12	ZNF507	0.255386	0.00019236
ENSG00000256771.2	ZNF253	0.257443	0.000193065
ENSG00000147133.11	TAF1	0.224733	0.000193368
ENSG00000148187.13	MRRF	-0.236229	0.000193506
ENSG00000112200.12	ZNF451	0.183379	0.000193927
ENSG00000070950.5	RAD18	-0.253144	0.000194471
ENSG00000169118.11	CSNK1G1	0.264753	0.000194471
ENSG00000214021.11	TTLL3	0.32986	0.000194471
ENSG00000263062.1	NAIP	0.968734	0.000197365
ENSG00000137486.12	ARRB1	0.171208	0.000199185
ENSG00000102699.5	PARP4	0.187669	0.00020024
ENSG00000198586.9	TLK1	0.206556	0.00020024
ENSG00000041353.5	RAB27B	0.751657	0.000201709
ENSG00000026297.11	RNASET2	0.209203	0.00020211
ENSG00000065989.11	PDE4A	-0.353498	0.000204069
ENSG00000184588.13	PDE4B	0.720429	0.000204217
ENSG00000101695.4	RNF125	0.244858	0.000205299
ENSG00000138380.13	CARF	0.359661	0.000205972
ENSG00000160584.11	SIK3	0.221454	0.000213767
ENSG00000070190.8	DAPP1	0.428162	0.000214168
ENSG00000141298.13	SSH2	0.229884	0.000214168
ENSG00000170915.8	PAQR8	0.330127	0.00021613
ENSG00000106628.6	POLD2	-0.205188	0.000216462
ENSG00000111897.6	SERINC1	0.205389	0.000216462
ENSG00000186469.4	GNG2	0.585613	0.000216462
ENSG00000007264.9	MATK	-0.194183	0.000217106
ENSG00000179115.6	FARSA	-0.204043	0.000221064
ENSG00000178567.5	EPM2AIP1	0.254191	0.000221934
ENSG00000167842.11	MIS12	-0.289585	0.000223414
ENSG00000010810.13	FYN	-0.816979	0.000223592
ENSG00000184436.7	THAP7	-0.261126	0.000224969
ENSG00000158169.7	FANCC	-0.313634	0.000225846
ENSG00000180008.8	SOCS4	0.213075	0.000229355
ENSG00000111731.8	C2CD5	0.243052	0.000231486
ENSG00000171509.11	RXFP1	0.321264	0.000235882
ENSG00000115145.5	STAM2	0.257161	0.000237883
ENSG00000175567.4	UCP2	0.159868	0.000238741
ENSG00000132842.9	AP3B1	0.185602	0.000238925
ENSG00000104921.10	FCER2	-0.467013	0.000243407
ENSG00000126804.9	ZBTB1	0.222662	0.000243982
ENSG00000157593.12	SLC35B2	-0.239374	0.000244833
ENSG00000257315.1	ZBED6	0.36635	0.000244833
ENSG00000122068.8	FYTTD1	0.22342	0.000246877
ENSG00000172349.12	IL16	0.283965	0.00024779
ENSG00000117419.10	ERI3	-0.233071	0.000250579
ENSG00000196072.7	BLOC1S2	0.276018	0.000250579
ENSG00000129810.10	SGOL1	-0.368326	0.000250583
ENSG00000118518.11	RNF146	0.285747	0.000252205
ENSG00000105364.9	MRPL4	-0.238539	0.0002529
ENSG00000183077.11	AFMID	0.248005	0.0002529
ENSG00000165097.9	KDM1B	0.248742	0.000252929
ENSG00000105325.9	FZR1	-0.211386	0.000253232
ENSG00000140740.6	UQCRC2	0.176972	0.000253757
ENSG00000101751.6	POLI	0.280866	0.00025497
ENSG00000105698.11	USF2	-0.196445	0.000256889
ENSG00000043355.6	ZIC2	-0.428529	0.000258869
ENSG00000113048.12	MRPS27	-0.177769	0.000258869
ENSG00000143324.9	XPR1	0.227889	0.000258869
ENSG00000164104.7	HMGB2	-0.208637	0.00025997
ENSG00000176248.7	ANAPC2	-0.242561	0.000261319
ENSG00000108306.7	FBXL20	0.202438	0.000261966
ENSG00000174080.6	CTSF	-0.870321	0.000261966
ENSG00000160691.14	SHC1	-0.213065	0.000262394
ENSG00000148943.7	LIN7C	0.196866	0.000263697
ENSG00000132017.6	DCAF15	-0.239407	0.000263821
ENSG00000001629.5	ANKIB1	0.259684	0.000265909
ENSG00000131944.5	C19orf40	-0.367759	0.000268324
ENSG00000100029.13	PES1	-0.204796	0.000268378
ENSG00000164649.15	CDCA7L	-0.19442	0.000271029
ENSG00000184232.4	OAF	-0.248022	0.000271029
ENSG00000151176.3	PLBD2	0.227958	0.000271871
ENSG00000164164.11	OTUD4	0.19296	0.000271891
ENSG00000166928.6	MS4A14	0.576392	0.000273205
ENSG00000061987.10	MON2	0.225538	0.000274577
ENSG00000160791.12	CCR5	0.517996	0.000275564
ENSG00000127603.19	MACF1	0.22212	0.000275592
ENSG00000132768.9	DPH2	-0.2245	0.000275592
ENSG00000146433.8	TMEM181	0.2265	0.000275592
ENSG00000110876.8	SELPLG	0.244828	0.000275743
ENSG00000185215.4	TNFAIP2	0.234597	0.000276195
ENSG00000170291.10	ELP5	-0.23377	0.000277246
ENSG00000123836.10	PFKFB2	0.368906	0.000277312
ENSG00000025293.11	PHF20	0.225758	0.000281092
ENSG00000189298.9	ZKSCAN3	0.332084	0.000281092
ENSG00000138092.6	CENPO	-0.269365	0.000283658
ENSG00000164081.8	TEX264	-0.22097	0.000283658
ENSG00000198265.7	HELZ	0.224888	0.000283658
ENSG00000128581.11	RABL5	-0.550014	0.000291528
ENSG00000134996.11	OSTF1	0.229933	0.000292052
ENSG00000129351.13	ILF3	-0.155125	0.00029332
ENSG00000130511.11	SSBP4	-0.210718	0.000294292
ENSG00000100359.16	SGSM3	-0.238718	0.00029617
ENSG00000114480.8	GBE1	-0.213829	0.000298166
ENSG00000169442.4	CD52	-0.69763	0.000298166
ENSG00000142330.15	CAPN10	-0.296821	0.000300768
ENSG00000136068.10	FLNB	0.196197	0.000301256
ENSG00000115020.12	PIKFYVE	0.200046	0.000301893
ENSG00000145819.11	ARHGAP26	0.254924	0.000303477
ENSG00000013288.4	MAN2B2	0.206224	0.000303584
ENSG00000133895.10	MEN1	-0.23269	0.000303584
ENSG00000135297.11	MTO1	0.197021	0.000303584
ENSG00000182568.12	SATB1	0.169035	0.000303584
ENSG00000239665.4	RP11-295P9.3	0.34012	0.00030471
ENSG00000130713.11	EXOSC2	-0.209332	0.000308796
ENSG00000196189.8	SEMA4A	0.197972	0.000310049
ENSG00000110104.7	CCDC86	-0.289799	0.000311566
ENSG00000160991.11	ORAI2	0.198126	0.000312976
ENSG00000064225.8	ST3GAL6	0.532501	0.000313712
ENSG00000128872.5	TMOD2	0.968243	0.000314865
ENSG00000124786.8	SLC35B3	0.274352	0.000314877
ENSG00000141994.11	DUS3L	-0.218273	0.000315778
ENSG00000101493.6	ZNF516	0.169939	0.000316164
ENSG00000164237.4	CMBL	0.692464	0.000319596
ENSG00000080815.14	PSEN1	0.198778	0.000321128
ENSG00000164604.8	GPR85	0.323781	0.000321822
ENSG00000157600.7	TMEM164	0.194314	0.000321934
ENSG00000103043.10	VAC14	-0.211291	0.000324268
ENSG00000173208.3	ABCD2	0.299377	0.000330905
ENSG00000103245.9	NARFL	-0.293881	0.000333685
ENSG00000133739.11	LRRCC1	-0.26805	0.000333685
ENSG00000214160.5	ALG3	-0.195554	0.00033436
ENSG00000198000.7	NOL8	0.215184	0.000334737
ENSG00000142166.8	IFNAR1	0.210375	0.000337832
ENSG00000256269.2	HMBS	-0.240331	0.000338355
ENSG00000136040.4	PLXNC1	0.25118	0.000341433
ENSG00000134255.9	CEPT1	0.214767	0.000344601
ENSG00000177732.6	SOX12	-0.238539	0.000344601
ENSG00000163823.3	CCR1	0.21054	0.000346202
ENSG00000102189.12	EEA1	0.217812	0.000350794
ENSG00000144655.10	CSRNP1	-0.384294	0.000354283
ENSG00000073969.14	NSF	0.21628	0.000356348
ENSG00000115758.8	ODC1	-0.162421	0.000359086
ENSG00000204514.5	ZNF814	0.282644	0.000359086
ENSG00000104549.7	SQLE	-0.229915	0.000359382
ENSG00000109066.9	TMEM104	0.213557	0.000362357
ENSG00000156970.8	BUB1B	-0.209716	0.000363579
ENSG00000177971.7	IMP3	-0.227658	0.000364028
ENSG00000008838.13	MED24	-0.200142	0.00036466
ENSG00000066044.9	ELAVL1	-0.164693	0.000367102
ENSG00000162695.7	SLC30A7	0.200728	0.000370627
ENSG00000196214.6	ZNF766	0.293004	0.000371751
ENSG00000204131.6	NHSL2	0.785653	0.000374947
ENSG00000176659.5	C20orf197	0.291242	0.00037901
ENSG00000174083.13	PIK3R6	0.601732	0.000380125
ENSG00000054282.11	SDCCAG8	0.306935	0.000380607
ENSG00000101160.9	CTSZ	0.163653	0.000380607
ENSG00000117009.7	KMO	0.739596	0.000380687
ENSG00000188522.10	FAM83G	-0.322296	0.000386152
ENSG00000066279.12	ASPM	-0.189698	0.000390138
ENSG00000138674.12	SEC31A	0.176105	0.000390138
ENSG00000089060.7	SLC8B1	0.227045	0.000393608
ENSG00000144815.10	NXPE3	0.266002	0.000393608
ENSG00000169429.6	IL8	-0.574358	0.000401407
ENSG00000172493.16	AFF1	0.192891	0.000403108
ENSG00000072571.15	HMMR	-0.232068	0.00040714
ENSG00000149577.11	SIDT2	0.195447	0.000408068
ENSG00000183856.6	IQGAP3	-0.252026	0.000409107
ENSG00000189007.11	ADAT2	0.280608	0.000415489
ENSG00000101868.6	POLA1	-0.237131	0.000416976
ENSG00000161692.13	DBF4B	-0.290911	0.000417213
ENSG00000113657.8	DPYSL3	-0.4665	0.000417866
ENSG00000126653.11	NSRP1	0.321667	0.000418704
ENSG00000117625.9	RCOR3	0.224527	0.00041876
ENSG00000104687.8	GSR	-0.202585	0.000419064
ENSG00000067066.12	SP100	0.25121	0.000426123
ENSG00000104660.13	LEPROTL1	0.198466	0.000426712
ENSG00000158869.6	FCER1G	0.313834	0.000431001
ENSG00000099800.3	TIMM13	-0.196557	0.000438345
ENSG00000104731.9	KLHDC4	-0.264961	0.000438739
ENSG00000024526.12	DEPDC1	-0.255584	0.00043942
ENSG00000158050.4	DUSP2	-0.392606	0.000441316
ENSG00000156671.8	SAMD8	0.303312	0.000443186
ENSG00000154217.10	PITPNC1	0.236124	0.000445469
ENSG00000009307.11	CSDE1	0.181058	0.000448797
ENSG00000162227.3	TAF6L	-0.351952	0.000449223
ENSG00000173812.6	EIF1	-0.173377	0.000452055
ENSG00000186871.5	ERCC6L	-0.445279	0.000452055
ENSG00000135905.14	DOCK10	0.238032	0.000453202
ENSG00000143870.8	PDIA6	-0.153222	0.000455906
ENSG00000221914.4	PPP2R2A	-0.181863	0.000457005
ENSG00000179041.2	RRS1	-0.205285	0.000457809
ENSG00000172167.3	MTBP	-0.296728	0.000458527
ENSG00000180509.7	KCNE1	-0.538982	0.000460405
ENSG00000152291.9	TGOLN2	0.195762	0.000463943
ENSG00000137275.9	RIPK1	0.251238	0.000466264
ENSG00000159111.8	MRPL10	-0.227015	0.000466403
ENSG00000143793.8	C1orf35	-0.323686	0.000467528
ENSG00000109674.3	NEIL3	-0.30746	0.00046859
ENSG00000180233.9	ZNRF2	0.211508	0.000469005
ENSG00000145428.10	RNF175	0.517794	0.000469981
ENSG00000228253.1	MT-ATP8	0.659677	0.000479316
ENSG00000164754.8	RAD21	-0.142929	0.000480824
ENSG00000160789.15	LMNA	0.172766	0.000482801
ENSG00000249471.3	ZNF324B	-0.289535	0.00048287
ENSG00000153885.10	KCTD15	-0.205794	0.000483147
ENSG00000185633.6	NDUFA4L2	-0.748773	0.000485436
ENSG00000108848.11	LUC7L3	0.195141	0.0004861
ENSG00000126882.8	FAM78A	-0.182033	0.000486421
ENSG00000117020.12	AKT3	0.378577	0.000487964
ENSG00000102054.13	RBBP7	-0.181876	0.000489735
ENSG00000183808.7	RBM12B	0.209812	0.000489855
ENSG00000118762.3	PKD2	0.234718	0.000490444
ENSG00000112742.5	TTK	-0.268505	0.000491733
ENSG00000146072.6	TNFRSF21	0.46276	0.000494303
ENSG00000166295.4	ANAPC16	0.190314	0.00049491
ENSG00000166855.5	CLPX	0.201286	0.000495394
ENSG00000100258.13	LMF2	-0.229751	0.000495535
ENSG00000162923.10	WDR26	0.200423	0.000495535
ENSG00000170348.4	TMED10	0.146928	0.000495722
ENSG00000185947.10	ZNF267	0.220255	0.000498119
ENSG00000157601.9	MX1	-0.975905	0.000498716
ENSG00000105197.6	TIMM50	-0.173267	0.000499972
ENSG00000125166.8	GOT2	-0.207436	0.000514911
ENSG00000198890.6	PRMT6	-0.234404	0.000514911
ENSG00000204406.7	MBD5	0.360591	0.000514911
ENSG00000102760.12	RGCC	-0.813953	0.000520196
ENSG00000164190.12	NIPBL	0.208831	0.00052537
ENSG00000099246.12	RAB18	0.218072	0.000526156
ENSG00000112984.7	KIF20A	-0.222539	0.000526976
ENSG00000162946.16	DISC1	0.372464	0.000526976
ENSG00000111596.7	CNOT2	0.196142	0.00053165
ENSG00000074695.5	LMAN1	-0.178716	0.000533025
ENSG00000092531.5	SNAP23	0.216755	0.000534894
ENSG00000099940.7	SNAP29	0.206597	0.000535271
ENSG00000119900.7	OGFRL1	0.217121	0.000537885
ENSG00000145348.12	TBCK	0.278399	0.000542283
ENSG00000147065.12	MSN	-0.13526	0.000543821
ENSG00000104886.5	PLEKHJ1	-0.194433	0.000550548
ENSG00000117632.16	STMN1	-0.176196	0.000553872
ENSG00000170860.3	LSM3	-0.26544	0.000553872
ENSG00000123685.4	BATF3	-0.925444	0.000554174
ENSG00000134186.7	PRPF38B	0.218713	0.000566774
ENSG00000167123.14	CERCAM	-0.224251	0.000572936
ENSG00000137496.13	IL18BP	0.455627	0.000581123
ENSG00000188107.9	EYS	0.544108	0.000586432
ENSG00000223496.1	EXOSC6	-0.204058	0.000586633
ENSG00000132507.13	EIF5A	-0.181251	0.000589974
ENSG00000102763.11	VWA8	0.254485	0.000596399
ENSG00000163939.14	PBRM1	0.200586	0.000596399
ENSG00000167113.6	COQ4	-0.282779	0.000596399
ENSG00000110422.7	HIPK3	0.153101	0.000599803
ENSG00000103855.13	CD276	-0.246314	0.000601962
ENSG00000119778.10	ATAD2B	0.200668	0.000601962
ENSG00000142208.11	AKT1	-0.172164	0.000603041
ENSG00000185745.8	IFIT1	-1.22763	0.000605823
ENSG00000148634.11	HERC4	0.208085	0.000613783
ENSG00000101752.7	MIB1	0.166811	0.000619526
ENSG00000006634.3	DBF4	-0.218766	0.000619973
ENSG00000122862.4	SRGN	0.198449	0.000623578
ENSG00000077238.9	IL4R	0.224767	0.000623817
ENSG00000175166.12	PSMD2	-0.163877	0.000625038
ENSG00000105983.15	LMBR1	0.214219	0.000633012
ENSG00000158710.10	TAGLN2	-0.195157	0.000634645
ENSG00000136518.12	ACTL6A	-0.210807	0.000636087
ENSG00000141933.8	TPGS1	-0.311069	0.000636087
ENSG00000196705.4	ZNF431	0.242834	0.000636087
ENSG00000092203.9	TOX4	-0.203179	0.000637174
ENSG00000179981.9	TSHZ1	-0.180677	0.000637174
ENSG00000183684.6	ALYREF	-0.193716	0.000643093
ENSG00000140511.7	HAPLN3	-0.907276	0.000644074
ENSG00000086200.12	IPO11	-0.232806	0.000646491
ENSG00000120896.9	SORBS3	-0.206381	0.000647282
ENSG00000078674.13	PCM1	0.177917	0.000649379
ENSG00000005448.12	WDR54	-0.316709	0.000660553
ENSG00000228594.1	C1orf233	-0.2462	0.000662853
ENSG00000178397.8	FAM220A	0.264248	0.000677182
ENSG00000183207.8	RUVBL2	-0.191098	0.000678536
ENSG00000125124.7	BBS2	0.262953	0.000680557
ENSG00000104980.3	TIMM44	-0.218636	0.000680658
ENSG00000228716.2	DHFR	-0.178731	0.000681766
ENSG00000196209.8	SIRPB2	0.334473	0.000683696
ENSG00000188130.9	MAPK12	-0.233724	0.00068505
ENSG00000179152.14	TCAIM	0.258727	0.00068549
ENSG00000162878.8	PKDCC	-0.836048	0.000687314
ENSG00000101109.7	STK4	0.182093	0.000689606
ENSG00000134109.6	EDEM1	-0.154035	0.000689615
ENSG00000151014.4	CCRN4L	-0.219829	0.000695066
ENSG00000162086.10	ZNF75A	0.302842	0.000696839
ENSG00000170776.15	AKAP13	0.217433	0.000709808
ENSG00000224051.2	GLTPD1	-0.312096	0.000717113
ENSG00000122644.8	ARL4A	-0.3179	0.000718624
ENSG00000119471.10	HSDL2	0.258494	0.000719348
ENSG00000164626.8	KCNK5	-0.362111	0.000721744
ENSG00000010610.5	CD4	0.18315	0.000726372
ENSG00000187796.9	CARD9	0.219652	0.000727449
ENSG00000189306.6	RRP7A	-0.187171	0.000727449
ENSG00000145246.9	ATP10D	0.334001	0.00072855
ENSG00000198836.4	OPA1	0.168023	0.000731948
ENSG00000109113.13	RAB34	-0.235284	0.000735665
ENSG00000096872.11	IFT74	0.304564	0.000735865
ENSG00000070423.13	RNF126	-0.198677	0.000740016
ENSG00000108510.5	MED13	0.196718	0.000741686
ENSG00000163479.9	SSR2	-0.171564	0.000741686
ENSG00000170921.10	TANC2	0.267727	0.000742424
ENSG00000184825.4	HIST1H2AH	-0.391135	0.000745984
ENSG00000132153.10	DHX30	-0.17518	0.000748427
ENSG00000155313.11	USP25	0.190595	0.000752262
ENSG00000027001.7	MIPEP	-0.320624	0.000755416
ENSG00000137364.4	TPMT	0.271008	0.000756291
ENSG00000053254.11	FOXN3	0.1814	0.000756845
ENSG00000107281.5	NPDC1	0.236556	0.000756845
ENSG00000138468.11	SENP7	0.290976	0.000772446
ENSG00000164687.6	FABP5	-0.276684	0.000780428
ENSG00000101447.9	FAM83D	-0.284897	0.000782549
ENSG00000079462.3	PAFAH1B3	-0.246602	0.000789333
ENSG00000010361.9	FUZ	-0.361916	0.000790006
ENSG00000152133.10	GPATCH11	0.217231	0.000790006
ENSG00000100342.16	APOL1	-1.2864	0.000790799
ENSG00000107331.12	ABCA2	-0.182026	0.000791406
ENSG00000104613.7	INTS10	0.176129	0.000793559
ENSG00000198589.6	LRBA	0.202982	0.000795375
ENSG00000005810.13	MYCBP2	0.208173	0.000800537
ENSG00000121039.5	RDH10	-0.30376	0.000801049
ENSG00000112679.10	DUSP22	0.260108	0.000802315
ENSG00000083123.10	BCKDHB	0.260913	0.000803255
ENSG00000130299.12	GTPBP3	-0.237008	0.000814829
ENSG00000141526.10	SLC16A3	-0.210532	0.000814829
ENSG00000261371.1	PECAM1	0.218899	0.000814829
ENSG00000186918.9	ZNF395	-0.47958	0.000815156
ENSG00000163468.10	CCT3	-0.149902	0.000816499
ENSG00000104147.4	OIP5	-0.380381	0.000821201
ENSG00000213983.7	AP1G2	0.345631	0.000821201
ENSG00000196547.10	MAN2A2	0.207604	0.000821336
ENSG00000185624.10	P4HB	-0.155499	0.000822058
ENSG00000173846.8	PLK3	0.355461	0.0008229
ENSG00000198113.2	TOR4A	-0.178587	0.0008229
ENSG00000183763.4	TRAIP	-0.360988	0.000823901
ENSG00000126457.16	PRMT1	-0.180323	0.000824095
ENSG00000109881.12	CCDC34	-0.343556	0.000837635
ENSG00000138185.12	ENTPD1	0.293285	0.000839123
ENSG00000162496.4	DHRS3	-0.926752	0.000840116
ENSG00000176842.10	IRX5	-0.322937	0.000840116
ENSG00000031691.6	CENPQ	-0.384036	0.000840302
ENSG00000137135.13	ARHGEF39	-0.2643	0.000858833
ENSG00000124201.10	ZNFX1	0.198274	0.00086148
ENSG00000142733.10	MAP3K6	-0.347752	0.00086148
ENSG00000196227.6	FAM217B	0.209769	0.00086148
ENSG00000163950.8	SLBP	-0.18902	0.000862734
ENSG00000113504.15	SLC12A7	0.207679	0.000863326
ENSG00000090238.7	YPEL3	0.460918	0.000868275
ENSG00000183011.9	LSMD1	-0.234298	0.000868344
ENSG00000130396.16	MLLT4	0.215686	0.000868404
ENSG00000130779.15	CLIP1	0.305618	0.000868404
ENSG00000122042.9	UBL3	0.242133	0.000872764
ENSG00000048471.9	SNX29	0.281198	0.000873598
ENSG00000165029.11	ABCA1	0.289191	0.00087469
ENSG00000100385.9	IL2RB	-0.800008	0.000876383
ENSG00000107537.9	PHYH	0.21949	0.00088362
ENSG00000147854.12	UHRF2	0.180094	0.00088362
ENSG00000033327.8	GAB2	0.187503	0.000885833
ENSG00000136051.9	KIAA1033	0.211734	0.000886583
ENSG00000196981.2	WDR5B	0.32269	0.000888002
ENSG00000075131.5	TIPIN	-0.287513	0.00089098
ENSG00000170265.7	ZNF282	-0.215017	0.000899814
ENSG00000196233.7	LCOR	0.243222	0.000900993
ENSG00000116604.13	MEF2D	-0.141212	0.000901193
ENSG00000086232.8	EIF2AK1	0.173366	0.00090138
ENSG00000100056.7	DGCR14	-0.274369	0.00090138
ENSG00000148835.9	TAF5	-0.306869	0.000901828
ENSG00000221962.3	TMEM14E	0.612294	0.000901893
ENSG00000167716.14	WDR81	0.188183	0.000909341
ENSG00000076242.10	MLH1	-0.197306	0.000910839
ENSG00000100418.7	DESI1	-0.194987	0.000911048
ENSG00000065413.12	ANKRD44	0.239185	0.000919888
ENSG00000110697.8	PITPNM1	0.21169	0.000920522
ENSG00000111145.3	ELK3	0.289338	0.000935689
ENSG00000148840.6	PPRC1	-0.182802	0.000947329
ENSG00000153827.9	TRIP12	0.157197	0.000947329
ENSG00000164935.2	DCSTAMP	-1.38546	0.000947329
ENSG00000134333.9	LDHA	-0.172829	0.000950673
ENSG00000067048.12	DDX3Y	0.189107	0.00095186
ENSG00000117758.9	STX12	0.22591	0.00095186
ENSG00000065150.14	IPO5	-0.163796	0.000952949
ENSG00000116918.9	TSNAX	0.23385	0.000952949
ENSG00000128739.16	SNRPN	0.774522	0.000954765
ENSG00000224877.3	C17orf89	0.272046	0.000968092
ENSG00000125970.7	RALY	-0.168116	0.000968886
ENSG00000156976.10	EIF4A2	0.170507	0.000968886
ENSG00000184730.6	APOBR	0.247884	0.000969539
ENSG00000128590.4	DNAJB9	-0.297331	0.000970989
ENSG00000133657.10	ATP13A3	0.157401	0.000971969
ENSG00000133313.10	CNDP2	0.175217	0.000975968
ENSG00000071794.11	HLTF	0.225653	0.000986422
ENSG00000078142.7	PIK3C3	0.200764	0.000988029
ENSG00000111229.11	ARPC3	0.18744	0.000990105
ENSG00000163312.6	HELQ	0.266443	0.000990892
ENSG00000164010.9	ERMAP	0.264949	0.000990892
ENSG00000178980.10	SEPW1	-0.350421	0.000993086
ENSG00000173264.9	GPR137	-0.32805	0.000994271
ENSG00000060982.10	BCAT1	-0.20243	0.000996497
ENSG00000133597.5	ADCK2	-0.316232	0.000997145
ENSG00000115194.6	SLC30A3	-1.03323	0.000998408
ENSG00000165185.10	KIAA1958	0.251609	0.00100135
ENSG00000169105.6	CHST14	-0.296636	0.00100135
ENSG00000123066.3	MED13L	0.183379	0.00100552
ENSG00000164597.9	COG5	0.200208	0.00100588
ENSG00000123473.11	STIL	-0.20371	0.00101995
ENSG00000164975.11	SNAPC3	0.230512	0.00102183
ENSG00000090971.4	NAT14	-0.316229	0.00102993
ENSG00000101138.7	CSTF1	-0.215184	0.00103154
ENSG00000171634.12	BPTF	0.225406	0.00103154
ENSG00000138095.14	LRPPRC	0.15242	0.00104655
ENSG00000145936.4	KCNMB1	0.814129	0.00105126
ENSG00000166348.13	USP54	-0.304004	0.00105789
ENSG00000176142.8	TMEM39A	-0.258422	0.00105789
ENSG00000059573.4	ALDH18A1	-0.200027	0.00105985
ENSG00000079277.15	MKNK1	0.17466	0.00106015
ENSG00000166428.8	PLD4	0.194792	0.00106167
ENSG00000182923.12	CEP63	0.256222	0.00106299
ENSG00000049759.12	NEDD4L	-1.65556	0.00106963
ENSG00000135205.10	CCDC146	0.449109	0.00107195
ENSG00000105771.9	SMG9	-0.191548	0.00107508
ENSG00000166226.8	CCT2	-0.171279	0.00108115
ENSG00000107897.14	ACBD5	0.232659	0.00108394
ENSG00000120833.9	SOCS2	-0.218571	0.00108768
ENSG00000166349.5	RAG1	-1.44261	0.00109188
ENSG00000007376.3	RPUSD1	-0.195416	0.00109338
ENSG00000107798.13	LIPA	0.174455	0.00109638
ENSG00000133065.6	SLC41A1	-0.363511	0.00110117
ENSG00000161642.13	ZNF385A	0.199909	0.00110149
ENSG00000105323.12	HNRNPUL1	-0.131157	0.00110698
ENSG00000171681.8	ATF7IP	0.242174	0.00110698
ENSG00000169062.10	UPF3A	0.241441	0.00111023
ENSG00000073008.10	PVR	-0.209447	0.00111096
ENSG00000254858.5	MPV17L2	-0.291922	0.00112467
ENSG00000108262.11	GIT1	-0.197153	0.00114019
ENSG00000132661.3	NXT1	-0.253399	0.00114364
ENSG00000073849.10	ST6GAL1	0.185373	0.00114787
ENSG00000187650.3	VMAC	0.395317	0.00115542
ENSG00000196757.3	ZNF700	0.247732	0.00115778
ENSG00000116266.6	STXBP3	0.215998	0.00115863
ENSG00000090273.9	NUDC	-0.17096	0.00115876
ENSG00000183023.14	SLC8A1	0.642253	0.001159
ENSG00000187742.10	SECISBP2	0.233279	0.00116059
ENSG00000135114.8	OASL	-1.07796	0.00116086
ENSG00000068079.3	IFI35	0.381847	0.00116576
ENSG00000140403.8	DNAJA4	-0.2471	0.00116628
ENSG00000198886.2	MT-ND4	0.338302	0.00116934
ENSG00000135999.7	EPC2	0.265251	0.00117073
ENSG00000146676.5	PURB	0.188067	0.0011774
ENSG00000205476.4	CCDC85C	-0.351401	0.00117913
ENSG00000105248.11	CCDC94	-0.240171	0.00118074
ENSG00000168078.5	PBK	-0.259813	0.00118704
ENSG00000104177.13	MYEF2	0.324862	0.00119565
ENSG00000163535.13	SGOL2	-0.194919	0.00120004
ENSG00000154027.14	AK5	0.462187	0.0012043
ENSG00000179833.4	SERTAD2	0.203787	0.00120952
ENSG00000176208.4	ATAD5	-0.224481	0.00121511
ENSG00000183048.7	SLC25A10	-0.295661	0.00121913
ENSG00000188921.12	PTPLAD2	0.231378	0.00122314
ENSG00000163930.5	BAP1	-0.167101	0.00122691
ENSG00000120925.9	RNF170	0.205781	0.0012333
ENSG00000115504.10	EHBP1	0.271403	0.00123364
ENSG00000120280.5	CXorf21	0.173709	0.00124465
ENSG00000103642.7	LACTB	0.279486	0.00124949
ENSG00000197299.6	BLM	-0.211896	0.00125109
ENSG00000104361.5	NIPAL2	0.220674	0.00125431
ENSG00000115084.8	SLC35F5	0.199461	0.00125852
ENSG00000189362.7	TMEM194B	-0.2962	0.00125946
ENSG00000156052.6	GNAQ	0.143257	0.00126355
ENSG00000116754.9	SRSF11	0.155544	0.00126411
ENSG00000143621.12	ILF2	-0.151529	0.00127584
ENSG00000147475.10	ERLIN2	0.179767	0.0012805
ENSG00000115687.9	PASK	-0.227108	0.00128177
ENSG00000170160.12	CCDC144A	0.347915	0.00128177
ENSG00000073614.7	KDM5A	0.225359	0.00128824
ENSG00000143119.8	CD53	0.159716	0.0012887
ENSG00000185518.7	SV2B	0.490123	0.00128876
ENSG00000100490.5	CDKL1	0.26955	0.00129001
ENSG00000103222.14	ABCC1	0.179055	0.00129242
ENSG00000215717.5	TMEM167B	0.247325	0.00129242
ENSG00000160194.13	NDUFV3	0.172398	0.00130073
ENSG00000127191.13	TRAF2	-0.228242	0.00130414
ENSG00000172869.10	DMXL1	0.226657	0.00130744
ENSG00000032444.11	PNPLA6	-0.16772	0.00130957
ENSG00000117139.12	KDM5B	0.175215	0.00131203
ENSG00000105290.7	APLP1	-0.448234	0.00131225
ENSG00000186017.10	ZNF566	0.357762	0.00131225
ENSG00000163644.10	PPM1K	0.260437	0.00131229
ENSG00000171867.12	PRNP	-0.343267	0.00131413
ENSG00000122223.8	CD244	0.365122	0.00131504
ENSG00000197697.3	HIST1H2BE	-0.41963	0.00132531
ENSG00000105329.5	TGFB1	-0.130677	0.00132633
ENSG00000124702.13	KLHDC3	-0.170778	0.00133497
ENSG00000040608.9	RTN4R	-0.440719	0.00133571
ENSG00000163389.6	POGLUT1	0.241576	0.00133744
ENSG00000196776.10	CD47	0.183656	0.00134934
ENSG00000164611.8	PTTG1	-0.238028	0.00136924
ENSG00000076770.10	MBNL3	0.190335	0.00137034
ENSG00000124074.7	ENKD1	-0.329965	0.00137034
ENSG00000132405.14	TBC1D14	0.176108	0.00137449
ENSG00000165030.3	NFIL3	-0.257034	0.00137601
ENSG00000124207.12	CSE1L	-0.186898	0.00137877
ENSG00000034713.3	GABARAPL2	0.206499	0.00138518
ENSG00000054148.13	PHPT1	0.204203	0.00138615
ENSG00000204287.9	HLA-DRA	0.640135	0.00141966
ENSG00000160113.5	NR2F6	-0.201336	0.00142044
ENSG00000086102.14	NFX1	0.216052	0.00142582
ENSG00000125740.9	FOSB	-0.506647	0.00142582
ENSG00000135632.7	SMYD5	-0.260919	0.00142582
ENSG00000106290.10	TAF6	-0.252873	0.0014289
ENSG00000100503.19	NIN	0.35201	0.00143584
ENSG00000175048.12	ZDHHC14	0.275102	0.00144511
ENSG00000163960.7	UBXN7	0.2226	0.00144915
ENSG00000158292.6	GPR153	-0.3167	0.00145168
ENSG00000070269.9	TMEM260	0.240019	0.00146188
ENSG00000173334.3	TRIB1	-0.255843	0.00146188
ENSG00000104903.4	LYL1	-0.184556	0.00147524
ENSG00000063660.4	GPC1	-0.390844	0.00147557
ENSG00000115806.8	GORASP2	-0.162115	0.00147557
ENSG00000138138.9	ATAD1	0.227758	0.00147557
ENSG00000128731.11	HERC2	0.160731	0.00148826
ENSG00000102900.8	NUP93	-0.177835	0.00148944
ENSG00000187554.7	TLR5	0.822761	0.00149953
ENSG00000140575.8	IQGAP1	0.153962	0.00150017
ENSG00000176986.10	SEC24C	-0.155118	0.00150434
ENSG00000100731.11	PCNX	0.205639	0.00151033
ENSG00000136279.14	DBNL	0.142015	0.00151786
ENSG00000198853.7	RUSC2	-0.666982	0.00152818
ENSG00000188566.7	NDOR1	-0.234124	0.00152888
ENSG00000130165.6	ELOF1	-0.208966	0.00153285
ENSG00000035141.3	FAM136A	-0.20118	0.00153515
ENSG00000156650.8	KAT6B	0.284275	0.00153515
ENSG00000110717.6	NDUFS8	-0.187969	0.00153951
ENSG00000159658.6	EFCAB14	0.156635	0.00155747
[truncated: 10,633 more rows]

## Sheet: C16 vs DMSO
Feature	Feature_gene_name	log2FoldChange	padj
ENSG00000135624.11	CCT7	-1.13871	2.53723e-183
ENSG00000213923.6	CSNK1E	-1.315	3.2137e-142
ENSG00000130255.8	RPL36	-1.16171	7.35044e-128
ENSG00000089009.11	RPL6	-1.00908	1.48742e-119
ENSG00000163584.13	RPL22L1	-1.92451	9.15931e-104
ENSG00000172667.6	ZMAT3	1.03017	7.22461e-97
ENSG00000115268.5	RPS15	-0.896252	4.71695e-86
ENSG00000132274.11	TRIM22	0.858916	9.03453e-84
ENSG00000198034.6	RPS4X	-0.702008	2.06532e-80
ENSG00000131469.8	RPL27	-1.01008	2.31135e-77
ENSG00000135679.17	MDM2	0.759291	2.99805e-75
ENSG00000197756.5	RPL37A	-0.918745	4.66202e-74
ENSG00000115484.10	CCT4	-0.85746	2.0437e-73
ENSG00000136942.10	RPL35	-0.873329	1.80293e-72
ENSG00000122406.8	RPL5	-0.859782	5.49564e-72
ENSG00000164938.9	TP53INP1	1.17719	1.90735e-69
ENSG00000182899.10	RPL35A	-0.93267	9.65984e-67
ENSG00000109475.12	RPL34	-0.997075	2.59455e-65
ENSG00000185432.10	METTL7A	0.861967	1.23173e-64
ENSG00000162244.6	RPL29	-0.981085	1.96168e-64
ENSG00000146223.10	RPL7L1	-0.669195	3.77709e-64
ENSG00000167658.11	EEF2	-0.696494	4.17895e-64
ENSG00000163682.11	RPL9	-0.83269	1.8421e-62
ENSG00000164587.7	RPS14	-0.888559	1.95359e-62
ENSG00000172809.8	RPL38	-0.837935	2.20345e-62
ENSG00000144713.8	RPL32	-0.748574	5.16895e-59
ENSG00000174748.14	RPL15	-0.680868	4.63274e-58
ENSG00000100316.11	RPL3	-0.590964	1.27298e-54
ENSG00000063177.8	RPL18	-0.748597	2.21257e-53
ENSG00000149273.10	RPS3	-0.700423	9.82052e-52
ENSG00000142676.8	RPL11	-0.775869	2.99644e-50
ENSG00000125835.13	SNRPB	-0.850366	1.16008e-47
ENSG00000130723.13	PRRC2B	-0.741893	1.51121e-47
ENSG00000187147.13	RNF220	-0.814479	3.30979e-46
ENSG00000101347.7	SAMHD1	0.547351	1.94636e-44
ENSG00000145592.9	RPL37	-0.605367	2.12004e-42
ENSG00000161513.7	FDXR	0.816307	3.69294e-42
ENSG00000138326.14	RPS24	-0.737291	2.73464e-41
ENSG00000124942.9	AHNAK	0.58164	4.3324e-41
ENSG00000134419.11	RPS15A	-0.821673	4.96668e-41
ENSG00000189091.8	SF3B3	-0.582546	6.73587e-40
ENSG00000125691.8	RPL23	-0.671934	3.03863e-38
ENSG00000149212.6	SESN3	0.604159	5.78259e-38
ENSG00000129824.11	RPS4Y1	-0.678446	1.30605e-37
ENSG00000161016.11	RPL8	-0.570439	9.63755e-37
ENSG00000204628.7	GNB2L1	-0.514475	4.55e-36
ENSG00000142937.7	RPS8	-0.593863	4.69293e-36
ENSG00000171848.9	RRM2	-0.488907	7.54814e-36
ENSG00000124762.9	CDKN1A	0.689472	1.21873e-35
ENSG00000112697.11	TMEM30A	0.51036	1.72032e-35
ENSG00000155974.7	GRIP1	0.694252	1.87531e-34
ENSG00000124767.6	GLO1	-0.683135	2.53754e-33
ENSG00000055163.14	CYFIP2	0.851914	6.71798e-33
ENSG00000167526.9	RPL13	-0.56853	9.94961e-33
ENSG00000131080.10	EDA2R	0.933994	1.90272e-32
ENSG00000127951.5	FGL2	0.551855	2.29052e-32
ENSG00000198755.6	RPL10A	-0.5019	2.91362e-31
ENSG00000017427.11	IGF1	0.987115	2.965e-31
ENSG00000205937.7	RNPS1	-0.53517	5.3424e-31
ENSG00000048392.7	RRM2B	0.549941	9.51751e-31
ENSG00000094804.5	CDC6	-0.615763	3.97523e-30
ENSG00000196890.3	HIST3H2BB	-0.692416	5.99822e-30
ENSG00000148180.12	GSN	0.533469	1.96246e-29
ENSG00000080546.9	SESN1	0.767338	9.02086e-29
ENSG00000161970.8	RPL26	-0.764572	1.45257e-28
ENSG00000167513.4	CDT1	-0.479864	5.86635e-28
ENSG00000162511.7	LAPTM5	0.421281	1.36112e-27
ENSG00000172716.12	SLFN11	-1.16191	1.66742e-26
ENSG00000101057.11	MYBL2	-0.52195	2.29152e-26
ENSG00000131171.8	SH3BGRL	0.453239	5.79574e-25
ENSG00000179348.7	GATA2	-1.37854	1.39493e-24
ENSG00000197409.6	HIST1H3D	-0.443843	2.52017e-24
ENSG00000168496.3	FEN1	-0.500307	3.1137e-24
ENSG00000161929.10	SCIMP	0.745746	5.83719e-24
ENSG00000166508.13	MCM7	-0.414462	9.41947e-24
ENSG00000082074.11	FYB	0.78728	1.10847e-22
ENSG00000154767.10	XPC	0.527923	1.10847e-22
ENSG00000196839.8	ADA	0.593969	1.76897e-22
ENSG00000101439.4	CST3	0.41382	2.59744e-22
ENSG00000076003.4	MCM6	-0.40003	5.32304e-22
ENSG00000110077.10	MS4A6A	0.361617	2.4826e-21
ENSG00000148488.11	ST8SIA6	0.654392	3.02056e-21
ENSG00000188987.2	HIST1H4D	-0.470804	4.73422e-21
ENSG00000066294.10	CD84	0.795757	5.03662e-21
ENSG00000115457.5	IGFBP2	-0.568827	5.85514e-21
ENSG00000103257.4	SLC7A5	-0.445266	6.86318e-21
ENSG00000197958.8	RPL12	-0.434333	1.27135e-20
ENSG00000105011.4	ASF1B	-0.474032	1.3641e-20
ENSG00000135069.9	PSAT1	-0.520201	1.3641e-20
ENSG00000101003.8	GINS1	-0.545953	1.48922e-20
ENSG00000075391.12	RASAL2	0.477393	1.67403e-20
ENSG00000013364.14	MVP	0.608347	2.12814e-20
ENSG00000146670.5	CDCA5	-0.482215	3.01417e-20
ENSG00000118971.3	CCND2	0.416616	4.48453e-20
ENSG00000025708.8	TYMP	0.566346	5.51113e-20
ENSG00000111206.8	FOXM1	-0.433077	8.33137e-20
ENSG00000174307.5	PHLDA3	0.582414	1.77703e-19
ENSG00000147604.9	RPL7	-0.906644	1.86948e-19
ENSG00000075151.15	EIF4G3	-0.530735	1.98181e-19
ENSG00000136010.9	ALDH1L2	-0.613836	2.02633e-19
ENSG00000120708.12	TGFBI	0.510089	2.60066e-19
ENSG00000198918.7	RPL39	-0.500591	4.1869e-19
ENSG00000175832.8	ETV4	-1.15141	4.48167e-19
ENSG00000100298.11	APOBEC3H	1.14935	8.82397e-19
ENSG00000255833.1	TIFAB	0.382438	9.59824e-19
ENSG00000168242.3	HIST1H2BI	-0.449371	1.51059e-18
ENSG00000120889.8	TNFRSF10B	0.378055	1.54547e-18
ENSG00000142864.10	SERBP1	-0.405138	3.0828e-18
ENSG00000198558.2	HIST1H4L	-0.507344	4.66305e-18
ENSG00000186193.7	SAPCD2	-0.426518	6.6945e-18
ENSG00000135842.12	FAM129A	-1.06242	9.39666e-18
ENSG00000105223.14	PLD3	0.456322	1.08522e-17
ENSG00000100297.11	MCM5	-0.384512	1.87019e-17
ENSG00000143333.6	RGS16	-0.761516	2.36723e-17
ENSG00000163803.8	PLB1	0.565782	2.55298e-17
ENSG00000160200.13	CBS	-1.00556	2.57776e-17
ENSG00000125726.6	CD70	0.562609	2.80903e-17
ENSG00000156966.6	B3GNT7	0.393196	3.37855e-17
ENSG00000064687.8	ABCA7	0.507305	3.91609e-17
ENSG00000144136.6	SLC20A1	-0.419508	3.91609e-17
ENSG00000127561.10	SYNGR3	1.2022	4.54885e-17
ENSG00000100433.11	KCNK10	0.545724	4.69044e-17
ENSG00000130707.13	ASS1	-0.488367	5.71777e-17
ENSG00000011007.8	TCEB3	0.47534	6.21867e-17
ENSG00000213047.7	DENND1B	0.395023	6.48631e-17
ENSG00000124575.5	HIST1H1D	-0.434474	7.87638e-17
ENSG00000164045.7	CDC25A	-0.480753	7.87638e-17
ENSG00000265681.2	RPL17	-0.961688	9.25805e-17
ENSG00000171863.8	RPS7	-0.795078	1.20977e-16
ENSG00000123933.10	MXD4	0.50375	1.4064e-16
ENSG00000090861.11	AARS	-0.378087	1.48959e-16
ENSG00000100353.13	EIF3D	-0.346656	1.64957e-16
ENSG00000124766.4	SOX4	0.357896	1.68358e-16
ENSG00000185130.4	HIST1H2BL	-0.375048	1.745e-16
ENSG00000152926.10	ZNF117	0.607889	1.83739e-16
ENSG00000093072.11	CECR1	0.653154	2.08537e-16
ENSG00000139597.12	N4BP2L1	0.578035	2.11618e-16
ENSG00000113368.7	LMNB1	-0.344847	2.41939e-16
ENSG00000198374.3	HIST1H2AL	-0.419352	2.57602e-16
ENSG00000132386.6	SERPINF1	0.518615	2.9892e-16
ENSG00000019582.10	CD74	0.395755	4.2919e-16
ENSG00000180198.11	RCC1	-0.381608	4.92826e-16
ENSG00000182578.9	CSF1R	0.400051	6.82652e-16
ENSG00000112773.11	FAM46A	0.526031	8.64171e-16
ENSG00000129566.8	TEP1	0.414706	8.9091e-16
ENSG00000101255.6	TRIB3	-1.10466	9.95043e-16
ENSG00000104055.10	TGM5	0.44073	1.35755e-15
ENSG00000188486.3	H2AFX	-0.37699	1.35755e-15
ENSG00000073910.15	FRY	0.497203	1.42917e-15
ENSG00000196374.5	HIST1H2BM	-0.40817	1.66662e-15
ENSG00000256316.1	HIST1H3F	-0.384009	2.22446e-15
ENSG00000104738.12	MCM4	-0.326423	2.8718e-15
ENSG00000167325.10	RRM1	-0.39383	3.24577e-15
ENSG00000071205.7	ARHGAP10	0.545896	4.14942e-15
ENSG00000114867.15	EIF4G1	-0.334891	4.34757e-15
ENSG00000146192.10	FGD2	0.747255	4.61928e-15
ENSG00000167703.10	SLC43A2	0.58845	4.8236e-15
ENSG00000129003.11	VPS13C	0.382803	5.40157e-15
ENSG00000214787.4	MS4A4E	0.677557	6.23987e-15
ENSG00000140988.11	RPS2	-0.365312	6.64507e-15
ENSG00000014257.11	ACPP	0.499649	8.07018e-15
ENSG00000073111.9	MCM2	-0.382706	1.2612e-14
ENSG00000178202.8	KDELC2	-0.454705	1.37046e-14
ENSG00000165480.11	SKA3	-0.455675	1.70174e-14
ENSG00000114391.8	RPL24	-0.735876	2.01454e-14
ENSG00000181218.4	HIST3H2A	-0.539908	2.15051e-14
ENSG00000196331.5	HIST1H2BO	-0.374265	2.54501e-14
ENSG00000137265.10	IRF4	0.501347	2.64357e-14
ENSG00000168003.12	SLC3A2	-0.353405	2.68842e-14
ENSG00000101336.8	HCK	0.345655	3.12485e-14
ENSG00000141540.6	TTYH2	0.694563	3.74663e-14
ENSG00000124635.7	HIST1H2BJ	-0.38748	3.91935e-14
ENSG00000167747.9	C19orf48	-0.349057	4.44571e-14
ENSG00000071082.6	RPL31	-0.792127	5.05947e-14
ENSG00000157404.11	KIT	0.636172	5.35182e-14
ENSG00000196743.4	GM2A	0.384847	5.66462e-14
ENSG00000132514.9	CLEC10A	0.58745	6.12437e-14
ENSG00000234745.5	HLA-B	0.448166	6.12437e-14
ENSG00000145386.5	CCNA2	-0.405161	7.38885e-14
ENSG00000124693.2	HIST1H3B	-0.344745	7.43823e-14
ENSG00000141858.7	SAMD1	-0.415799	9.45675e-14
ENSG00000197459.2	HIST1H2BH	-0.377211	9.45702e-14
ENSG00000213462.4	ERV3-1	0.59438	1.03291e-13
ENSG00000196531.6	NACA	-0.440838	1.24481e-13
ENSG00000155660.6	PDIA4	-0.318078	1.31629e-13
ENSG00000108106.9	UBE2S	-0.394111	1.45569e-13
ENSG00000256018.1	HIST1H3G	-0.328379	1.53637e-13
ENSG00000146278.10	PNRC1	0.344999	1.56872e-13
ENSG00000137841.7	PLCB2	0.374546	1.64635e-13
ENSG00000137812.15	CASC5	-0.406922	1.68432e-13
ENSG00000011600.7	TYROBP	0.405239	1.90077e-13
ENSG00000128573.18	FOXP2	0.412642	2.16584e-13
ENSG00000088325.11	TPX2	-0.349148	2.37461e-13
ENSG00000128322.6	IGLL1	-1.1536	2.49289e-13
ENSG00000166851.10	PLK1	-0.339745	2.53032e-13
ENSG00000171298.8	GAA	0.461487	2.58504e-13
ENSG00000112249.9	ASCC3	0.350601	2.9845e-13
ENSG00000179218.9	CALR	-0.286213	2.99823e-13
ENSG00000136536.10	MARCH7	0.290656	3.79321e-13
ENSG00000197746.9	PSAP	0.343349	4.60235e-13
ENSG00000137804.8	NUSAP1	-0.335339	4.81182e-13
ENSG00000127564.12	PKMYT1	-0.463652	4.91052e-13
ENSG00000167670.11	CHAF1A	-0.338604	4.91488e-13
ENSG00000143226.9	FCGR2A	0.44378	5.11936e-13
ENSG00000182511.7	FES	0.382802	5.13292e-13
ENSG00000173848.14	NET1	-0.444596	5.30512e-13
ENSG00000134684.6	YARS	-0.308475	5.8336e-13
ENSG00000118855.14	MFSD1	0.331302	6.91914e-13
ENSG00000085840.8	ORC1	-0.401726	7.49028e-13
ENSG00000106105.9	GARS	-0.325983	7.77712e-13
ENSG00000125657.3	TNFSF9	0.433975	8.1046e-13
ENSG00000128272.10	ATF4	-0.373292	1.08417e-12
ENSG00000006756.11	ARSD	0.443966	1.09654e-12
ENSG00000093009.5	CDC45	-0.449405	1.1389e-12
ENSG00000203813.4	HIST1H3H	-0.361822	1.2046e-12
ENSG00000149554.8	CHEK1	-0.409623	1.33505e-12
ENSG00000198327.3	HIST1H4F	-0.441013	1.40357e-12
ENSG00000170581.9	STAT2	0.388028	1.53245e-12
ENSG00000009790.10	TRAF3IP3	0.343228	1.67191e-12
ENSG00000134574.7	DDB2	0.388753	1.70772e-12
ENSG00000136960.8	ENPP2	0.428636	1.84587e-12
ENSG00000065328.12	MCM10	-0.395855	1.93128e-12
ENSG00000119922.7	IFIT2	-1.41802	2.05494e-12
ENSG00000123338.8	NCKAP1L	0.325404	2.33267e-12
ENSG00000197061.3	HIST1H4C	-0.343753	2.33267e-12
ENSG00000213694.3	S1PR3	-0.562874	2.39378e-12
ENSG00000143878.8	RHOB	-0.60187	2.47566e-12
ENSG00000087245.8	MMP2	0.461382	2.84965e-12
ENSG00000142798.12	HSPG2	0.388328	3.04378e-12
ENSG00000107796.8	ACTA2	1.20632	3.51268e-12
ENSG00000153029.10	MR1	0.443243	3.78923e-12
ENSG00000087088.15	BAX	0.333942	4.13168e-12
ENSG00000112118.13	MCM3	-0.292639	4.25214e-12
ENSG00000196576.10	PLXNB2	0.30055	4.76231e-12
ENSG00000135916.11	ITM2C	0.331385	4.95675e-12
ENSG00000137462.6	TLR2	0.354194	4.95675e-12
ENSG00000168393.8	DTYMK	-0.378917	5.16608e-12
ENSG00000102524.7	TNFSF13B	0.573243	5.4013e-12
ENSG00000198366.5	HIST1H3A	-0.411994	5.44833e-12
ENSG00000145882.6	PCYOX1L	0.395359	6.89513e-12
ENSG00000137642.8	SORL1	0.476334	7.3236e-12
ENSG00000104774.8	MAN2B1	0.283245	7.33087e-12
ENSG00000110628.9	SLC22A18	0.670948	9.71301e-12
ENSG00000101412.9	E2F1	-0.408536	1.13979e-11
ENSG00000096968.8	JAK2	0.386105	1.20015e-11
ENSG00000186185.9	KIF18B	-0.421997	1.42944e-11
ENSG00000076248.6	UNG	-0.353188	1.50337e-11
ENSG00000130522.4	JUND	-0.327453	1.52501e-11
ENSG00000044574.7	HSPA5	-0.319559	1.60555e-11
ENSG00000103187.6	COTL1	0.267007	1.60865e-11
ENSG00000112367.6	FIG4	0.438249	1.75697e-11
ENSG00000166428.8	PLD4	0.374258	1.86787e-11
ENSG00000129173.8	E2F8	-0.578344	2.05817e-11
ENSG00000174125.3	TLR1	0.60635	2.11202e-11
ENSG00000182611.3	HIST1H2AJ	-0.400106	2.24137e-11
ENSG00000014138.4	POLA2	-0.384107	2.58433e-11
ENSG00000173890.12	GPR160	0.367951	2.89627e-11
ENSG00000128928.4	IVD	0.313684	3.00512e-11
ENSG00000159259.7	CHAF1B	-0.455911	3.06156e-11
ENSG00000121064.8	SCPEP1	0.38129	3.27875e-11
ENSG00000168274.3	HIST1H2AE	-0.362104	3.4464e-11
ENSG00000182572.2	HIST1H3I	-0.321811	3.82612e-11
ENSG00000136286.10	MYO1G	0.323176	3.84252e-11
ENSG00000170779.10	CDCA4	-0.416509	4.06531e-11
ENSG00000126759.8	CFP	0.494328	4.09639e-11
ENSG00000149485.12	FADS1	-0.38083	4.36695e-11
ENSG00000100889.7	PCK2	-0.58342	5.01506e-11
ENSG00000166803.6	KIAA0101	-0.475345	5.12884e-11
ENSG00000184357.3	HIST1H1B	-0.354684	5.12884e-11
ENSG00000180596.7	HIST1H2BC	-0.30633	5.25609e-11
ENSG00000063046.13	EIF4B	-0.273458	5.28409e-11
ENSG00000070669.12	ASNS	-0.489998	5.28409e-11
ENSG00000154359.8	LONRF1	-0.432208	5.45382e-11
ENSG00000175063.12	UBE2C	-0.353572	5.85154e-11
ENSG00000160888.6	IER2	-0.409886	6.05613e-11
ENSG00000184348.2	HIST1H2AK	-0.401839	6.61284e-11
ENSG00000196226.2	HIST1H2BB	-0.350273	6.61284e-11
ENSG00000265972.1	TXNIP	0.472121	6.95262e-11
ENSG00000171132.9	PRKCE	0.54508	7.18518e-11
ENSG00000109971.9	HSPA8	-0.263359	7.29573e-11
ENSG00000166881.5	TMEM194A	-0.368388	7.96258e-11
ENSG00000135549.10	PKIB	0.452142	8.38731e-11
ENSG00000145632.10	PLK2	0.566638	9.06142e-11
ENSG00000155926.9	SLA	0.420808	9.36771e-11
ENSG00000123684.8	LPGAT1	-1.02848	1.12546e-10
ENSG00000095970.12	TREM2	0.667674	1.18868e-10
ENSG00000178999.8	AURKB	-0.404416	1.18868e-10
ENSG00000059804.11	SLC2A3	-0.370436	1.25882e-10
ENSG00000139626.11	ITGB7	0.490933	1.28597e-10
ENSG00000125869.5	LAMP5	0.251733	1.28727e-10
ENSG00000116852.10	KIF21B	-0.307256	1.42102e-10
ENSG00000105967.11	TFEC	0.475811	1.44069e-10
ENSG00000165304.3	MELK	-0.487662	1.4419e-10
ENSG00000136068.10	FLNB	0.330783	1.53311e-10
ENSG00000161888.7	SPC24	-0.35391	1.53568e-10
ENSG00000067082.10	KLF6	-0.428331	1.70996e-10
ENSG00000180104.11	EXOC3	0.291844	1.72508e-10
ENSG00000158406.2	HIST1H4H	-0.348242	1.9386e-10
ENSG00000128487.12	SPECC1	0.353328	2.16069e-10
ENSG00000104343.15	UBE2W	0.29592	2.16349e-10
ENSG00000196628.9	TCF4	0.404786	2.44954e-10
ENSG00000054277.8	OPN3	0.332727	2.45071e-10
ENSG00000139514.8	SLC7A1	-0.254525	2.67681e-10
ENSG00000153044.5	CENPH	-0.508909	2.76304e-10
ENSG00000196177.8	ACADSB	0.399224	2.8211e-10
ENSG00000131153.4	GINS2	-0.435129	2.89592e-10
ENSG00000137563.7	GGH	-0.389198	2.89592e-10
ENSG00000040275.12	SPDL1	-0.419201	2.96131e-10
ENSG00000142945.8	KIF2C	-0.337481	3.06036e-10
ENSG00000104889.4	RNASEH2A	-0.332189	3.13663e-10
ENSG00000177602.4	GSG2	-0.466021	3.18949e-10
ENSG00000092621.7	PHGDH	-1.06164	3.26337e-10
ENSG00000187990.4	HIST1H2BG	-0.348263	3.27648e-10
ENSG00000197943.5	PLCG2	0.340138	3.59929e-10
ENSG00000157557.7	ETS2	0.293051	3.63603e-10
ENSG00000121807.5	CCR2	0.306038	3.64575e-10
ENSG00000173546.7	CSPG4	0.352412	4.35613e-10
ENSG00000145506.9	NKD2	0.323485	4.38808e-10
ENSG00000157456.3	CCNB2	-0.318562	4.48027e-10
ENSG00000196176.7	HIST1H4A	-0.377194	4.95345e-10
ENSG00000133119.8	RFC3	-0.383292	5.31141e-10
ENSG00000134690.6	CDCA8	-0.328423	5.31141e-10
ENSG00000152377.8	SPOCK1	0.504448	5.60478e-10
ENSG00000143476.13	DTL	-0.334584	5.64292e-10
ENSG00000111602.7	TIMELESS	-0.285507	6.00767e-10
ENSG00000153944.6	MSI2	0.327614	6.57445e-10
ENSG00000156802.8	ATAD2	-0.290808	7.29601e-10
ENSG00000198625.8	MDM4	-0.292241	8.08492e-10
ENSG00000117411.12	B4GALT2	-0.371129	8.18201e-10
ENSG00000173208.3	ABCD2	0.486407	9.55542e-10
ENSG00000185818.7	NAT8L	-0.48235	9.70568e-10
ENSG00000135476.7	ESPL1	-0.385197	9.81177e-10
ENSG00000112715.16	VEGFA	-0.375482	1.0216e-09
ENSG00000070614.10	NDST1	-0.470282	1.05069e-09
ENSG00000013810.14	TACC3	-0.286776	1.11235e-09
ENSG00000162073.9	PAQR4	-0.456391	1.12845e-09
ENSG00000134057.10	CCNB1	-0.294496	1.32337e-09
ENSG00000111670.10	GNPTAB	0.424786	1.37001e-09
ENSG00000092964.12	DPYSL2	0.245992	1.46641e-09
ENSG00000096433.6	ITPR3	-0.689008	1.66723e-09
ENSG00000167900.7	TK1	-0.337517	1.8141e-09
ENSG00000204859.7	ZBTB48	0.363016	1.81885e-09
ENSG00000120802.9	TMPO	-0.296483	1.85421e-09
ENSG00000127507.13	EMR2	0.358612	1.8672e-09
ENSG00000233822.3	HIST1H2BN	-0.272228	1.98881e-09
ENSG00000173207.8	CKS1B	-0.401911	2.10365e-09
ENSG00000078237.4	C12orf5	0.579285	2.15247e-09
ENSG00000142731.6	PLK4	-0.415248	2.24937e-09
ENSG00000007968.6	E2F2	-0.401533	2.32123e-09
ENSG00000104043.10	ATP8B4	0.330154	2.34869e-09
ENSG00000179163.11	FUCA1	0.437406	2.39717e-09
ENSG00000198435.2	NRARP	-0.521347	2.55328e-09
ENSG00000135218.13	CD36	0.454455	2.59777e-09
ENSG00000173198.4	CYSLTR1	0.377343	2.62699e-09
ENSG00000123080.6	CDKN2C	-0.348576	2.64878e-09
ENSG00000223532.5	HLA-B	0.463187	2.94252e-09
ENSG00000121211.3	MND1	-0.52025	3.0724e-09
ENSG00000132600.12	PRMT7	0.336009	3.09149e-09
ENSG00000151474.15	FRMD4A	0.717062	3.2803e-09
ENSG00000197965.7	MPZL1	0.33216	3.40157e-09
ENSG00000119314.11	PTBP3	0.248196	3.47942e-09
ENSG00000004478.5	FKBP4	-0.323499	3.53828e-09
ENSG00000124126.9	PREX1	0.276562	3.66225e-09
ENSG00000114054.9	PCCB	0.299671	4.20807e-09
ENSG00000112312.5	GMNN	-0.397034	4.24385e-09
ENSG00000115355.11	CCDC88A	0.284952	4.31708e-09
ENSG00000166123.9	GPT2	-0.344016	4.38679e-09
ENSG00000075568.12	TMEM131	0.308001	4.39999e-09
ENSG00000140534.9	TICRR	-0.376021	4.45518e-09
ENSG00000059588.5	TARBP1	0.274221	4.53124e-09
ENSG00000196584.2	XRCC2	-0.41833	4.53124e-09
ENSG00000128050.4	PAICS	-0.286185	4.57351e-09
ENSG00000120694.15	HSPH1	-0.300298	4.66914e-09
ENSG00000135045.6	C9orf40	-0.404462	4.90385e-09
ENSG00000108953.12	YWHAE	-0.267965	4.99325e-09
ENSG00000128944.9	KNSTRN	-0.38108	4.99439e-09
ENSG00000145425.5	RPS3A	-0.791318	5.00563e-09
ENSG00000183044.7	ABAT	0.734605	5.08186e-09
ENSG00000073464.7	CLCN4	0.386658	5.18013e-09
ENSG00000077684.11	PHF17	-0.378808	5.2145e-09
ENSG00000123485.7	HJURP	-0.333133	5.21547e-09
ENSG00000112245.6	PTP4A1	0.276722	5.38092e-09
ENSG00000010292.8	NCAPD2	-0.238998	5.55511e-09
ENSG00000136026.9	CKAP4	-1.15774	5.55511e-09
ENSG00000069482.6	GAL	-0.563836	6.96903e-09
ENSG00000106868.12	SUSD1	0.275763	6.9972e-09
ENSG00000174776.6	WDR49	0.440555	7.10843e-09
ENSG00000117399.9	CDC20	-0.288547	7.53786e-09
ENSG00000163156.7	SCNM1	0.343525	7.91095e-09
ENSG00000185753.8	CXorf38	0.458184	8.24864e-09
ENSG00000133169.5	BEX1	0.307441	9.13905e-09
ENSG00000054965.6	FAM168A	0.309024	9.40312e-09
ENSG00000171631.10	P2RY6	0.373015	9.54325e-09
ENSG00000106070.13	GRB10	-0.414681	9.96248e-09
ENSG00000147536.7	GINS4	-0.374077	1.07928e-08
ENSG00000085117.7	CD82	0.369397	1.11919e-08
ENSG00000092820.13	EZR	-0.279608	1.11919e-08
ENSG00000125772.8	GPCPD1	0.302421	1.13823e-08
ENSG00000040933.11	INPP4A	0.322277	1.16156e-08
ENSG00000198518.5	HIST1H4E	-0.303325	1.17496e-08
ENSG00000186603.4	HPDL	-0.459972	1.19489e-08
ENSG00000203760.4	CENPW	-0.447335	1.44458e-08
ENSG00000196975.10	ANXA4	0.385967	1.55862e-08
ENSG00000151725.7	MLF1IP	-0.32832	1.59034e-08
ENSG00000116237.11	ICMT	-0.290924	1.59819e-08
ENSG00000124529.3	HIST1H4B	-0.345564	1.60312e-08
ENSG00000007237.14	GAS7	0.462314	1.62908e-08
ENSG00000167208.10	SNX20	0.270654	1.63445e-08
ENSG00000164104.7	HMGB2	-0.311547	1.66095e-08
ENSG00000162063.8	CCNF	-0.306427	1.66849e-08
ENSG00000075702.12	WDR62	-0.365192	1.79345e-08
ENSG00000197153.3	HIST1H3J	-0.324745	1.81435e-08
ENSG00000171988.13	JMJD1C	0.289257	2.03286e-08
ENSG00000169813.12	HNRNPF	-0.23867	2.06222e-08
ENSG00000173530.5	TNFRSF10D	0.396566	2.14049e-08
ENSG00000160298.13	C21orf58	-0.365105	2.273e-08
ENSG00000244509.3	APOBEC3C	0.253543	2.31461e-08
ENSG00000030582.12	GRN	0.270189	2.37909e-08
ENSG00000163947.7	ARHGEF3	0.367883	2.45555e-08
ENSG00000132359.9	RAP1GAP2	0.435528	2.60726e-08
ENSG00000181938.9	GINS3	-0.45154	2.64834e-08
ENSG00000188229.5	TUBB4B	-0.290766	2.66664e-08
ENSG00000088812.13	ATRN	0.26153	2.68965e-08
ENSG00000146410.7	MTFR2	-0.446651	2.73713e-08
ENSG00000158985.9	CDC42SE2	0.256024	2.76509e-08
ENSG00000122952.12	ZWINT	-0.275939	2.90622e-08
ENSG00000161800.8	RACGAP1	-0.277722	2.90622e-08
ENSG00000114573.5	ATP6V1A	0.287797	2.92756e-08
ENSG00000144746.6	ARL6IP5	0.299048	3.0331e-08
ENSG00000196747.3	HIST1H2AI	-0.314417	3.05859e-08
ENSG00000177606.5	JUN	-0.693413	3.19976e-08
ENSG00000010610.5	CD4	0.286969	3.26208e-08
ENSG00000221821.2	C6orf226	0.783531	3.26208e-08
ENSG00000205208.4	C4orf46	-0.432769	3.31022e-08
ENSG00000101210.6	EEF1A2	-0.277457	3.42816e-08
ENSG00000196532.4	HIST1H3C	-0.286319	3.48182e-08
ENSG00000163406.6	SLC15A2	0.472797	3.83063e-08
ENSG00000155849.11	ELMO1	0.328759	3.83109e-08
ENSG00000164087.3	POC1A	-0.358939	3.83135e-08
ENSG00000185658.9	BRWD1	0.261387	3.84338e-08
ENSG00000129932.3	DOHH	-0.405979	4.30656e-08
ENSG00000134644.11	PUM1	-0.257247	4.30656e-08
ENSG00000127528.5	KLF2	-0.627881	4.42707e-08
ENSG00000164796.13	CSMD3	0.346698	4.49411e-08
ENSG00000179639.6	FCER1A	0.922976	4.62354e-08
ENSG00000113269.9	RNF130	0.263771	4.75691e-08
ENSG00000071626.12	DAZAP1	-0.222126	4.76472e-08
ENSG00000051180.12	RAD51	-0.387049	4.77137e-08
ENSG00000184702.13	SEPT5	-1.34793	4.87848e-08
ENSG00000160957.8	RECQL4	-0.300576	5.12558e-08
ENSG00000166432.10	ZMAT1	0.587992	5.22027e-08
ENSG00000026103.15	FAS	0.746482	5.22525e-08
ENSG00000097046.8	CDC7	-0.439247	5.48843e-08
ENSG00000131462.3	TUBG1	-0.340914	5.62776e-08
ENSG00000228716.2	DHFR	-0.275792	5.68118e-08
ENSG00000107738.15	C10orf54	0.3013	5.80597e-08
ENSG00000189060.4	H1F0	-0.481696	6.23216e-08
ENSG00000050405.9	LIMA1	0.415539	6.28781e-08
ENSG00000104885.13	DOT1L	-0.242833	6.54e-08
ENSG00000115163.10	CENPA	-0.360788	6.55413e-08
ENSG00000179583.13	CIITA	0.510698	6.84149e-08
ENSG00000140525.13	FANCI	-0.308948	7.43309e-08
ENSG00000100055.16	CYTH4	0.296546	7.74722e-08
ENSG00000119333.7	WDR34	-0.356634	7.78693e-08
ENSG00000198901.9	PRC1	-0.273723	7.78841e-08
ENSG00000136824.14	SMC2	-0.304039	7.84058e-08
ENSG00000132002.3	DNAJB1	-0.249962	7.9567e-08
ENSG00000188613.5	NANOS1	-0.422755	8.39617e-08
ENSG00000151176.3	PLBD2	0.325337	8.73305e-08
ENSG00000119711.8	ALDH6A1	0.339764	9.01023e-08
ENSG00000109685.13	WHSC1	-0.26137	9.26219e-08
ENSG00000171241.4	SHCBP1	-0.364713	9.26219e-08
ENSG00000125354.18	SEPT6	0.278126	9.28695e-08
ENSG00000168172.4	HOOK3	0.237275	9.55814e-08
ENSG00000171115.3	GIMAP8	0.559963	9.82826e-08
ENSG00000005379.11	BZRAP1	0.351841	1.01663e-07
ENSG00000078900.10	TP73	-0.533192	1.04454e-07
ENSG00000165244.6	ZNF367	-0.346977	1.04454e-07
ENSG00000141506.9	PIK3R5	0.296845	1.04921e-07
ENSG00000103056.7	SMPD3	0.600404	1.07789e-07
ENSG00000130517.9	PGPEP1	0.239135	1.08784e-07
ENSG00000174371.12	EXO1	-0.384833	1.10186e-07
ENSG00000184661.9	CDCA2	-0.312783	1.12701e-07
ENSG00000012048.15	BRCA1	-0.303977	1.12754e-07
ENSG00000196154.7	S100A4	0.310849	1.12754e-07
ENSG00000149503.8	INCENP	-0.277081	1.13565e-07
ENSG00000079616.8	KIF22	-0.261364	1.14988e-07
ENSG00000084070.7	SMAP2	0.239465	1.14988e-07
ENSG00000136699.15	SMPD4	-0.262541	1.16509e-07
ENSG00000108829.9	LRRC59	-0.243211	1.17014e-07
ENSG00000168675.14	LDLRAD4	0.368101	1.17014e-07
ENSG00000198056.9	PRIM1	-0.356982	1.17117e-07
ENSG00000139278.5	GLIPR1	0.393692	1.19638e-07
ENSG00000022267.12	FHL1	-0.790775	1.20945e-07
ENSG00000196415.5	PRTN3	-0.227342	1.2904e-07
ENSG00000100154.10	TTC28	0.265104	1.35277e-07
ENSG00000168411.9	RFWD3	-0.255437	1.38955e-07
ENSG00000167553.10	TUBA1C	-0.295001	1.42371e-07
ENSG00000169252.4	ADRB2	0.38636	1.50594e-07
ENSG00000197872.7	FAM49A	0.342627	1.56636e-07
ENSG00000151012.9	SLC7A11	-0.727873	1.61884e-07
ENSG00000182199.6	SHMT2	-0.279105	1.65355e-07
ENSG00000125885.9	MCM8	-0.370067	1.65727e-07
ENSG00000101307.11	SIRPB1	0.37685	1.7011e-07
ENSG00000171320.10	ESCO2	-0.30661	1.71554e-07
ENSG00000149636.11	DSN1	-0.363937	1.73263e-07
ENSG00000112242.10	E2F3	-0.323251	1.77792e-07
ENSG00000131351.10	HAUS8	-0.435273	1.79707e-07
ENSG00000175727.9	MLXIP	0.263655	1.82688e-07
ENSG00000143344.11	RGL1	0.788113	1.87013e-07
ENSG00000179294.5	C17orf96	-0.505885	2.03151e-07
ENSG00000198339.3	HIST1H4I	-0.298563	2.04334e-07
ENSG00000125124.7	BBS2	0.387245	2.17115e-07
ENSG00000057657.10	PRDM1	0.675603	2.17117e-07
ENSG00000171862.5	PTEN	0.218854	2.2734e-07
ENSG00000110042.3	DTX4	0.344878	2.30055e-07
ENSG00000196220.11	SRGAP3	0.495878	2.31172e-07
ENSG00000103222.14	ABCC1	0.275921	2.45002e-07
ENSG00000117616.13	C1orf63	0.365674	2.47536e-07
ENSG00000137154.8	RPS6	-0.53836	2.59166e-07
ENSG00000101224.13	CDC25B	-0.30432	2.63237e-07
ENSG00000132549.14	VPS13B	0.329061	2.77117e-07
ENSG00000197785.9	ATAD3A	-0.261648	2.81829e-07
ENSG00000081237.14	PTPRC	0.276958	2.88347e-07
ENSG00000130520.6	LSM4	-0.244244	2.95593e-07
ENSG00000135720.8	DYNC1LI2	0.32338	2.95626e-07
ENSG00000156381.4	ANKRD9	-0.518061	3.0648e-07
ENSG00000128965.7	CHAC1	-0.805278	3.07333e-07
ENSG00000163918.6	RFC4	-0.359591	3.32198e-07
ENSG00000105327.11	BBC3	0.39165	3.43458e-07
ENSG00000126453.5	BCL2L12	-0.313138	3.43458e-07
ENSG00000121152.5	NCAPH	-0.305248	3.44535e-07
ENSG00000143079.10	CTTNBP2NL	0.604503	3.56868e-07
ENSG00000168298.4	HIST1H1E	-0.250636	3.82437e-07
ENSG00000111445.9	RFC5	-0.325562	3.92077e-07
ENSG00000136169.12	SETDB2	0.270478	3.92896e-07
ENSG00000148158.12	SNX30	0.323731	3.92896e-07
ENSG00000035499.8	DEPDC1B	-0.356574	3.9327e-07
ENSG00000071655.13	MBD3	-0.25125	3.95911e-07
ENSG00000103313.7	MEFV	0.441468	3.95911e-07
ENSG00000136982.5	DSCC1	-0.409665	3.95911e-07
ENSG00000089486.12	CDIP1	0.301373	4.09807e-07
ENSG00000181788.3	SIAH2	-0.361658	4.29019e-07
ENSG00000169679.10	BUB1	-0.266108	4.38373e-07
ENSG00000075218.14	GTSE1	-0.295144	4.38619e-07
ENSG00000160593.13	AMICA1	0.804736	4.48939e-07
ENSG00000070081.11	NUCB2	-0.214843	4.59509e-07
ENSG00000112759.12	SLC29A1	-0.310801	4.62977e-07
ENSG00000130309.6	COLGALT1	-0.218189	4.62977e-07
ENSG00000175893.7	ZDHHC21	0.399523	4.95228e-07
ENSG00000127586.12	CHTF18	-0.32924	4.99381e-07
ENSG00000025770.14	NCAPH2	-0.290897	5.26876e-07
ENSG00000173456.4	RNF26	-0.2914	5.53746e-07
ENSG00000127824.9	TUBA4A	-0.351348	5.7357e-07
ENSG00000104964.10	AES	-0.352249	5.81558e-07
ENSG00000130816.10	DNMT1	-0.206422	6.0142e-07
ENSG00000183019.3	C19orf59	-0.674592	6.0142e-07
ENSG00000138029.9	HADHB	0.237133	6.39038e-07
ENSG00000185950.7	IRS2	-0.511554	6.49956e-07
ENSG00000152784.11	PRDM8	-0.622029	6.75214e-07
ENSG00000082397.11	EPB41L3	0.379593	7.08088e-07
ENSG00000163257.6	DCAF16	-0.262272	7.08088e-07
ENSG00000065989.11	PDE4A	-0.468593	7.12825e-07
ENSG00000125944.14	HNRNPR	-0.236905	7.15137e-07
ENSG00000005801.12	ZNF195	0.293572	7.4969e-07
ENSG00000087586.13	AURKA	-0.277071	7.58179e-07
ENSG00000171469.6	ZNF561	0.335788	7.84112e-07
ENSG00000169891.13	REPS2	0.99714	7.87897e-07
ENSG00000182287.9	AP1S2	0.259748	7.87897e-07
ENSG00000140450.7	ARRDC4	0.496426	7.95001e-07
ENSG00000187210.8	GCNT1	0.373593	8.25973e-07
ENSG00000161533.7	ACOX1	0.271388	8.36758e-07
ENSG00000126215.9	XRCC3	-0.305411	8.48371e-07
ENSG00000147251.11	DOCK11	0.252395	9.30558e-07
ENSG00000122034.8	GTF3A	0.2664	9.4931e-07
ENSG00000163171.6	CDC42EP3	-0.309091	9.4931e-07
ENSG00000197846.3	HIST1H2BF	-0.309413	1.00225e-06
ENSG00000179630.6	LACC1	0.459811	1.01879e-06
ENSG00000024526.12	DEPDC1	-0.350121	1.02281e-06
ENSG00000183762.8	KREMEN1	-0.427259	1.0252e-06
ENSG00000166965.8	RCCD1	-0.362338	1.0598e-06
ENSG00000062716.6	VMP1	0.240778	1.06351e-06
ENSG00000117632.16	STMN1	-0.242757	1.07188e-06
ENSG00000168439.12	STIP1	-0.207472	1.08623e-06
ENSG00000010310.4	GIPR	0.474948	1.10738e-06
ENSG00000114473.9	IQCG	0.573481	1.14687e-06
ENSG00000117593.8	DARS2	-0.274607	1.27665e-06
ENSG00000187266.9	EPOR	-0.444122	1.29396e-06
ENSG00000146281.5	PM20D2	-0.283213	1.31543e-06
ENSG00000147874.6	HAUS6	-0.257345	1.32942e-06
ENSG00000198937.8	CCDC167	-0.506528	1.337e-06
ENSG00000184465.11	WDR27	0.313337	1.33956e-06
ENSG00000186074.14	CD300LF	0.326639	1.38402e-06
ENSG00000197506.6	SLC28A3	0.501574	1.4103e-06
ENSG00000125977.6	EIF2S2	-0.250594	1.41298e-06
ENSG00000090382.2	LYZ	0.205993	1.42651e-06
ENSG00000198150.2	AC135178.1	1.34517	1.42651e-06
ENSG00000123975.4	CKS2	-0.305287	1.43022e-06
ENSG00000114857.13	NKTR	0.337805	1.4323e-06
ENSG00000166949.11	SMAD3	0.262383	1.4323e-06
ENSG00000114331.8	ACAP2	0.234615	1.5516e-06
ENSG00000173559.8	NABP1	0.363782	1.58758e-06
ENSG00000103657.9	HERC1	0.316386	1.66209e-06
ENSG00000221829.5	FANCG	-0.331178	1.68535e-06
ENSG00000119403.9	PHF19	-0.260143	1.69679e-06
ENSG00000140406.2	MESDC1	-0.365557	1.69679e-06
ENSG00000145569.5	FAM105A	0.343168	1.75621e-06
ENSG00000168461.8	RAB31	0.292341	1.77603e-06
ENSG00000130024.10	PHF10	0.203719	1.80387e-06
ENSG00000088247.11	KHSRP	-0.200341	1.8145e-06
ENSG00000144554.6	FANCD2	-0.316999	1.82314e-06
ENSG00000158104.7	HPD	0.346956	1.82669e-06
ENSG00000162104.5	ADCY9	0.213398	1.85035e-06
ENSG00000167528.8	ZNF641	0.353658	1.93203e-06
ENSG00000224982.2	TMEM233	0.373591	1.93801e-06
ENSG00000088854.11	C20orf194	0.299145	1.94671e-06
ENSG00000152795.13	HNRNPDL	-0.224575	2.00032e-06
ENSG00000124795.10	DEK	-0.270817	2.01414e-06
ENSG00000011295.11	TTC19	0.315648	2.09336e-06
ENSG00000160447.6	PKN3	-0.409378	2.09336e-06
ENSG00000058804.10	NDC1	-0.281047	2.14787e-06
ENSG00000197930.8	ERO1L	-0.262436	2.1714e-06
ENSG00000145703.11	IQGAP2	0.286074	2.32719e-06
ENSG00000100201.14	DDX17	0.191494	2.39576e-06
ENSG00000173821.15	RNF213	0.261515	2.57371e-06
ENSG00000177084.12	POLE	-0.239912	2.57751e-06
ENSG00000026508.12	CD44	0.209151	2.60736e-06
ENSG00000109674.3	NEIL3	-0.409379	2.64001e-06
ENSG00000088305.14	DNMT3B	-0.441407	2.65381e-06
ENSG00000104093.9	DMXL2	0.310624	2.68983e-06
ENSG00000151929.5	BAG3	-0.378895	2.75333e-06
ENSG00000115919.10	KYNU	0.324973	2.7628e-06
ENSG00000172890.7	NADSYN1	0.302664	2.77022e-06
ENSG00000183955.8	SETD8	-0.273451	2.78431e-06
ENSG00000155657.19	TTN	0.308651	2.79172e-06
ENSG00000180353.6	HCLS1	0.199063	2.81614e-06
ENSG00000184990.8	SIVA1	-0.295839	2.81614e-06
ENSG00000166501.8	PRKCB	0.271096	2.82772e-06
ENSG00000250479.4	CHCHD10	-0.362241	2.82941e-06
ENSG00000187837.2	HIST1H1C	-0.23673	2.84822e-06
ENSG00000127311.5	HELB	0.34062	2.86404e-06
ENSG00000164754.8	RAD21	-0.188064	2.88468e-06
ENSG00000166483.6	WEE1	-0.270008	2.95723e-06
ENSG00000170734.7	POLH	0.303509	2.9665e-06
ENSG00000099958.10	DERL3	-0.465604	2.97346e-06
ENSG00000120008.11	WDR11	0.267069	3.04593e-06
ENSG00000137449.11	CPEB2	0.232268	3.08282e-06
ENSG00000168538.11	TRAPPC11	0.244396	3.09076e-06
ENSG00000035115.17	SH3YL1	0.327156	3.1309e-06
ENSG00000176170.9	SPHK1	-0.596944	3.1309e-06
ENSG00000075618.13	FSCN1	-0.428103	3.16359e-06
ENSG00000116985.6	BMP8B	-0.355087	3.17195e-06
ENSG00000168071.17	CCDC88B	0.276328	3.27658e-06
ENSG00000197837.3	HIST4H4	-0.336937	3.41516e-06
ENSG00000099901.12	RANBP1	-0.225936	3.50057e-06
ENSG00000185379.16	RAD51D	-0.398936	3.50843e-06
ENSG00000107798.13	LIPA	0.241679	3.53514e-06
ENSG00000165916.4	PSMC3	-0.234983	3.59908e-06
ENSG00000221963.5	APOL6	-0.384005	3.61929e-06
ENSG00000076242.10	MLH1	-0.270864	3.62771e-06
ENSG00000136161.8	RCBTB2	0.413905	3.62771e-06
ENSG00000128951.9	DUT	-0.301492	3.62868e-06
ENSG00000151503.8	NCAPD3	-0.221193	3.62868e-06
ENSG00000148680.11	HTR7	0.418995	3.64965e-06
ENSG00000144677.10	CTDSPL	-0.633699	3.72413e-06
ENSG00000179855.5	GIPC3	-0.849488	3.73859e-06
ENSG00000089060.7	SLC8B1	0.291834	3.79517e-06
ENSG00000123685.4	BATF3	-1.25121	3.80109e-06
ENSG00000156521.9	TYSND1	-0.340272	3.81731e-06
ENSG00000160789.15	LMNA	0.224466	3.88952e-06
ENSG00000105281.8	SLC1A5	-0.222311	3.90626e-06
ENSG00000118655.4	DCLRE1B	-0.345106	3.92109e-06
ENSG00000138834.8	MAPK8IP3	0.321539	3.93847e-06
ENSG00000167716.14	WDR81	0.255774	3.93847e-06
ENSG00000176619.6	LMNB2	-0.220947	3.9964e-06
ENSG00000143228.8	NUF2	-0.378652	4.19118e-06
ENSG00000089685.10	BIRC5	-0.340214	4.21083e-06
ENSG00000196517.7	SLC6A9	-1.32672	4.21083e-06
ENSG00000119547.5	ONECUT2	0.297402	4.30886e-06
ENSG00000116062.10	MSH6	-0.253016	4.40336e-06
ENSG00000137259.2	HIST1H2AB	-0.329939	4.45174e-06
ENSG00000129810.10	SGOL1	-0.461265	4.46938e-06
ENSG00000175073.7	VCPIP1	0.218507	4.47355e-06
ENSG00000104825.12	NFKBIB	-0.313177	4.4995e-06
ENSG00000181026.13	AEN	0.2525	4.57835e-06
ENSG00000147162.9	OGT	0.209826	4.6416e-06
ENSG00000164509.9	IL31RA	-0.834923	4.67146e-06
ENSG00000100365.10	NCF4	0.246653	4.72763e-06
ENSG00000198677.6	TTC37	0.25154	4.72763e-06
ENSG00000229117.4	RPL41	-0.788497	4.79174e-06
ENSG00000090376.4	IRAK3	0.22273	4.85129e-06
ENSG00000136938.8	ANP32B	-0.22574	4.87482e-06
ENSG00000062822.8	POLD1	-0.228709	5.1557e-06
ENSG00000164109.9	MAD2L1	-0.332335	5.21925e-06
ENSG00000165175.11	MID1IP1	-0.273293	5.2784e-06
ENSG00000065243.14	PKN2	0.303532	5.29338e-06
ENSG00000187741.10	FANCA	-0.30352	5.37118e-06
ENSG00000006634.3	DBF4	-0.286631	5.47695e-06
ENSG00000181418.7	DDN	-0.799455	5.49593e-06
ENSG00000184840.7	TMED9	-0.24466	5.49593e-06
ENSG00000095002.8	MSH2	-0.254286	5.60825e-06
ENSG00000135486.13	HNRNPA1	-0.220342	5.60825e-06
ENSG00000132718.7	SYT11	-0.899863	5.63539e-06
ENSG00000167566.12	NCKAP5L	0.343423	5.6905e-06
ENSG00000169258.6	GPRIN1	-0.506066	5.8121e-06
ENSG00000100162.10	CENPM	-0.314832	5.82373e-06
ENSG00000128228.4	SDF2L1	-0.306702	5.91729e-06
ENSG00000160072.15	ATAD3B	-0.287785	6.00453e-06
ENSG00000109667.7	SLC2A9	0.327563	6.02802e-06
ENSG00000197461.9	PDGFA	-0.441221	6.07995e-06
ENSG00000159055.3	MIS18A	-0.39103	6.08517e-06
ENSG00000188559.9	RALGAPA2	0.283476	6.12017e-06
ENSG00000120738.7	EGR1	-1.08897	6.23922e-06
ENSG00000164031.12	DNAJB14	0.306202	6.32869e-06
ENSG00000103522.11	IL21R	0.533959	6.34801e-06
ENSG00000011422.7	PLAUR	-0.290228	6.50616e-06
ENSG00000076382.12	SPAG5	-0.264374	6.56849e-06
ENSG00000162607.8	USP1	-0.213223	6.70923e-06
ENSG00000143669.9	LYST	0.221702	6.77474e-06
ENSG00000137955.11	RABGGTB	0.26314	6.77489e-06
ENSG00000151065.9	DCP1B	0.410114	6.84546e-06
ENSG00000148835.9	TAF5	-0.411127	6.95464e-06
ENSG00000162783.8	IER5	0.302225	6.95464e-06
ENSG00000175198.10	PCCA	0.367552	7.16663e-06
ENSG00000171867.12	PRNP	-0.475156	7.29236e-06
ENSG00000135678.7	CPM	0.263167	7.41088e-06
ENSG00000124614.9	RPS10	-1.03808	7.62903e-06
ENSG00000109323.4	MANBA	0.323466	7.6505e-06
ENSG00000100526.15	CDKN3	-0.334325	8.14692e-06
ENSG00000091651.4	ORC6	-0.336193	8.20776e-06
ENSG00000198300.8	PEG3	0.634594	8.37669e-06
ENSG00000142669.9	SH3BGRL3	0.224786	8.42056e-06
ENSG00000189362.7	TMEM194B	-0.404419	8.42056e-06
ENSG00000011028.9	MRC2	0.225868	8.6775e-06
ENSG00000161217.7	PCYT1A	0.263168	8.77001e-06
ENSG00000116670.10	MAD2L2	-0.242696	8.81161e-06
ENSG00000036672.11	USP2	-0.503877	8.93822e-06
ENSG00000163507.9	KIAA1524	-0.306664	8.93822e-06
ENSG00000184371.9	CSF1	-0.904724	8.98527e-06
ENSG00000072571.15	HMMR	-0.289021	9.12805e-06
ENSG00000087253.7	LPCAT2	0.277549	9.13234e-06
ENSG00000144711.9	IQSEC1	0.28511	9.13234e-06
ENSG00000168300.9	PCMTD1	0.263262	9.22236e-06
ENSG00000128731.11	HERC2	0.21889	9.27168e-06
ENSG00000168209.4	DDIT4	-0.513675	9.27168e-06
ENSG00000139880.15	CDH24	-0.803858	9.31456e-06
ENSG00000107719.8	PALD1	0.330107	9.58116e-06
ENSG00000004468.8	CD38	0.307036	9.61266e-06
ENSG00000085999.7	RAD54L	-0.357141	9.74981e-06
ENSG00000156970.8	BUB1B	-0.2586	9.75464e-06
ENSG00000164649.15	CDCA7L	-0.234884	1.00154e-05
ENSG00000196535.10	MYO18A	0.254978	1.0325e-05
ENSG00000178752.11	FAM132B	-0.764523	1.06486e-05
ENSG00000197961.7	ZNF121	0.211017	1.08011e-05
ENSG00000146918.15	NCAPG2	-0.273465	1.0976e-05
ENSG00000131238.12	PPT1	0.218886	1.10201e-05
ENSG00000116717.7	GADD45A	0.467464	1.13318e-05
ENSG00000197903.6	HIST1H2BK	-0.254995	1.14038e-05
ENSG00000105048.12	TNNT1	-0.649053	1.15308e-05
ENSG00000078177.9	N4BP2	0.240285	1.21579e-05
ENSG00000075131.5	TIPIN	-0.375754	1.2181e-05
ENSG00000167842.11	MIS12	-0.343977	1.23048e-05
ENSG00000183943.5	PRKX	0.273751	1.23048e-05
ENSG00000124151.14	NCOA3	0.318122	1.2489e-05
ENSG00000163362.6	C1orf106	-0.394664	1.28197e-05
ENSG00000071051.9	NCK2	-0.24878	1.291e-05
ENSG00000089327.10	FXYD5	-0.320016	1.3263e-05
ENSG00000100504.12	PYGL	-0.222924	1.32642e-05
ENSG00000198561.8	CTNND1	0.454347	1.33025e-05
ENSG00000138246.11	DNAJC13	0.301764	1.33488e-05
ENSG00000142765.13	SYTL1	-0.412849	1.33585e-05
ENSG00000172349.12	IL16	0.336246	1.35063e-05
ENSG00000151883.12	PARP8	0.171699	1.35545e-05
ENSG00000110756.13	HPS5	0.291991	1.3645e-05
ENSG00000065911.7	MTHFD2	-0.22167	1.37884e-05
ENSG00000065615.9	CYB5R4	0.28218	1.49694e-05
ENSG00000102054.13	RBBP7	-0.224174	1.49694e-05
ENSG00000105173.9	CCNE1	-0.323281	1.49884e-05
ENSG00000135823.9	STX6	0.268938	1.51746e-05
ENSG00000177989.9	ODF3B	0.474884	1.51746e-05
ENSG00000131747.10	TOP2A	-0.211147	1.56144e-05
ENSG00000182319.5	SGK223	0.256085	1.65304e-05
ENSG00000142347.12	MYO1F	0.197884	1.6548e-05
ENSG00000180549.7	FUT7	-0.32683	1.66709e-05
ENSG00000135378.3	PRRG4	-0.338681	1.67367e-05
ENSG00000198176.8	TFDP1	-0.175269	1.69302e-05
ENSG00000170312.11	CDK1	-0.280388	1.69422e-05
ENSG00000026297.11	RNASET2	0.241878	1.69508e-05
ENSG00000175567.4	UCP2	0.186424	1.72344e-05
ENSG00000146263.7	MMS22L	-0.264285	1.7278e-05
ENSG00000173542.4	MOB1B	0.291529	1.73037e-05
ENSG00000183077.11	AFMID	0.290582	1.7484e-05
ENSG00000079950.9	STX7	0.262482	1.75097e-05
ENSG00000169508.6	GPR183	0.469884	1.7647e-05
ENSG00000116005.7	PCYOX1	0.236551	1.76527e-05
ENSG00000116273.5	PHF13	-0.332974	1.78338e-05
ENSG00000090989.13	EXOC1	0.270157	1.89144e-05
ENSG00000112701.13	SENP6	0.224581	1.89515e-05
ENSG00000114796.11	KLHL24	0.288294	1.91812e-05
ENSG00000169554.12	ZEB2	0.204771	1.91812e-05
ENSG00000198363.11	ASPH	0.24253	1.91812e-05
ENSG00000183878.11	UTY	0.298371	1.9642e-05
ENSG00000147894.10	C9orf72	0.300311	1.98071e-05
ENSG00000171502.10	COL24A1	0.550862	2.00848e-05
ENSG00000107036.7	KIAA1432	0.267403	2.02639e-05
ENSG00000160193.7	WDR4	-0.302105	2.05292e-05
ENSG00000163808.12	KIF15	-0.281663	2.05489e-05
ENSG00000155792.5	DEPTOR	0.37478	2.07716e-05
ENSG00000071054.11	MAP4K4	0.23844	2.08893e-05
ENSG00000169689.10	STRA13	-0.317985	2.1308e-05
ENSG00000149311.13	ATM	0.214813	2.1379e-05
ENSG00000174442.7	ZWILCH	-0.342736	2.1379e-05
ENSG00000054148.13	PHPT1	0.266669	2.14405e-05
ENSG00000101868.6	POLA1	-0.284674	2.15274e-05
ENSG00000118193.7	KIF14	-0.288672	2.17348e-05
ENSG00000156253.2	RWDD2B	0.347882	2.17348e-05
ENSG00000101608.8	MYL12A	0.199896	2.19334e-05
ENSG00000198815.4	FOXJ3	0.187566	2.28942e-05
ENSG00000090863.7	GLG1	0.219962	2.32388e-05
ENSG00000188554.9	NBR1	0.279105	2.32388e-05
ENSG00000233276.2	GPX1	0.236465	2.32388e-05
ENSG00000198382.4	UVRAG	0.243001	2.37701e-05
ENSG00000173221.9	GLRX	0.403557	2.38068e-05
ENSG00000138166.5	DUSP5	-0.542056	2.41267e-05
ENSG00000076554.11	TPD52	-0.281935	2.41567e-05
ENSG00000127914.12	AKAP9	0.306159	2.41567e-05
ENSG00000123636.13	BAZ2B	0.266892	2.43185e-05
ENSG00000221914.4	PPP2R2A	-0.218188	2.45118e-05
ENSG00000130713.11	EXOSC2	-0.245366	2.45971e-05
ENSG00000139668.7	WDFY2	0.217439	2.47734e-05
ENSG00000177030.12	DEAF1	0.247311	2.52304e-05
ENSG00000132424.10	PNISR	0.225329	2.63446e-05
ENSG00000104081.9	BMF	0.268511	2.67828e-05
ENSG00000114126.13	TFDP2	-0.34898	2.721e-05
ENSG00000103495.9	MAZ	-0.217292	2.72839e-05
ENSG00000120053.9	GOT1	-0.480181	2.76973e-05
ENSG00000066135.8	KDM4A	0.235686	2.77974e-05
ENSG00000141232.4	TOB1	0.308658	2.77974e-05
ENSG00000163071.6	SPATA18	0.950533	2.77974e-05
ENSG00000103051.14	COG4	0.272301	2.81228e-05
ENSG00000093000.14	NUP50	-0.207484	2.81969e-05
ENSG00000123144.6	C19orf43	-0.226328	2.85448e-05
ENSG00000148655.10	C10orf11	0.475709	2.85448e-05
ENSG00000185420.14	SMYD3	0.203414	2.90002e-05
ENSG00000106804.6	C5	0.345144	2.90286e-05
ENSG00000110660.10	SLC35F2	-0.589644	2.90286e-05
ENSG00000171509.11	RXFP1	0.365849	2.98575e-05
ENSG00000149577.11	SIDT2	0.230011	3.04628e-05
ENSG00000150961.10	SEC24D	-0.262039	3.06852e-05
ENSG00000008869.7	HEATR5B	0.268903	3.08045e-05
ENSG00000145348.12	TBCK	0.333645	3.11156e-05
ENSG00000185567.6	AHNAK2	0.50069	3.17988e-05
ENSG00000166986.8	MARS	-0.201516	3.1826e-05
ENSG00000148672.7	GLUD1	0.190617	3.35538e-05
ENSG00000166888.6	STAT6	0.204346	3.46503e-05
ENSG00000123416.11	TUBA1B	-0.213818	3.65373e-05
ENSG00000122484.8	RPAP2	0.300789	3.6622e-05
ENSG00000108861.4	DUSP3	0.17917	3.6881e-05
ENSG00000197535.10	MYO5A	0.282936	3.75297e-05
ENSG00000175643.7	RMI2	-0.289001	3.75599e-05
ENSG00000043143.16	PHF15	-0.219304	3.80135e-05
ENSG00000029364.7	SLC39A9	0.174244	3.87367e-05
ENSG00000166886.8	NAB2	-0.397356	3.96433e-05
ENSG00000176533.8	GNG7	0.37697	4.02028e-05
ENSG00000112984.7	KIF20A	-0.263729	4.15544e-05
ENSG00000134516.11	DOCK2	0.202163	4.19053e-05
ENSG00000187840.4	EIF4EBP1	-0.251357	4.19891e-05
ENSG00000145287.6	PLAC8	0.178273	4.24662e-05
ENSG00000164687.6	FABP5	-0.335115	4.46755e-05
ENSG00000088448.10	ANKRD10	0.211372	4.56119e-05
ENSG00000035141.3	FAM136A	-0.256612	4.60884e-05
ENSG00000125430.4	HS3ST3B1	0.291956	4.6272e-05
ENSG00000198804.2	MT-CO1	0.177713	4.69076e-05
ENSG00000160223.12	ICOSLG	-0.229142	4.82416e-05
ENSG00000068489.8	PRR11	-0.232282	4.8295e-05
ENSG00000160752.10	FDPS	-0.275539	4.83827e-05
ENSG00000235568.2	NFAM1	0.376581	4.88887e-05
ENSG00000110324.5	IL10RA	0.386814	4.94369e-05
ENSG00000159873.5	CCDC117	-0.226539	5.02227e-05
ENSG00000106211.8	HSPB1	-0.219842	5.04092e-05
ENSG00000170515.9	PA2G4	-0.210174	5.0452e-05
ENSG00000168159.9	RNF187	-0.191363	5.15429e-05
ENSG00000134809.4	TIMM10	-0.264326	5.19307e-05
ENSG00000007080.6	CCDC124	-0.223179	5.26079e-05
ENSG00000184937.8	WT1	-0.303665	5.31807e-05
ENSG00000196072.7	BLOC1S2	0.306753	5.32433e-05
ENSG00000167996.11	FTH1	0.234311	5.33977e-05
ENSG00000198718.8	FAM179B	0.371576	5.35077e-05
ENSG00000137807.9	KIF23	-0.304171	5.39628e-05
ENSG00000197302.6	ZNF720	0.382506	5.43342e-05
ENSG00000117650.8	NEK2	-0.348219	5.54808e-05
ENSG00000196189.8	SEMA4A	0.222398	5.60279e-05
ENSG00000150540.9	HNMT	0.294074	5.63892e-05
ENSG00000180573.8	HIST1H2AC	-0.206593	5.79817e-05
ENSG00000160932.6	LY6E	-0.227823	5.8911e-05
ENSG00000239306.4	RBM14	-0.210309	5.93414e-05
ENSG00000010322.11	NISCH	0.214965	5.98662e-05
ENSG00000162430.12	SEPN1	-0.212337	5.98852e-05
ENSG00000166340.10	TPP1	0.211121	5.99774e-05
ENSG00000148308.13	GTF3C5	-0.224947	5.99954e-05
ENSG00000120334.11	CENPL	-0.332498	6.01048e-05
ENSG00000130775.11	THEMIS2	0.336922	6.07802e-05
ENSG00000071539.9	TRIP13	-0.298555	6.07861e-05
ENSG00000134061.4	CD180	0.224809	6.10784e-05
ENSG00000013288.4	MAN2B2	0.23026	6.13097e-05
ENSG00000198598.2	MMP17	-0.473749	6.27517e-05
ENSG00000105516.6	DBP	0.349159	6.43656e-05
ENSG00000141551.10	CSNK1D	-0.208228	6.45984e-05
ENSG00000172292.10	CERS6	0.202598	6.45984e-05
ENSG00000102760.12	RGCC	-0.952065	6.57512e-05
ENSG00000174083.13	PIK3R6	0.678712	6.62872e-05
ENSG00000173846.8	PLK3	0.422662	6.77492e-05
ENSG00000054219.9	LY75	0.391107	6.83648e-05
ENSG00000134109.6	EDEM1	-0.180427	6.88223e-05
ENSG00000181827.10	RFX7	0.247285	7.08202e-05
ENSG00000144381.12	HSPD1	-0.198253	7.19733e-05
ENSG00000177917.6	ARL6IP6	-0.312161	7.19733e-05
ENSG00000166619.8	BLCAP	0.251626	7.2634e-05
ENSG00000066279.12	ASPM	-0.213464	7.27251e-05
ENSG00000157445.10	CACNA2D3	0.390405	7.34662e-05
ENSG00000060656.15	PTPRU	-0.56734	7.53807e-05
ENSG00000089916.13	GPATCH2L	0.257998	7.56999e-05
ENSG00000126254.7	RBM42	-0.206352	7.63673e-05
ENSG00000177200.11	CHD9	0.262207	7.69744e-05
ENSG00000189298.9	ZKSCAN3	0.365087	7.797e-05
ENSG00000182704.6	TSKU	-1.273	7.88403e-05
ENSG00000099785.6	MARCH2	0.343875	7.93395e-05
ENSG00000168899.4	VAMP5	0.651443	7.93395e-05
ENSG00000188243.8	COMMD6	0.27089	7.93395e-05
ENSG00000115306.11	SPTBN1	-0.624975	7.95034e-05
ENSG00000169607.8	CKAP2L	-0.317733	8.02167e-05
ENSG00000100401.15	RANGAP1	-0.196598	8.09506e-05
ENSG00000070950.5	RAD18	-0.271804	8.25169e-05
ENSG00000257923.5	CUX1	0.246018	8.4559e-05
ENSG00000099331.9	MYO9B	0.195931	8.60274e-05
ENSG00000163950.8	SLBP	-0.222521	8.73047e-05
ENSG00000123136.10	DDX39A	-0.208804	8.86783e-05
ENSG00000124486.8	USP9X	0.222029	8.89886e-05
ENSG00000142185.12	TRPM2	0.192238	9.09213e-05
ENSG00000127884.4	ECHS1	0.222593	9.1023e-05
ENSG00000184162.10	NR2C2AP	-0.331075	9.13765e-05
ENSG00000113504.15	SLC12A7	0.243524	9.25841e-05
ENSG00000134627.7	PIWIL4	0.212938	9.28386e-05
ENSG00000142197.8	DOPEY2	0.241961	9.42869e-05
ENSG00000149418.6	ST14	0.285042	9.42869e-05
ENSG00000178921.9	PFAS	-0.203187	9.54529e-05
ENSG00000064201.11	TSPAN32	0.365385	9.61567e-05
ENSG00000109881.12	CCDC34	-0.40431	9.61567e-05
ENSG00000114204.10	SERPINI2	0.602399	9.92206e-05
ENSG00000113456.14	RAD1	-0.277738	9.98334e-05
ENSG00000097021.15	ACOT7	-0.271332	0.000100192
ENSG00000159335.11	PTMS	-0.500373	0.000102439
ENSG00000080986.8	NDC80	-0.268179	0.000102687
ENSG00000111885.5	MAN1A1	0.282543	0.000103193
ENSG00000112029.5	FBXO5	-0.250929	0.000103193
ENSG00000121966.6	CXCR4	0.214132	0.000103957
ENSG00000133805.11	AMPD3	0.417297	0.000103957
ENSG00000213983.7	AP1G2	0.401872	0.000103957
ENSG00000185198.7	PRSS57	-0.238705	0.00010398
ENSG00000078070.7	MCCC1	0.247595	0.000106363
ENSG00000131724.6	IL13RA1	0.270758	0.000106363
ENSG00000198771.6	RCSD1	0.168989	0.000106363
ENSG00000198890.6	PRMT6	-0.264335	0.000106627
ENSG00000137871.15	ZNF280D	0.253288	0.000107186
ENSG00000158290.12	CUL4B	0.215806	0.000107942
ENSG00000188626.5	GOLGA8M	0.250202	0.000108109
ENSG00000140403.8	DNAJA4	-0.295377	0.000109098
ENSG00000172936.8	MYD88	0.243083	0.000109196
ENSG00000104490.13	NCALD	0.342914	0.000109423
ENSG00000172336.4	POP7	-0.270618	0.000110526
ENSG00000125319.10	C17orf53	-0.387571	0.000110852
ENSG00000109066.9	TMEM104	0.233543	0.000113392
ENSG00000205269.4	TMEM170B	0.2065	0.000113392
ENSG00000163781.8	TOPBP1	-0.228274	0.000114008
ENSG00000161996.13	WDR90	-0.267183	0.000114227
ENSG00000184863.6	RBM33	0.229733	0.000118049
ENSG00000128564.5	VGF	-1.32112	0.000124045
ENSG00000197081.8	IGF2R	0.18414	0.000127595
ENSG00000142657.16	PGD	0.1738	0.000127836
ENSG00000138439.10	FAM117B	0.245035	0.000129323
ENSG00000065413.12	ANKRD44	0.277065	0.00013003
ENSG00000112343.8	TRIM38	0.313948	0.000130119
ENSG00000145604.11	SKP2	-0.201787	0.000130502
ENSG00000038210.9	PI4K2B	-0.250553	0.000130797
ENSG00000067836.8	ROGDI	0.29213	0.000131013
ENSG00000011405.9	PIK3C2A	0.235634	0.000132365
ENSG00000104687.8	GSR	-0.222067	0.000132365
ENSG00000100350.10	FOXRED2	-0.21566	0.000132609
ENSG00000165724.5	ZMYND19	-0.252809	0.000133702
ENSG00000144712.7	CAND2	-1.75898	0.000134731
ENSG00000233280.2	CRYBG3	0.334899	0.000135689
ENSG00000133265.6	HSPBP1	-0.217142	0.000136268
ENSG00000143870.8	PDIA6	-0.168157	0.000138089
ENSG00000028277.16	POU2F2	0.267021	0.000139165
ENSG00000138180.11	CEP55	-0.286518	0.000141574
ENSG00000114850.2	SSR3	-0.186288	0.000141881
ENSG00000139436.16	GIT2	0.223103	0.000143252
ENSG00000182179.6	UBA7	0.252158	0.00014335
ENSG00000106348.12	IMPDH1	-0.193383	0.000145154
ENSG00000129675.11	ARHGEF6	0.235371	0.000145424
ENSG00000151458.7	ANKRD50	0.351261	0.000146465
ENSG00000108306.7	FBXL20	0.213781	0.000147554
ENSG00000135778.7	NTPCR	0.239985	0.000147554
ENSG00000185088.8	RPS27L	0.483852	0.000148547
ENSG00000114646.5	CSPG5	-0.779183	0.000150542
ENSG00000116574.4	RHOU	0.271739	0.000150631
ENSG00000113407.9	TARS	-0.190624	0.000151509
ENSG00000011258.11	MBTD1	0.20982	0.000151912
ENSG00000102763.11	VWA8	0.282872	0.000152306
ENSG00000176014.8	TUBB6	-0.202616	0.000153803
ENSG00000150995.13	ITPR1	0.235261	0.000154205
ENSG00000163453.7	IGFBP7	0.308541	0.000154499
ENSG00000132780.12	NASP	-0.202107	0.000155735
ENSG00000156931.11	VPS8	0.27586	0.000155735
ENSG00000149136.3	SSRP1	-0.168143	0.000156169
ENSG00000196081.5	ZNF724P	-0.287366	0.000159513
ENSG00000179981.9	TSHZ1	-0.201201	0.000164817
ENSG00000120256.5	LRP11	-0.312943	0.000165631
ENSG00000147140.11	NONO	-0.167266	0.000166718
ENSG00000145075.7	CCDC39	0.698165	0.000167132
ENSG00000165490.8	C11orf82	-0.351685	0.000167289
ENSG00000163867.12	ZMYM6	0.331195	0.000170134
ENSG00000013573.12	DDX11	-0.258531	0.000170761
ENSG00000083799.13	CYLD	0.223437	0.000170761
ENSG00000153339.9	TRAPPC8	0.214954	0.000170761
ENSG00000127084.13	FGD3	0.295941	0.000173251
ENSG00000113328.14	CCNG1	0.247602	0.000173536
ENSG00000206053.8	HN1L	-0.198509	0.000174607
ENSG00000009413.11	REV3L	0.270547	0.000176237
ENSG00000077152.5	UBE2T	-0.339272	0.000176237
ENSG00000214021.11	TTLL3	0.33932	0.000176955
ENSG00000140743.3	CDR2	-0.348584	0.000178392
ENSG00000140044.8	JDP2	-0.477015	0.000178578
ENSG00000133313.10	CNDP2	0.199837	0.00017905
ENSG00000197386.6	HTT	0.182425	0.000180909
ENSG00000110876.8	SELPLG	0.25558	0.000186459
ENSG00000100714.11	MTHFD1	-0.182098	0.000187427
ENSG00000104894.7	CD37	0.209688	0.000187427
ENSG00000113569.11	NUP155	-0.175087	0.000187427
ENSG00000100448.3	CTSG	-0.218511	0.000188333
ENSG00000048471.9	SNX29	0.317837	0.000188733
ENSG00000137486.12	ARRB1	0.17498	0.000189421
ENSG00000168078.5	PBK	-0.300934	0.000190315
ENSG00000179041.2	RRS1	-0.221917	0.00019148
ENSG00000117139.12	KDM5B	0.203658	0.000191961
ENSG00000196152.6	ZNF79	0.392377	0.00019542
ENSG00000196141.8	SPATS2L	-0.362107	0.000195639
ENSG00000116161.13	CACYBP	-0.231706	0.000196024
ENSG00000121741.12	ZMYM2	0.210484	0.000196543
ENSG00000108424.5	KPNB1	-0.195106	0.000197808
ENSG00000112139.10	MDGA1	-0.78048	0.000199616
ENSG00000136710.5	CCDC115	0.250092	0.000200196
ENSG00000070814.13	TCOF1	-0.206425	0.000201792
ENSG00000197299.6	BLM	-0.245321	0.000202718
ENSG00000186638.11	KIF24	-0.309726	0.000204711
ENSG00000107281.5	NPDC1	0.263113	0.000205031
ENSG00000023287.8	RB1CC1	0.181152	0.000206337
ENSG00000103197.12	TSC2	0.221027	0.00021596
ENSG00000256655.1	TMEM75	0.754768	0.00021596
ENSG00000106554.7	CHCHD3	-0.191508	0.000217434
ENSG00000102893.11	PHKB	0.234055	0.000218194
ENSG00000186283.9	TOR3A	-0.256254	0.000219372
ENSG00000166436.11	TRIM66	0.310669	0.000219674
ENSG00000123219.8	CENPK	-0.297835	0.000220604
ENSG00000110031.8	LPXN	0.19656	0.000220973
ENSG00000189180.11	ZNF33A	0.237502	0.000229638
ENSG00000029153.10	ARNTL2	-0.565225	0.000231202
ENSG00000067208.10	EVI5	0.347241	0.000231202
ENSG00000141582.10	CBX4	-0.232831	0.000234976
ENSG00000126351.8	THRA	-0.246873	0.000235777
ENSG00000107833.6	NPM3	-0.235912	0.000236145
ENSG00000128595.12	CALU	-0.241441	0.000236145
ENSG00000134291.7	TMEM106C	-0.256298	0.000237082
ENSG00000169087.6	HSPBAP1	0.338736	0.000238672
ENSG00000127423.6	AUNIP	-0.401071	0.00023945
ENSG00000180891.8	CUEDC1	0.729723	0.00023945
ENSG00000079819.12	EPB41L2	-0.286056	0.000239549
ENSG00000107077.13	KDM4C	0.234809	0.000245207
ENSG00000007255.6	TRAPPC6A	0.251958	0.000246724
ENSG00000010244.12	ZNF207	0.171706	0.000247042
ENSG00000099337.3	KCNK6	0.284075	0.000249659
ENSG00000159753.9	RLTPR	-1.14009	0.000255969
ENSG00000090520.6	DNAJB11	-0.218304	0.000259528
ENSG00000178199.9	ZC3H12D	0.287491	0.000262191
ENSG00000165806.15	CASP7	-0.504102	0.000262484
ENSG00000158296.9	SLC13A3	-0.534505	0.000264442
ENSG00000006638.7	TBXA2R	-1.06964	0.000266369
ENSG00000168610.10	STAT3	0.198626	0.000266617
ENSG00000147535.12	PPAPDC1B	-0.307726	0.000267118
ENSG00000254004.2	ZNF260	0.257803	0.000269525
ENSG00000005020.8	SKAP2	0.203092	0.000269847
ENSG00000104524.9	PYCRL	-0.268866	0.000269847
ENSG00000172009.10	THOP1	-0.194788	0.000270183
ENSG00000131374.10	TBC1D5	0.194448	0.000270208
ENSG00000082146.8	STRADB	-0.375533	0.000270888
ENSG00000135677.6	GNS	0.217912	0.000273127
ENSG00000051596.5	THOC3	-0.245923	0.000275423
ENSG00000145012.8	LPP	0.261182	0.00027599
ENSG00000104147.4	OIP5	-0.420394	0.000277194
ENSG00000138376.6	BARD1	-0.24308	0.000277338
ENSG00000101901.6	ALG13	0.259342	0.000277713
ENSG00000112039.3	FANCE	-0.304478	0.000278597
ENSG00000172869.10	DMXL1	0.257712	0.000281874
ENSG00000164597.9	COG5	0.223206	0.000281958
ENSG00000092847.6	AGO1	0.206635	0.000282151
ENSG00000136490.4	LIMD2	0.220713	0.000282151
ENSG00000117984.8	CTSD	0.212918	0.00028636
ENSG00000125834.8	STK35	-0.225711	0.000288707
ENSG00000124788.13	ATXN1	0.233987	0.000292813
ENSG00000135862.5	LAMC1	-0.309858	0.000292813
ENSG00000164056.6	SPRY1	-1.91295	0.000296931
ENSG00000173889.11	PHC3	0.221281	0.000296931
ENSG00000185885.11	IFITM1	0.278832	0.000309163
ENSG00000100031.14	GGT1	0.281958	0.000309224
ENSG00000138092.6	CENPO	-0.274543	0.000310208
ENSG00000051341.9	POLQ	-0.268028	0.000310545
ENSG00000142733.10	MAP3K6	-0.382548	0.000312264
ENSG00000188647.8	PTAR1	0.208431	0.000315016
ENSG00000159147.13	DONSON	-0.33519	0.000321115
ENSG00000185262.7	UBALD2	-0.199783	0.000327328
ENSG00000104884.10	ERCC2	0.236025	0.000330026
ENSG00000175489.9	LRRC25	0.337998	0.000330088
ENSG00000125304.8	TM9SF2	0.17126	0.00033095
ENSG00000183814.11	LIN9	-0.406971	0.000333796
ENSG00000128165.7	ADM2	-1.07941	0.000334974
ENSG00000109805.5	NCAPG	-0.206256	0.000341902
ENSG00000089012.10	SIRPG	0.858754	0.000342259
ENSG00000104969.5	SGTA	-0.181978	0.000342634
ENSG00000181163.9	NPM1	-0.216625	0.000342634
ENSG00000115159.11	GPD2	-0.260571	0.000342648
ENSG00000061987.10	MON2	0.227269	0.000344907
ENSG00000101447.9	FAM83D	-0.308716	0.00034681
ENSG00000106399.7	RPA3	-0.300272	0.000347924
ENSG00000162909.13	CAPN2	0.180341	0.000348628
ENSG00000101236.12	RNF24	0.168672	0.000350179
ENSG00000141968.3	VAV1	0.188605	0.000354041
ENSG00000117305.10	HMGCL	0.289167	0.000355322
ENSG00000077454.11	LRCH4	0.190489	0.000358039
ENSG00000138095.14	LRPPRC	0.167354	0.000361738
ENSG00000163346.12	PBXIP1	0.276772	0.00036174
ENSG00000128708.8	HAT1	-0.218948	0.000365089
ENSG00000132436.7	FIGNL1	-0.298137	0.000367406
ENSG00000247077.2	PGAM5	-0.193522	0.00036971
ENSG00000005108.11	THSD7A	0.324631	0.000374656
ENSG00000166927.8	MS4A7	0.247184	0.000375152
ENSG00000143793.8	C1orf35	-0.336988	0.000376183
ENSG00000174405.9	LIG4	0.344423	0.000376183
ENSG00000139174.6	PRICKLE1	-0.45136	0.000376926
ENSG00000188878.12	FBF1	-0.490164	0.000379301
ENSG00000169221.9	TBC1D10B	-0.182176	0.000379879
ENSG00000139645.9	ANKRD52	-0.20481	0.000381067
ENSG00000100320.18	RBFOX2	-0.802866	0.000381144
ENSG00000185633.6	NDUFA4L2	-0.784753	0.000381144
ENSG00000005243.5	COPZ2	-0.737931	0.000385583
ENSG00000181588.15	MEX3D	-0.261312	0.000385583
ENSG00000136279.14	DBNL	0.159925	0.000386822
ENSG00000099625.8	C19orf26	-0.932317	0.000387647
ENSG00000112799.4	LY86	0.279945	0.000387647
ENSG00000122642.6	FKBP9	-0.576637	0.000392836
ENSG00000068079.3	IFI35	0.421519	0.000394555
ENSG00000185862.5	EVI2B	0.239079	0.000394555
ENSG00000105383.10	CD33	0.183983	0.000399693
ENSG00000123104.7	ITPR2	0.266655	0.000400013
ENSG00000000460.12	C1orf112	-0.323555	0.000409606
ENSG00000011304.12	PTBP1	-0.164968	0.000417081
ENSG00000205744.5	DENND1C	0.217788	0.000418619
ENSG00000178104.15	PDE4DIP	0.530489	0.000418828
ENSG00000197629.5	MPEG1	0.253906	0.000421968
ENSG00000184939.11	ZFP90	0.344565	0.000422259
ENSG00000263304.2	MILR1	0.318094	0.000422348
ENSG00000171223.4	JUNB	-0.21582	0.000426597
ENSG00000119321.4	FKBP15	0.203217	0.000432048
ENSG00000161642.13	ZNF385A	0.217987	0.000436641
ENSG00000120539.10	MASTL	-0.257746	0.000437928
ENSG00000180871.3	CXCR2	0.345779	0.000437989
ENSG00000185278.10	ZBTB37	0.278498	0.000438191
ENSG00000061936.5	SFSWAP	-0.21069	0.000440665
ENSG00000101773.12	RBBP8	-0.267004	0.000441134
ENSG00000143119.8	CD53	0.176073	0.000449122
ENSG00000127329.10	PTPRB	0.357345	0.000450603
ENSG00000163590.9	PPM1L	0.282435	0.000453641
ENSG00000073536.13	NLE1	-0.266249	0.00045378
ENSG00000072210.14	ALDH3A2	0.257714	0.000455072
ENSG00000092036.12	HAUS4	-0.27527	0.000455432
ENSG00000255302.3	EID1	0.233386	0.000457674
ENSG00000155304.4	HSPA13	-0.246307	0.000472272
ENSG00000123374.6	CDK2	-0.261553	0.00047477
ENSG00000130487.4	KLHDC7B	-1.81604	0.000478296
ENSG00000214078.7	CPNE1	0.214625	0.000485981
ENSG00000139496.11	NUPL1	-0.177946	0.000497136
ENSG00000161013.12	MGAT4B	-0.195845	0.000499489
ENSG00000177732.6	SOX12	-0.23807	0.00050013
ENSG00000085449.10	WDFY1	0.187816	0.000505607
ENSG00000138463.8	DIRC2	0.454898	0.000505607
ENSG00000169896.12	ITGAM	0.433254	0.000507509
ENSG00000225830.6	ERCC6	0.343731	0.000507509
ENSG00000100221.6	JOSD1	-0.198005	0.000512044
ENSG00000134242.11	PTPN22	0.295198	0.000512341
ENSG00000204977.5	TRIM13	0.201824	0.000513105
ENSG00000162994.11	CLHC1	0.569361	0.000513217
ENSG00000134250.13	NOTCH2	0.170241	0.000515604
ENSG00000105323.12	HNRNPUL1	-0.141236	0.000520509
ENSG00000165912.11	PACSIN3	-0.90434	0.000520688
ENSG00000158373.7	HIST1H2BD	-0.232852	0.000521414
ENSG00000102471.9	NDFIP2	0.230718	0.000521707
ENSG00000080298.11	RFX3	0.437957	0.0005232
ENSG00000148840.6	PPRC1	-0.195043	0.0005232
ENSG00000126787.8	DLGAP5	-0.217686	0.00052422
ENSG00000092853.9	CLSPN	-0.28585	0.000530943
ENSG00000100941.4	PNN	0.215295	0.000530943
ENSG00000101096.15	NFATC2	0.235695	0.000536226
ENSG00000095485.12	CWF19L1	-0.27206	0.000541938
ENSG00000165152.4	TMEM246	-0.395303	0.000549736
ENSG00000153885.10	KCTD15	-0.208795	0.000549818
ENSG00000127415.8	IDUA	0.3593	0.000554229
ENSG00000108852.10	MPP2	-0.553552	0.000557349
ENSG00000112378.11	PERP	-2.1217	0.000558347
ENSG00000196914.4	ARHGEF12	0.249647	0.000567274
ENSG00000143575.10	HAX1	-0.265356	0.00056918
ENSG00000135404.7	CD63	0.209081	0.000572399
ENSG00000113441.11	LNPEP	0.161166	0.000587054
ENSG00000166788.5	SAAL1	-0.290505	0.000587054
ENSG00000164733.16	CTSB	0.170694	0.000595741
ENSG00000196547.10	MAN2A2	0.216967	0.000596406
ENSG00000179388.8	EGR3	-1.047	0.000597923
ENSG00000133943.16	C14orf159	0.205889	0.000599205
ENSG00000100479.8	POLE2	-0.305179	0.000600873
ENSG00000123473.11	STIL	-0.21671	0.000600873
ENSG00000183579.11	ZNRF3	-0.280537	0.000604414
ENSG00000136868.9	SLC31A1	-0.22442	0.000612089
ENSG00000091592.11	NLRP1	0.365673	0.000617334
ENSG00000131944.5	C19orf40	-0.356969	0.000626486
ENSG00000115232.9	ITGA4	0.166486	0.000628222
ENSG00000107960.6	OBFC1	0.289974	0.000634259
ENSG00000115275.7	MOGS	-0.205971	0.000635623
ENSG00000175711.4	B3GNTL1	0.240521	0.000644294
ENSG00000077420.11	APBB1IP	0.182991	0.000647662
ENSG00000124610.3	HIST1H1A	-0.462477	0.000647662
ENSG00000128245.10	YWHAH	-0.181135	0.000648634
ENSG00000268798.1	AC027307.3	-1.71208	0.000648634
ENSG00000120915.9	EPHX2	1.18443	0.000654649
ENSG00000069943.5	PIGB	0.281997	0.000654842
ENSG00000137992.10	DBT	0.260236	0.000655299
ENSG00000134333.9	LDHA	-0.180967	0.000659906
ENSG00000162695.7	SLC30A7	0.197492	0.000661082
ENSG00000129911.4	KLF16	-0.208764	0.000663345
ENSG00000187446.7	CHP1	0.161194	0.000672917
ENSG00000213064.5	SFT2D2	0.180559	0.000675567
ENSG00000127603.19	MACF1	0.213201	0.000688377
ENSG00000144445.11	KANSL1L	0.221414	0.000699452
ENSG00000138780.10	GSTCD	-0.271345	0.000702204
ENSG00000160949.12	TONSL	-0.198504	0.000705338
ENSG00000133739.11	LRRCC1	-0.261393	0.00070592
ENSG00000135451.8	TROAP	-0.27086	0.000706354
ENSG00000124145.5	SDC4	-0.853526	0.000707505
ENSG00000107404.13	DVL1	-0.218859	0.000710349
ENSG00000176890.11	TYMS	-0.197913	0.000710349
ENSG00000156374.10	PCGF6	-0.28922	0.000715331
ENSG00000138160.4	KIF11	-0.181798	0.000716496
ENSG00000060982.10	BCAT1	-0.211985	0.000718098
ENSG00000149635.2	OCSTAMP	-0.714382	0.000718098
ENSG00000166451.9	CENPN	-0.26992	0.000724504
ENSG00000164329.9	PAPD4	0.173027	0.000729745
ENSG00000186871.5	ERCC6L	-0.442297	0.000738894
ENSG00000185518.7	SV2B	0.523716	0.000745222
ENSG00000187239.12	FNBP1	0.170628	0.000746201
ENSG00000052841.10	TTC17	0.212846	0.000749552
ENSG00000177169.5	ULK1	-0.268041	0.000750253
ENSG00000149177.8	PTPRJ	0.187176	0.00075343
ENSG00000104341.12	LAPTM4B	-0.368863	0.000760663
ENSG00000099998.13	GGT5	0.49422	0.000768926
ENSG00000136051.9	KIAA1033	0.218666	0.000769854
ENSG00000092470.7	WDR76	-0.224238	0.000771958
ENSG00000101493.6	ZNF516	0.163204	0.000789988
ENSG00000157017.11	GHRL	0.480201	0.000791077
ENSG00000060138.8	YBX3	0.150436	0.000807992
ENSG00000163131.6	CTSS	0.21564	0.000807992
ENSG00000160194.13	NDUFV3	0.182943	0.000808188
ENSG00000163683.7	SMIM14	0.404655	0.000812499
ENSG00000175274.14	TP53I11	-0.432612	0.000819685
ENSG00000111348.4	ARHGDIB	0.145171	0.000820332
ENSG00000188641.8	DPYD	0.235023	0.000820332
ENSG00000102699.5	PARP4	0.174771	0.00082147
ENSG00000074842.3	C19orf10	-0.181507	0.000829408
ENSG00000136122.11	BORA	-0.248878	0.000829408
ENSG00000164611.8	PTTG1	-0.253386	0.000835523
ENSG00000119638.8	NEK9	0.161849	0.000850548
ENSG00000103365.11	GGA2	0.165021	0.00085488
ENSG00000197122.7	SRC	0.348794	0.000854901
ENSG00000138061.7	CYP1B1	0.471933	0.000855411
ENSG00000105968.14	H2AFV	-0.158226	0.000862492
ENSG00000172071.7	EIF2AK3	-0.308535	0.000882813
ENSG00000197956.5	S100A6	0.243711	0.000882813
ENSG00000163191.5	S100A11	0.178358	0.000891411
ENSG00000096092.5	TMEM14A	-0.868299	0.000893938
ENSG00000139734.13	DIAPH3	-0.263323	0.000895523
ENSG00000146463.7	ZMYM4	0.222974	0.000908914
ENSG00000104442.5	ARMC1	-0.188791	0.000914136
ENSG00000179862.5	CITED4	-0.207841	0.000914295
ENSG00000143110.7	C1orf162	0.235898	0.000918563
ENSG00000148187.13	MRRF	-0.218078	0.000941493
ENSG00000049759.12	NEDD4L	-1.73925	0.000943085
ENSG00000089639.6	GMIP	0.17151	0.00095666
ENSG00000138074.10	SLC5A6	-0.181271	0.000959647
ENSG00000120253.9	NUP43	-0.174356	0.000971493
ENSG00000185340.11	GAS2L1	-0.53612	0.000973369
ENSG00000011523.9	CEP68	0.254558	0.000973457
ENSG00000108946.10	PRKAR1A	0.168204	0.000973927
ENSG00000147324.6	MFHAS1	-0.209893	0.000973927
ENSG00000166598.8	HSP90B1	-0.15194	0.000973927
ENSG00000123989.9	CHPF	-0.207308	0.000974103
ENSG00000158169.7	FANCC	-0.291613	0.000975933
ENSG00000172954.9	LCLAT1	-0.254519	0.000981316
ENSG00000108671.5	PSMD11	-0.176059	0.000983145
ENSG00000065150.14	IPO5	-0.167025	0.000983289
ENSG00000136518.12	ACTL6A	-0.209233	0.000983512
ENSG00000154229.7	PRKCA	0.25606	0.000983512
ENSG00000129355.6	CDKN2D	-0.309591	0.0010102
ENSG00000128881.12	TTBK2	0.210697	0.00101294
ENSG00000174989.8	FBXW8	0.29864	0.00104211
ENSG00000095319.10	NUP188	-0.162548	0.00104912
ENSG00000111581.5	NUP107	-0.22531	0.00104912
ENSG00000197697.3	HIST1H2BE	-0.436349	0.00105908
ENSG00000083123.10	BCKDHB	0.262463	0.00106244
ENSG00000087086.9	FTL	0.162992	0.00106678
ENSG00000160883.6	HK3	0.435608	0.00107414
ENSG00000100427.11	MLC1	0.169356	0.0010932
ENSG00000187164.13	KIAA1598	0.320341	0.0010932
ENSG00000166226.8	CCT2	-0.175027	0.00109717
ENSG00000112941.8	PAPD7	-0.378871	0.00110344
ENSG00000204131.6	NHSL2	0.749905	0.00110449
ENSG00000104897.5	SF3A2	-0.210428	0.00110475
ENSG00000104980.3	TIMM44	-0.215932	0.00112184
ENSG00000125817.7	CENPB	-0.158128	0.00114181
ENSG00000146416.12	AIG1	-0.488876	0.00114397
ENSG00000164620.4	RELL2	0.329398	0.00115836
ENSG00000227739.6	TUBB	-0.264198	0.00116095
ENSG00000133101.5	CCNA1	-0.242463	0.00116514
ENSG00000182580.2	EPHB3	0.460663	0.00117856
ENSG00000080824.14	HSP90AA1	-0.181816	0.00118466
ENSG00000147872.5	PLIN2	-0.575529	0.00119134
ENSG00000138468.11	SENP7	0.289293	0.00120406
ENSG00000101361.10	NOP56	-0.154166	0.00121391
ENSG00000174547.9	MRPL11	-0.225811	0.00121391
ENSG00000102384.9	CENPI	-0.29719	0.00121938
ENSG00000075336.7	TIMM21	-0.304199	0.00122075
ENSG00000107290.9	SETX	0.199639	0.00122419
ENSG00000184640.13	SEPT9	0.155818	0.00122475
ENSG00000119866.16	BCL11A	-0.199084	0.00123124
ENSG00000254415.3	SIGLEC14	0.41156	0.00123197
ENSG00000158292.6	GPR153	-0.329982	0.00124025
ENSG00000164713.5	BRI3	0.220681	0.00124136
ENSG00000010361.9	FUZ	-0.359847	0.00124285
ENSG00000178460.13	MCMDC2	0.427211	0.00124376
ENSG00000103249.13	CLCN7	0.185554	0.00125644
ENSG00000167595.10	C19orf55	-0.231553	0.0012608
ENSG00000172167.3	MTBP	-0.28359	0.0012608
ENSG00000142453.7	CARM1	-0.187359	0.00127127
ENSG00000107521.14	HPS1	0.190365	0.00127264
ENSG00000112584.9	FAM120B	0.214809	0.00127756
ENSG00000215271.6	HOMEZ	0.293433	0.00128445
ENSG00000128590.4	DNAJB9	-0.299676	0.00128454
ENSG00000167232.9	ZNF91	0.253735	0.00128454
ENSG00000197635.5	DPP4	0.426498	0.00128454
ENSG00000124216.3	SNAI1	-0.648328	0.00128621
ENSG00000187650.3	VMAC	0.402972	0.00128621
ENSG00000122644.8	ARL4A	-0.312716	0.00129207
ENSG00000185477.4	GPRIN3	-0.735105	0.00129687
ENSG00000179958.4	DCTPP1	-0.225674	0.00129862
ENSG00000120899.13	PTK2B	0.154598	0.00129867
ENSG00000142405.17	NLRP12	-1.03202	0.00131167
ENSG00000064547.9	LPAR2	0.33345	0.0013336
ENSG00000137135.13	ARHGEF39	-0.262599	0.00133371
ENSG00000127481.10	UBR4	0.184103	0.00133764
ENSG00000170860.3	LSM3	-0.2545	0.00136911
ENSG00000140400.10	MAN2C1	0.227629	0.00137933
ENSG00000197142.6	ACSL5	-0.305391	0.00140499
ENSG00000074695.5	LMAN1	-0.170521	0.00140834
ENSG00000136870.6	ZNF189	0.240077	0.00140834
ENSG00000130175.5	PRKCSH	-0.148271	0.00142377
ENSG00000113161.11	HMGCR	-0.203243	0.00143663
ENSG00000204406.7	MBD5	0.343822	0.00144029
ENSG00000128973.7	CLN6	-0.186113	0.00145515
ENSG00000075624.9	ACTB	0.155857	0.0014572
ENSG00000136381.8	IREB2	0.16536	0.0014668
ENSG00000053372.4	MRTO4	-0.185174	0.00148971
ENSG00000110218.4	PANX1	-0.22968	0.00149671
ENSG00000176597.7	B3GNT5	-0.327208	0.00149671
ENSG00000187231.9	SESTD1	-0.326863	0.00149681
ENSG00000165288.10	BRWD3	0.227207	0.00150853
ENSG00000157240.2	FZD1	-0.348354	0.00152556
ENSG00000213066.7	FGFR1OP	0.30181	0.00152556
ENSG00000145730.16	PAM	0.268005	0.00153737
ENSG00000074706.9	IPCEF1	0.414798	0.00154977
ENSG00000125735.6	TNFSF14	0.382916	0.00154977
ENSG00000154059.5	IMPACT	0.222756	0.00154977
ENSG00000071794.11	HLTF	0.22376	0.00155562
ENSG00000128815.13	WDFY4	0.166994	0.00156833
ENSG00000119522.11	DENND1A	0.179496	0.00158159
ENSG00000167004.8	PDIA3	-0.15204	0.0015841
ENSG00000112531.12	QKI	0.142528	0.00159542
ENSG00000111331.8	OAS3	-1.55382	0.00159962
ENSG00000134900.7	TPP2	0.160072	0.00161318
ENSG00000169683.3	LRRC45	-0.246427	0.00161318
ENSG00000169926.5	KLF13	0.156318	0.00161318
ENSG00000131591.13	C1orf159	-0.311621	0.0016306
ENSG00000162601.5	MYSM1	0.183606	0.00163072
ENSG00000183255.7	PTTG1IP	0.147303	0.00163072
ENSG00000198408.9	MGEA5	0.214239	0.00163778
ENSG00000105576.11	TNPO2	-0.163626	0.00165112
ENSG00000244754.4	N4BP2L2	0.171107	0.001654
ENSG00000127220.5	ABHD8	0.337913	0.00165743
ENSG00000149476.10	DAK	0.235575	0.00165743
ENSG00000181104.6	F2R	0.332701	0.00165743
ENSG00000072274.8	TFRC	-0.145983	0.0016576
ENSG00000168556.5	ING2	-0.383114	0.00166341
ENSG00000108523.11	RNF167	-0.186649	0.00167018
ENSG00000042493.11	CAPG	0.19587	0.00167254
ENSG00000090924.10	PLEKHG2	-0.212395	0.00169203
ENSG00000184634.11	MED12	0.178497	0.00169203
ENSG00000043355.6	ZIC2	-0.38536	0.00169515
ENSG00000228594.1	C1orf233	-0.235069	0.00169515
ENSG00000161692.13	DBF4B	-0.269815	0.00170308
ENSG00000026025.9	VIM	0.16472	0.00170659
ENSG00000026652.9	AGPAT4	0.491609	0.00170659
ENSG00000146094.9	DOK3	0.206401	0.00170659
ENSG00000101213.5	PTK6	0.542592	0.00172041
ENSG00000110697.8	PITPNM1	0.206784	0.00172603
ENSG00000073921.13	PICALM	0.181276	0.0017456
ENSG00000196209.8	SIRPB2	0.319982	0.00174917
ENSG00000006125.12	AP2B1	0.167263	0.00175603
ENSG00000177272.7	KCNA3	-0.460939	0.00175603
ENSG00000133065.6	SLC41A1	-0.360976	0.00175837
ENSG00000142089.11	IFITM3	0.403406	0.0017689
ENSG00000120837.3	NFYB	-0.290543	0.00176928
ENSG00000133059.12	DSTYK	0.290041	0.00176928
ENSG00000160013.4	PTGIR	0.336674	0.00176928
ENSG00000154654.10	NCAM2	0.383298	0.00178306
ENSG00000103942.8	HOMER2	0.820022	0.00178799
ENSG00000239713.3	APOBEC3G	0.261808	0.00178799
ENSG00000167491.13	GATAD2A	-0.138276	0.00179843
ENSG00000185022.7	MAFF	-0.445431	0.00180476
ENSG00000100284.16	TOM1	0.252465	0.00180947
ENSG00000119777.14	TMEM214	-0.184257	0.00181084
ENSG00000012822.11	CALCOCO1	0.291776	0.00181817
ENSG00000008710.13	PKD1	-0.177859	0.00183358
ENSG00000124813.16	RUNX2	0.161001	0.0018368
ENSG00000181619.11	GPR135	0.566735	0.00189757
ENSG00000143674.6	MLK4	-0.421993	0.00190047
ENSG00000074696.8	PTPLAD1	-0.185408	0.00191134
ENSG00000130204.8	TOMM40	-0.163747	0.00194112
ENSG00000167695.10	FAM57A	-0.597979	0.0019834
ENSG00000101811.9	CSTF2	-0.269039	0.00198828
ENSG00000131650.9	KREMEN2	-0.60789	0.0019884
ENSG00000167207.7	NOD2	0.28951	0.0019911
ENSG00000103024.3	NME3	0.224576	0.00199118
ENSG00000106355.5	LSM5	-0.228997	0.00199682
ENSG00000133812.10	SBF2	0.348332	0.00201831
ENSG00000120833.9	SOCS2	-0.214029	0.00202611
ENSG00000062524.11	LTK	0.47969	0.00203712
ENSG00000159618.11	GPR114	0.175711	0.00204957
ENSG00000107819.9	SFXN3	0.183734	0.00205791
ENSG00000112685.9	EXOC2	0.242901	0.00206041
ENSG00000162869.11	PPP1R21	0.230841	0.00206385
ENSG00000128604.14	IRF5	0.174256	0.00206574
ENSG00000171208.5	NETO2	-0.185497	0.00206827
ENSG00000049860.9	HEXB	0.188535	0.00207397
ENSG00000154358.15	OBSCN	-0.374239	0.00207776
ENSG00000145685.9	LHFPL2	0.46109	0.00208851
ENSG00000155508.9	CNOT8	0.167445	0.00208851
ENSG00000198740.4	ZNF652	0.245561	0.00208851
ENSG00000152192.6	POU4F1	-1.2923	0.0020899
ENSG00000074966.6	TXK	0.609636	0.00210134
ENSG00000139055.2	ERP27	0.693529	0.00211631
ENSG00000105519.8	CAPS	0.396666	0.00214959
ENSG00000162878.8	PKDCC	-0.788636	0.00214959
ENSG00000249115.4	HAUS5	-0.230613	0.00214959
ENSG00000128585.13	MKLN1	0.185445	0.00215162
ENSG00000111144.5	LTA4H	-0.294305	0.00216944
ENSG00000169994.14	MYO7B	0.821476	0.00218144
ENSG00000173281.4	PPP1R3B	-0.476202	0.00219544
ENSG00000114999.7	TTL	-0.238651	0.00222854
ENSG00000166037.6	CEP57	-0.185151	0.00223709
ENSG00000135164.14	DMTF1	0.243696	0.00224448
ENSG00000066583.7	ISOC1	-0.310488	0.00226976
ENSG00000113657.8	DPYSL3	-0.423263	0.00227876
ENSG00000064666.10	CNN2	0.176151	0.00228879
ENSG00000257315.1	ZBED6	0.320665	0.00229443
ENSG00000117245.8	KIF17	0.346951	0.00230034
ENSG00000196821.5	C6orf106	-0.162598	0.00230244
ENSG00000125089.12	SH3TC1	0.391663	0.00233381
ENSG00000197183.8	C20orf112	-0.220708	0.00235077
ENSG00000022567.5	SLC45A4	0.169212	0.00235233
ENSG00000117758.9	STX12	0.21606	0.00239563
ENSG00000105483.12	CARD8	0.151535	0.00240905
ENSG00000170855.3	TRIAP1	0.234966	0.00242337
ENSG00000038002.4	AGA	-0.324424	0.00244075
ENSG00000066777.4	ARFGEF1	0.194786	0.00245203
ENSG00000185745.8	IFIT1	-1.12992	0.00245701
ENSG00000040199.14	PHLPP2	-0.487893	0.00245868
ENSG00000135919.8	SERPINE2	-0.961315	0.00246399
ENSG00000121039.5	RDH10	-0.285779	0.00248227
ENSG00000215790.2	SLC35E2	0.354529	0.00248227
ENSG00000130749.5	ZC3H4	-0.142114	0.0024826
ENSG00000101187.11	SLCO4A1	-0.240585	0.00248737
ENSG00000138867.12	GUCD1	-0.146882	0.0024894
ENSG00000152601.13	MBNL1	0.135244	0.0024894
ENSG00000135052.12	GOLM1	-0.453473	0.00251824
ENSG00000138674.12	SEC31A	0.157078	0.00253347
ENSG00000160075.10	SSU72	-0.166951	0.0025626
ENSG00000126882.8	FAM78A	-0.164212	0.00257857
ENSG00000198355.4	PIM3	-0.196318	0.00257948
ENSG00000117625.9	RCOR3	0.201434	0.00257954
ENSG00000026559.9	KCNG1	-0.496965	0.00258323
ENSG00000119801.8	YPEL5	0.222528	0.00260439
ENSG00000005249.8	PRKAR2B	0.309357	0.00262846
ENSG00000134255.9	CEPT1	0.189955	0.00263604
ENSG00000068878.10	PSME4	0.152916	0.00264624
ENSG00000107551.16	RASSF4	0.196535	0.0026479
ENSG00000172731.9	LRRC20	-0.518811	0.0026479
ENSG00000147996.12	CBWD5	-0.411007	0.002652
ENSG00000115194.6	SLC30A3	-0.984919	0.00265253
ENSG00000197343.6	ZNF655	0.184464	0.0026777
ENSG00000172456.12	FGGY	0.404397	0.00267904
ENSG00000180233.9	ZNRF2	0.189987	0.00273679
ENSG00000129657.10	SEC14L1	0.203272	0.00273984
ENSG00000091157.9	WDR7	0.249484	0.00278695
ENSG00000094914.8	AAAS	-0.194337	0.00278695
ENSG00000096060.10	FKBP5	-0.173366	0.00279641
ENSG00000175334.3	BANF1	-0.158842	0.00282175
ENSG00000140511.7	HAPLN3	-0.830654	0.00282692
ENSG00000176208.4	ATAD5	-0.215399	0.00282692
ENSG00000159348.8	CYB5R1	0.2588	0.00283878
ENSG00000254087.3	LYN	0.16745	0.00284076
ENSG00000164975.11	SNAPC3	0.218641	0.00285091
ENSG00000174718.7	KIAA1551	0.194069	0.00285091
ENSG00000156587.11	UBE2L6	-0.537996	0.00285583
ENSG00000124201.10	ZNFX1	0.184987	0.00287514
ENSG00000104133.10	SPG11	0.172365	0.00288315
ENSG00000135617.3	PRADC1	0.265214	0.0028864
ENSG00000189403.10	HMGB1	-0.164963	0.00288978
ENSG00000139579.8	NABP2	-0.193584	0.00290635
ENSG00000021355.8	SERPINB1	0.159268	0.00292717
ENSG00000102977.9	ACD	-0.230925	0.00292717
ENSG00000144218.14	AFF3	0.150935	0.00292717
ENSG00000178718.5	RPP25	-0.206927	0.00292717
ENSG00000249437.3	NAIP	0.739164	0.00295215
ENSG00000047056.10	WDR37	0.172638	0.00296554
ENSG00000001629.5	ANKIB1	0.223329	0.0029933
ENSG00000198799.7	LRIG2	0.248429	0.00300355
ENSG00000186635.10	ARAP1	0.153075	0.00301205
ENSG00000145428.10	RNF175	0.463635	0.00301564
ENSG00000147592.4	LACTB2	-0.344426	0.00302665
ENSG00000100219.12	XBP1	-0.1809	0.00304996
ENSG00000001497.12	LAS1L	-0.171279	0.00308917
ENSG00000170275.10	CRTAP	-0.162711	0.00310482
ENSG00000068831.14	RASGRP2	-0.164246	0.00310613
ENSG00000168569.7	TMEM223	-0.290764	0.00311062
ENSG00000160877.5	NACC1	-0.145641	0.00312056
ENSG00000108582.7	CPD	0.147607	0.00313233
ENSG00000144580.9	RQCD1	-0.146156	0.00313624
ENSG00000171914.10	TLN2	0.492464	0.00315061
ENSG00000177192.9	PUS1	-0.169978	0.00316217
ENSG00000107611.10	CUBN	0.758409	0.00316619
ENSG00000176087.10	SLC35A4	-0.176113	0.00316713
ENSG00000164237.4	CMBL	0.602701	0.00319796
ENSG00000130396.16	MLLT4	0.199388	0.00321458
ENSG00000107099.11	DOCK8	0.159436	0.00322863
ENSG00000148019.8	CEP78	-0.263758	0.00323082
ENSG00000177885.9	GRB2	0.139544	0.00323082
ENSG00000196715.5	VKORC1L1	-0.178907	0.0032524
ENSG00000134444.9	KIAA1468	0.222571	0.0032978
ENSG00000086102.14	NFX1	0.2068	0.00330406
ENSG00000057935.9	MTA3	-0.586219	0.00331189
ENSG00000123505.10	AMD1	-0.166913	0.00331542
ENSG00000175197.6	DDIT3	-0.495065	0.0033198
ENSG00000070214.11	SLC44A1	0.131028	0.00334909
ENSG00000154146.8	NRGN	-0.281015	0.00334914
ENSG00000178537.5	SLC25A20	0.334826	0.00337287
ENSG00000161911.7	TREML1	1.29709	0.00338607
ENSG00000122966.9	CIT	-0.177413	0.00345036
ENSG00000162378.8	ZYG11B	0.207855	0.00345494
ENSG00000117289.7	TXNIP	0.499875	0.00347611
ENSG00000161544.5	CYGB	1.36641	0.00348211
ENSG00000130741.6	EIF2S3	-0.144072	0.00348719
ENSG00000090889.10	KIF4A	-0.231274	0.00351059
ENSG00000124831.14	LRRFIP1	0.187288	0.00351294
ENSG00000159423.12	ALDH4A1	0.258229	0.00351936
ENSG00000012817.11	KDM5D	0.233656	0.0035555
ENSG00000177675.4	CD163L1	0.325273	0.0035555
ENSG00000147813.11	NAPRT1	0.186928	0.00356535
ENSG00000256269.2	HMBS	-0.206363	0.00358768
ENSG00000162654.8	GBP4	0.348238	0.00359509
ENSG00000108439.5	PNPO	0.243704	0.00360779
ENSG00000181773.6	GPR3	-0.810379	0.00362541
ENSG00000188107.9	EYS	0.487089	0.00362543
ENSG00000183808.7	RBM12B	0.184518	0.00363425
ENSG00000170653.14	ATF7	0.243797	0.00365934
ENSG00000115145.5	STAM2	0.215948	0.0036852
ENSG00000132965.5	ALOX5AP	0.233905	0.00371478
ENSG00000125170.6	DOK4	-0.629275	0.00371784
ENSG00000160991.11	ORAI2	0.169001	0.00372263
ENSG00000108840.11	HDAC5	0.173305	0.00372907
ENSG00000104635.9	SLC39A14	-0.147197	0.00372924
ENSG00000143390.13	RFX5	0.167355	0.00372924
ENSG00000077238.9	IL4R	0.200731	0.00373367
ENSG00000140105.13	WARS	-0.170622	0.00373917
ENSG00000143546.5	S100A8	1.02781	0.00376753
ENSG00000169976.5	SF3B5	-0.189003	0.00376753
ENSG00000185187.8	SIGIRR	0.224036	0.00376753
ENSG00000213160.5	KLHL23	-0.737574	0.00379376
ENSG00000147168.8	IL2RG	-0.456585	0.00380611
ENSG00000197776.3	KLHDC1	0.625183	0.00381921
ENSG00000184575.7	XPOT	-0.160357	0.00384464
ENSG00000008256.11	CYTH3	0.246204	0.00387549
ENSG00000089041.12	P2RX7	-0.487476	0.00387549
ENSG00000100726.10	TELO2	-0.181684	0.00387549
ENSG00000198055.6	GRK6	-0.162665	0.00387549
ENSG00000147224.6	PRPS1	-0.176774	0.00387607
ENSG00000127022.10	CANX	-0.127519	0.00388822
ENSG00000060971.13	ACAA1	0.208737	0.00390128
ENSG00000213390.6	ARHGAP19	-0.194995	0.00390585
ENSG00000152229.14	PSTPIP2	0.192096	0.00392534
ENSG00000166889.13	PATL1	-0.166858	0.00393899
ENSG00000090273.9	NUDC	-0.158438	0.00400004
ENSG00000079462.3	PAFAH1B3	-0.22213	0.00400022
ENSG00000121691.4	CAT	0.12665	0.00400022
ENSG00000178904.14	DPY19L3	0.171792	0.00400022
ENSG00000205358.3	MT1H	-0.811525	0.00400022
ENSG00000130669.13	PAK4	-0.240158	0.00400375
ENSG00000165959.7	CLMN	-0.542223	0.00401139
ENSG00000182628.8	SKA2	-0.176102	0.00406456
ENSG00000198589.6	LRBA	0.182778	0.00406456
ENSG00000198719.7	DLL1	-0.840867	0.00408596
ENSG00000136048.9	DRAM1	0.424992	0.00409815
ENSG00000139163.11	ETNK1	0.186083	0.00417132
ENSG00000223496.1	EXOSC6	-0.179077	0.00419201
ENSG00000168961.12	LGALS9	0.172149	0.00419958
ENSG00000170525.14	PFKFB3	-0.233556	0.00420272
ENSG00000110492.11	MDK	-1.50367	0.00421355
ENSG00000239665.4	RP11-295P9.3	0.287287	0.00422981
ENSG00000196365.7	LONP1	-0.142141	0.00423889
ENSG00000100216.4	TOMM22	-0.140709	0.00425508
ENSG00000178397.8	FAM220A	0.234453	0.00427048
ENSG00000155858.5	LSM11	-0.28362	0.0042728
ENSG00000121281.8	ADCY7	0.177738	0.00430214
ENSG00000126003.6	PLAGL2	-0.165987	0.00430623
ENSG00000184588.13	PDE4B	0.594476	0.00436173
ENSG00000147853.12	AK3	0.206231	0.0043922
ENSG00000156504.12	FAM122B	-0.181976	0.00439815
ENSG00000112195.8	TREML2	-0.501897	0.00439963
ENSG00000189057.6	FAM111B	-0.644702	0.00439963
ENSG00000136436.10	CALCOCO2	0.158574	0.0044746
ENSG00000114626.13	ABTB1	0.288197	0.00449961
ENSG00000161395.8	PGAP3	0.290057	0.00451567
ENSG00000137825.6	ITPKA	-0.829379	0.0045199
ENSG00000176842.10	IRX5	-0.289616	0.00452002
ENSG00000198830.6	HMGN2	-0.154598	0.00452002
ENSG00000185215.4	TNFAIP2	0.19475	0.0045223
ENSG00000101752.7	MIB1	0.145833	0.004533
ENSG00000172748.8	ZNF596	0.439184	0.0045645
ENSG00000096996.11	IL12RB1	0.216425	0.00456714
ENSG00000143061.13	IGSF3	-1.4398	0.00457848
ENSG00000184825.4	HIST1H2AH	-0.345134	0.00457848
ENSG00000039650.5	PNKP	0.188633	0.00460148
ENSG00000186469.4	GNG2	0.482	0.00460304
ENSG00000205476.4	CCDC85C	-0.322366	0.00464809
ENSG00000134222.12	PSRC1	-0.319486	0.00465083
ENSG00000138380.13	CARF	0.293945	0.00465163
ENSG00000066697.10	MSANTD3	-0.439348	0.0046519
ENSG00000071073.8	MGAT4A	0.488215	0.0047078
ENSG00000158545.11	ZC3H18	-0.163184	0.0047078
ENSG00000183048.7	SLC25A10	-0.271345	0.0047078
ENSG00000184154.8	LRTOMT	0.40141	0.0047078
ENSG00000214253.4	FIS1	0.185237	0.00476559
ENSG00000182871.10	COL18A1	0.27464	0.0048004
ENSG00000171840.7	NINJ2	0.322563	0.00482849
ENSG00000126822.11	PLEKHG3	0.212969	0.00484338
ENSG00000095059.11	DHPS	-0.165033	0.00485223
ENSG00000135736.5	CCDC102A	-0.448285	0.00486919
ENSG00000254827.1	SLC22A18AS	0.868154	0.00487969
ENSG00000112200.12	ZNF451	0.147909	0.00488684
ENSG00000084463.3	WBP11	-0.146697	0.00492091
ENSG00000183751.10	TBL3	-0.193762	0.00496641
ENSG00000188191.10	PRKAR1B	0.237445	0.00496936
ENSG00000123329.13	ARHGAP9	0.227775	0.0050116
ENSG00000100258.13	LMF2	-0.19618	0.00501883
ENSG00000011426.6	ANLN	-0.164307	0.00508362
ENSG00000170836.7	PPM1D	0.221406	0.00511933
ENSG00000164935.2	DCSTAMP	-1.22673	0.00514103
ENSG00000146802.8	TMEM168	0.208628	0.00516179
ENSG00000100591.3	AHSA1	-0.148662	0.00518833
ENSG00000171791.10	BCL2	-0.137406	0.00518833
ENSG00000221962.3	TMEM14E	0.542573	0.00519714
ENSG00000067167.3	TRAM1	-0.160604	0.00523745
ENSG00000136715.13	SAP130	-0.183674	0.00523745
ENSG00000131558.10	EXOC4	0.157072	0.00525867
ENSG00000073146.11	MOV10L1	0.509312	0.00531857
ENSG00000129636.8	ITFG1	0.19887	0.00532815
ENSG00000056277.11	ZNF280C	0.271505	0.00532932
ENSG00000143847.11	PPFIA4	0.269846	0.00533093
ENSG00000006534.11	ALDH3B1	0.213938	0.00534235
ENSG00000154582.12	TCEB1	-0.184724	0.00534235
ENSG00000172732.7	MUS81	-0.211972	0.00537703
ENSG00000133773.7	CCDC59	-0.219923	0.00538333
ENSG00000112208.10	BAG2	-0.233822	0.00539497
ENSG00000113163.11	COL4A3BP	0.195669	0.00539497
ENSG00000198836.4	OPA1	0.146327	0.00539497
ENSG00000187678.8	SPRY4	-1.06562	0.00540087
ENSG00000080200.5	CRYBG3	0.286078	0.00540244
ENSG00000124731.8	TREM1	-0.71599	0.00540655
ENSG00000119969.10	HELLS	-0.164042	0.00543429
ENSG00000161618.5	ALDH16A1	-0.182066	0.00543429
ENSG00000115241.9	PPM1G	-0.126015	0.00544144
ENSG00000055332.12	EIF2AK2	-0.270073	0.00545666
ENSG00000107968.5	MAP3K8	0.383781	0.00545666
ENSG00000196588.10	MKL1	0.155957	0.0055142
ENSG00000149289.6	ZC3H12C	-0.835005	0.00553482
ENSG00000164463.8	CREBRF	0.275236	0.00554028
ENSG00000137309.15	HMGA1	-0.142225	0.00555493
ENSG00000173706.8	HEG1	-0.298826	0.00555493
ENSG00000110917.3	MLEC	-0.12602	0.0055571
ENSG00000134453.11	RBM17	-0.178033	0.0055571
ENSG00000146350.9	TBC1D32	0.447803	0.0055571
ENSG00000196937.6	FAM3C	-0.296421	0.00557243
ENSG00000139354.6	GAS2L3	-0.258464	0.00560895
ENSG00000160602.9	NEK8	-0.761341	0.00560895
ENSG00000082701.10	GSK3B	0.15291	0.00561593
ENSG00000100354.16	TNRC6B	0.190707	0.00566359
ENSG00000130294.10	KIF1A	1.0148	0.00566359
ENSG00000171603.12	CLSTN1	0.147815	0.00566359
ENSG00000142856.12	ITGB3BP	-0.240629	0.00566951
ENSG00000126070.14	AGO3	0.193872	0.0056698
ENSG00000175048.12	ZDHHC14	0.25141	0.00572818
ENSG00000078142.7	PIK3C3	0.177954	0.00574252
ENSG00000111647.8	UHRF1BP1L	0.157236	0.00574826
ENSG00000187676.7	B3GALTL	-0.442813	0.00576206
ENSG00000196712.12	NF1	0.176941	0.00577925
ENSG00000138316.6	ADAMTS14	0.351101	0.00578197
ENSG00000196505.6	GDAP2	0.195839	0.0057955
ENSG00000254521.2	SIGLEC12	0.176284	0.00579977
ENSG00000178996.8	SNX18	0.227758	0.00581535
ENSG00000023041.7	ZDHHC6	-0.186552	0.00583146
ENSG00000025293.11	PHF20	0.183441	0.00583146
ENSG00000144524.13	COPS7B	-0.186864	0.0058502
ENSG00000122547.6	EEPD1	0.256942	0.00588198
ENSG00000241973.6	PI4KA	0.139348	0.00592725
ENSG00000187730.6	GABRD	-0.969399	0.00594287
ENSG00000205664.6	RP11-706O15.1	0.289909	0.00597047
ENSG00000109906.9	ZBTB16	-0.419347	0.00600719
ENSG00000174004.5	NRROS	-0.155126	0.00600719
ENSG00000125912.6	NCLN	-0.150575	0.00603804
ENSG00000130813.13	C19orf66	0.359565	0.00603804
ENSG00000156509.9	FBXO43	-0.416697	0.00607593
ENSG00000124422.7	USP22	-0.121029	0.00609206
ENSG00000132661.3	NXT1	-0.225607	0.00609899
ENSG00000115758.8	ODC1	-0.132728	0.00615462
ENSG00000136450.8	SRSF1	-0.13878	0.00615462
ENSG00000147475.10	ERLIN2	0.160952	0.00616612
ENSG00000079277.15	MKNK1	0.154449	0.00616721
ENSG00000198018.6	ENTPD7	0.224761	0.00619832
ENSG00000146776.10	ATXN7L1	0.239703	0.00620299
ENSG00000110074.6	FOXRED1	-0.208667	0.00622573
ENSG00000076356.6	PLXNA2	0.499066	0.00629486
ENSG00000130706.8	ADRM1	-0.238083	0.00630383
ENSG00000100813.10	ACIN1	0.131971	0.00633023
ENSG00000214050.3	FBXO16	0.53669	0.00633023
ENSG00000121210.11	KIAA0922	0.177355	0.00634863
ENSG00000127191.13	TRAF2	-0.204548	0.00636948
ENSG00000075539.9	FRYL	0.191224	0.00637819
ENSG00000123737.8	EXOSC9	-0.234145	0.00638352
ENSG00000095209.7	TMEM38B	-0.223591	0.00643529
ENSG00000130159.9	ECSIT	-0.170781	0.00643529
ENSG00000162062.10	C16orf59	-0.30569	0.00643529
ENSG00000174197.12	MGA	0.176698	0.00643529
ENSG00000185104.15	FAF1	-0.163592	0.00647195
ENSG00000133597.5	ADCK2	-0.276938	0.00647469
ENSG00000082258.8	CCNT2	0.178594	0.00647899
ENSG00000170291.10	ELP5	-0.187333	0.00649865
ENSG00000165181.12	C9orf84	0.869291	0.00650524
ENSG00000165861.9	ZFYVE1	0.230597	0.00650524
ENSG00000125257.9	ABCC4	0.172969	0.00652841
ENSG00000174996.7	KLC2	-0.381134	0.00652841
ENSG00000176142.8	TMEM39A	-0.226969	0.00652841
ENSG00000167799.5	NUDT8	-0.271427	0.00655307
ENSG00000111725.6	PRKAB1	0.224838	0.0065582
ENSG00000205413.3	SAMD9	0.173823	0.00655934
ENSG00000107863.12	ARHGAP21	-0.28411	0.00657353
ENSG00000001461.12	NIPAL3	0.203193	0.00658467
ENSG00000064601.12	CTSA	0.156895	0.00658467
ENSG00000135655.9	USP15	0.17466	0.00658958
ENSG00000187554.7	TLR5	0.745833	0.00658958
ENSG00000197782.10	ZNF780A	0.208768	0.00658958
ENSG00000143164.11	DCAF6	0.169167	0.00663166
ENSG00000066422.4	ZBTB11	0.185372	0.00669485
ENSG00000179409.6	GEMIN4	-0.16825	0.00670343
ENSG00000169429.6	IL8	-0.468871	0.00674003
ENSG00000120896.9	SORBS3	-0.174109	0.0067547
ENSG00000175130.6	MARCKSL1	0.209892	0.00675717
ENSG00000114554.7	PLXNA1	-0.18461	0.00678808
ENSG00000160305.13	DIP2A	0.179609	0.00680766
ENSG00000186300.7	ZNF555	0.286983	0.00681049
ENSG00000259517.1	RP11-324D17.1	0.384722	0.00681148
ENSG00000101290.9	CDS2	0.15951	0.00684217
ENSG00000196323.7	ZBTB44	0.1483	0.00684217
ENSG00000081665.9	ZNF506	0.204219	0.00687262
ENSG00000133315.6	MACROD1	-0.383883	0.0068768
ENSG00000243943.5	ZNF512	0.24218	0.0068768
ENSG00000157212.14	PAXIP1	-0.208775	0.00689028
ENSG00000108256.4	NUFIP2	0.156572	0.00692509
ENSG00000135446.12	CDK4	-0.18038	0.0069376
ENSG00000177614.5	PGBD5	-0.601208	0.00694214
ENSG00000197375.8	SLC22A5	0.417653	0.00694696
ENSG00000110934.6	BIN2	0.177039	0.006966
ENSG00000136295.10	TTYH3	0.128505	0.00702076
ENSG00000074855.6	ANO8	0.233609	0.00703149
ENSG00000159111.8	MRPL10	-0.18643	0.00707572
ENSG00000117724.8	CENPF	-0.154628	0.0070762
ENSG00000089157.11	RPLP0	0.145079	0.00714325
ENSG00000117569.14	PTBP2	0.233264	0.00718086
ENSG00000137845.10	ADAM10	0.137711	0.00718086
ENSG00000243646.4	IL10RB	0.194379	0.00729788
ENSG00000105204.9	DYRK1B	0.243433	0.00731938
ENSG00000182774.6	RPS17L	-1.35369	0.00732301
ENSG00000177963.8	RIC8A	-0.14779	0.00744481
ENSG00000138964.12	PARVG	0.134734	0.0074768
ENSG00000162704.11	ARPC5	0.159078	0.00747868
ENSG00000065600.8	TMEM206	0.208019	0.0075154
ENSG00000144034.10	TPRKB	-0.249843	0.0075154
ENSG00000148700.9	ADD3	-0.229151	0.00753908
ENSG00000165195.9	PIGA	-0.304867	0.00753908
ENSG00000177311.6	ZBTB38	-0.380207	0.00753908
ENSG00000215781.2	AC011043.1	-0.313853	0.00759087
ENSG00000081377.12	CDC14B	-0.983071	0.00760797
ENSG00000109586.7	GALNT7	0.193051	0.00760797
ENSG00000174744.9	BRMS1	-0.197579	0.00760797
ENSG00000175193.8	PARL	0.152801	0.00762743
ENSG00000157600.7	TMEM164	0.154415	0.00767144
ENSG00000134759.9	ELP2	0.165453	0.00767907
ENSG00000100239.11	PPP6R2	0.153533	0.00775475
ENSG00000165029.11	ABCA1	0.246278	0.00777024
ENSG00000115993.7	TRAK2	-0.279708	0.00783197
ENSG00000126861.4	OMG	0.459856	0.00783197
ENSG00000163660.7	CCNL1	0.166303	0.00785038
ENSG00000012660.9	ELOVL5	-0.14665	0.00786417
ENSG00000128408.7	RIBC2	-0.535162	0.00787502
ENSG00000129116.13	PALLD	0.767185	0.00790785
ENSG00000066044.9	ELAVL1	-0.131314	0.00793877
ENSG00000169105.6	CHST14	-0.254339	0.0079514
ENSG00000103326.6	CAPN15	-0.149538	0.00800935
ENSG00000150760.8	DOCK1	1.28854	0.00803687
ENSG00000114738.6	MAPKAPK3	-0.142219	0.00806736
ENSG00000198855.2	FICD	-0.490949	0.00806736
ENSG00000047346.8	FAM214A	0.318545	0.00807419
ENSG00000005238.15	FAM214B	0.2847	0.00824771
ENSG00000136573.8	BLK	0.7548	0.00825339
ENSG00000197448.9	GSTK1	0.154292	0.00827935
ENSG00000100490.5	CDKL1	0.235486	0.00834283
ENSG00000177971.7	IMP3	-0.180606	0.00835359
ENSG00000055208.13	TAB2	0.174192	0.00842281
ENSG00000158050.4	DUSP2	-0.315086	0.00848934
ENSG00000100345.16	MYH9	0.125342	0.00858992
ENSG00000165501.12	LRR1	-0.25206	0.00861987
ENSG00000168778.7	TCTN2	-0.350278	0.00861987
ENSG00000134508.8	CABLES1	-0.229981	0.00865003
ENSG00000051523.6	CYBA	0.147009	0.00871476
ENSG00000160233.6	LRRC3	-0.363648	0.00872328
ENSG00000159445.8	THEM4	0.218328	0.00872955
ENSG00000051108.10	HERPUD1	-0.14529	0.00875212
ENSG00000067992.8	PDK3	-0.327282	0.00875599
ENSG00000182095.10	TNRC18	-0.135991	0.00875599
ENSG00000101745.11	ANKRD12	0.155175	0.00876472
ENSG00000137875.4	BCL2L10	0.257267	0.00880969
ENSG00000149929.11	HIRIP3	-0.255704	0.00880969
ENSG00000132819.12	RBM38	-0.185218	0.00881883
ENSG00000070423.13	RNF126	-0.164473	0.00882025
ENSG00000105438.4	KDELR1	-0.142345	0.00888898
ENSG00000136003.11	ISCU	0.177528	0.00889393
ENSG00000136156.8	ITM2B	0.136859	0.00890143
ENSG00000158402.14	CDC25C	-0.303962	0.00890143
ENSG00000110057.3	UNC93B1	0.153255	0.00890227
ENSG00000091483.6	FH	-0.162283	0.00893746
ENSG00000005961.13	ITGA2B	0.425588	0.00897175
ENSG00000011114.10	BTBD7	0.159685	0.00905576
ENSG00000087077.7	TRIP6	0.15974	0.00913244
ENSG00000091542.8	ALKBH5	-0.131879	0.0091435
ENSG00000237022.5	HLA-C	0.199203	0.00916555
ENSG00000139370.6	SLC15A4	0.205301	0.00917607
ENSG00000164626.8	KCNK5	-0.29843	0.00917607
ENSG00000155755.14	TMEM237	-0.54894	0.00918599
ENSG00000021762.15	OSBPL5	0.150793	0.009191
ENSG00000114770.12	ABCC5	0.205354	0.00921287
ENSG00000204084.8	INPP5B	0.161109	0.00921287
ENSG00000105501.7	SIGLEC5	0.791828	0.00923353
ENSG00000183624.9	HMCES	-0.230091	0.00924817
ENSG00000236287.3	ZBED5	0.186751	0.00935287
ENSG00000129351.13	ILF3	-0.119751	0.00935667
ENSG00000082153.13	BZW1	-0.131028	0.00936131
ENSG00000188130.9	MAPK12	-0.191271	0.00942294
ENSG00000174233.7	ADCY6	-0.689884	0.00948247
ENSG00000157601.9	MX1	-0.776152	0.00952551
ENSG00000166377.15	ATP9B	0.190109	0.00952978
ENSG00000128340.10	RAC2	0.151442	0.00953031
ENSG00000136367.12	ZFHX2	0.360353	0.00957764
ENSG00000130714.11	POMT1	0.245759	0.00966626
ENSG00000100077.10	ADRBK2	0.190559	0.00967658
ENSG00000263062.1	NAIP	0.739326	0.0096941
ENSG00000133858.11	ZFC3H1	0.1708	0.0096977
ENSG00000170604.3	IRF2BP1	-0.160363	0.00973013
ENSG00000167380.12	ZNF226	0.288802	0.00977058
ENSG00000215346.3	AF131215.5	0.497961	0.00979307
ENSG00000141542.6	RAB40B	0.344924	0.0098676
ENSG00000083290.15	ULK2	-0.285249	0.00986901
ENSG00000176809.6	LRRC37A3	0.359977	0.00986931
ENSG00000090372.10	STRN4	0.143642	0.00988828
ENSG00000042445.9	RETSAT	0.199755	0.00989507
ENSG00000115977.14	AAK1	0.205268	0.00990718
ENSG00000121104.3	FAM117A	0.176729	0.0099126
ENSG00000172725.9	CORO1B	0.15732	0.00993328
ENSG00000139410.10	SDSL	0.4663	0.010011
ENSG00000139624.8	CERS5	0.174396	0.0100745
ENSG00000138688.11	KIAA1109	0.201373	0.0101108
ENSG00000153914.11	SREK1	0.146166	0.0101258
ENSG00000130592.9	LSP1	0.20678	0.0101438
ENSG00000147133.11	TAF1	0.168142	0.0101819
ENSG00000184545.6	DUSP8	-0.84132	0.010244
ENSG00000058091.12	CDK14	-0.394628	0.0102947
ENSG00000132141.9	CCT6B	0.447669	0.0103145
ENSG00000169189.12	NSMCE1	0.169837	0.0103295
ENSG00000135090.9	TAOK3	0.142993	0.0103598
ENSG00000188807.8	TMEM201	-0.175679	0.0103598
ENSG00000130748.6	TMEM160	-0.175011	0.0103635
ENSG00000131398.9	KCNC3	0.160691	0.0103635
ENSG00000168216.6	LMBRD1	0.242942	0.0103722
ENSG00000182141.5	ZNF708	0.205738	0.010415
ENSG00000101188.4	NTSR1	-0.264887	0.0104164
ENSG00000119326.10	CTNNAL1	-0.37684	0.0104613
ENSG00000188452.9	CERKL	0.199087	0.0104624
ENSG00000163162.4	RNF149	0.27455	0.0104716
ENSG00000185947.10	ZNF267	0.174922	0.0104952
ENSG00000160117.10	ANKLE1	-0.187773	0.0105033
ENSG00000111145.3	ELK3	0.240277	0.0105992
ENSG00000153560.7	UBP1	-0.13726	0.0105992
ENSG00000023516.7	AKAP11	0.142643	0.0106001
ENSG00000080815.14	PSEN1	0.152649	0.0106208
ENSG00000175166.12	PSMD2	-0.131263	0.0106295
ENSG00000181666.13	HKR1	0.212722	0.0106667
ENSG00000115806.8	GORASP2	-0.138707	0.0107111
ENSG00000010803.12	SCMH1	-0.155925	0.0107164
ENSG00000101751.6	POLI	0.213348	0.0107164
ENSG00000184436.7	THAP7	-0.195754	0.0107164
ENSG00000035681.3	NSMAF	0.153701	0.010734
ENSG00000168769.8	TET2	0.206403	0.010734
ENSG00000116539.6	ASH1L	0.170456	0.0107549
ENSG00000103064.9	SLC7A6	0.183787	0.0107552
ENSG00000104325.2	DECR1	0.157613	0.0108027
ENSG00000099985.3	OSM	-0.279931	0.0108142
ENSG00000203880.7	PCMTD2	0.179321	0.0108142
ENSG00000110090.8	CPT1A	0.122371	0.0108323
ENSG00000113810.11	SMC4	-0.13226	0.010849
ENSG00000041353.5	RAB27B	0.563269	0.0108627
ENSG00000180509.7	KCNE1	-0.421526	0.0108974
ENSG00000185869.9	ZNF829	-0.426645	0.0108974
ENSG00000136040.4	PLXNC1	0.193426	0.0109294
ENSG00000145819.11	ARHGAP26	0.194319	0.0109411
ENSG00000135363.7	LMO2	0.119348	0.0109861
ENSG00000139218.13	SCAF11	0.16065	0.0109894
ENSG00000170144.14	HNRNPA3	-0.129317	0.0110581
ENSG00000116918.9	TSNAX	0.192976	0.0110739
ENSG00000170921.10	TANC2	0.217252	0.0111056
ENSG00000106780.7	MEGF9	0.214765	0.0111094
ENSG00000108379.5	WNT3	-0.907473	0.0111148
ENSG00000267710.1	AC006116.20	0.40371	0.0111783
ENSG00000152457.13	DCLRE1C	0.173031	0.0111848
ENSG00000168389.13	MFSD2A	-0.224208	0.0111848
ENSG00000120699.8	EXOSC8	-0.182481	0.0112188
ENSG00000168116.9	KIAA1586	0.215461	0.0112337
ENSG00000137474.15	MYO7A	0.265429	0.0112952
ENSG00000182220.9	ATP6AP2	0.148077	0.0113162
ENSG00000083828.11	ZNF586	0.240028	0.011317
ENSG00000122862.4	SRGN	0.157458	0.011317
ENSG00000175354.14	PTPN2	0.162555	0.011317
ENSG00000078246.11	TULP3	-0.299791	0.0113404
ENSG00000133247.9	SUV420H2	-0.234648	0.0113439
ENSG00000073578.12	SDHA	0.135875	0.0113517
ENSG00000168488.14	ATXN2L	-0.127557	0.0113517
ENSG00000268759.1	AC135983.2	0.415453	0.0113601
ENSG00000196378.7	ZNF34	0.347957	0.0113778
ENSG00000134243.7	SORT1	-0.520542	0.011394
ENSG00000155096.9	AZIN1	0.127556	0.0114084
ENSG00000143621.12	ILF2	-0.126898	0.0114367
ENSG00000176659.5	C20orf197	0.225011	0.0114367
ENSG00000132842.9	AP3B1	0.138743	0.0114677
ENSG00000158106.8	RHPN1	0.347117	0.0114677
ENSG00000186106.7	ANKRD46	0.252919	0.0114784
ENSG00000100242.11	SUN2	0.136911	0.0114786
ENSG00000142230.7	SAE1	-0.125204	0.011499
ENSG00000211456.6	SACM1L	0.178612	0.0115189
ENSG00000147364.12	FBXO25	0.190594	0.011529
[truncated: 10,297 more rows]
