# Supplementary material for: Ribosome subunit attrition and activation of the p53–MDM4 axis dominate the response of MLL-rearranged cancer cells to WDR5 WIN site inhibition
Source: eLife. 2024 Apr 29;12:RP90683. doi: 10.7554/eLife.90683 (PMC11057873; doi:10.7554/eLife.90683)
Supplement: Figure 3—source data 2. [file elife-90683-fig3-data2.xlsx]

## Sheet: C16_24HR_LFQ_DOWN_ORA_Hallmark
pathway	pval	padj	overlap	size	overlapGenes
MYC TARGETS V1	0.000283134	0.0141567	16	176	CCT3 EEF1B2 RPL18 RPS2 RPS3 CCT4 CCT2 CNBP RPL6 SERBP1 YWHAE RPL14 RPL34 RPS5 CCT7 RPS6

## Sheet: C16_24HR_LFQ_UP_ORA_Hallmark
pathway	pval	padj	overlap	size	overlapGenes
MYC TARGETS V1	1.05577e-05	0.000527884	65	176	PSMD8 PSMD7 SET SNRPA1 NPM1 XPO1 CANX NAP1L1 C1QBP U2AF1 UBE2L3 SSBP1 APEX1 HNRNPR HPRT1 NME1 HSPD1 CAD PGK1 LDHA RUVBL2 RNPS1 EIF2S1 SNRPG SSB SNRPD3 SRM UBA2 KPNB1 PSMA7 TRA2B PCBP1 HNRNPA1 PPIA PSMA2 SYNCRIP VBP1 GSPT1 HNRNPA2B1 PSMC6 HNRNPD PRDX4 HNRNPA3 NCBP1 RPLP0 VDAC1 SNRPD2 PSMD3 RRM1 PSMB3 CUL1 TRIM28 COPS5 XRCC6 SLC25A3 POLE3 PRDX3 HSP90AB1 SRPK1 PSMC4 TUFM RRP9 IMPDH2 GNL3 CYC1
MTORC1 SIGNALING	8.10687e-05	0.00202672	48	127	CALR PGK1 CTSC TFRC TMEM97 TUBA4A LDHA P4HA1 IDH1 HSPA5 PNP ACLY SSR1 HMGCS1 TPI1 PPA1 HPRT1 GAPDH UCHL5 ENO1 IDI1 CYB5B TXNRD1 G6PD ACTR3 SLC1A4 TOMM40 PPIA ALDOA NMT1 PSMC6 PSMC4 PSMD12 CANX SEC11A BCAT1 COPS5 SORD GMPS RRP9 HSPD1 GTF2H1 HSP90B1 PITPNB TUBG1 ARPC5L STIP1 PFKL

## Sheet: C16_72HR_LFQ_DOWN_ORA_Hallmark
pathway	pval	padj	overlap	size	overlapGenes
E2F TARGETS	2.04721e-18	1.02361e-16	46	114	DNMT1 GINS4 MAD2L1 MCM2 MCM4 MCM5 MCM7 NASP PCNA PRIM2 TMPO CDK1 MCM3 TOP2A MCM6 HMGB2 RFC3 SMC4 MKI67 KIF2C AURKB POLD1 KPNA2 MSH2 ATAD2 STMN1 NCAPD2 HELLS PRKDC POLD3 DUT GINS3 SPC25 DCTPP1 SMC3 RNASEH2A DEK RFC1 SMC6 SSRP1 ANP32E HMGB3 RAD21 CSE1L PSIP1 RBBP7
MYC TARGETS V1	2.57162e-09	6.42906e-08	44	176	PCNA G3BP1 BUB3 CBX3 CCT3 TCP1 MCM2 HNRNPR MCM6 EEF1B2 RPL18 RPS2 MCM5 RFC4 DUT RPS3 CCT4 CCT5 CCT2 DEK RPL6 HSPE1 SERBP1 RPL22 EIF1AX YWHAE MCM7 SNRPD2 RRM1 ERH RPL14 GLO1 KPNA2 RPL34 SRPK1 MAD2L1 MCM4 RPS5 CCT7 RPS6 TYMS SF3B3 RPS10 DDX21
G2M CHECKPOINT	1.60618e-08	2.67697e-07	28	90	TOP2A KIF2C MKI67 AURKB SMC4 MCM6 MCM3 CDK1 MAD2L1 KPNA2 MCM5 KIF15 HMGB3 MCM2 NASP RAD21 STMN1 PRIM2 BUB3 DTYMK TMPO CBX1 CHMP1A NUP50 SLC7A5 SMC2 SLC7A1 G3BP1

## Sheet: C16_72HR_LFQ_UP_ORA_Hallmark
pathway	pval	padj	overlap	size	overlapGenes
OXIDATIVE PHOSPHORYLATION	1.94949e-15	9.74746e-14	61	132	SDHA UQCRC1 NDUFS4 NNT CYCS CYC1 COX6C OGDH COX4I1 SUCLG1 FH NDUFA5 CS HADHB PDHA1 NDUFA8 DLD OPA1 SLC25A11 PDHB IDH2 MDH1 IMMT MDH2 SLC25A3 VDAC2 ACADM ATP6V1E1 SLC25A6 IDH3G ACADVL ETFA IDH3A DECR1 SUCLA2 HADHA ATP6V1C1 AIFM1 ETFB ECHS1 SLC25A5 CPT1A ACAT1 LDHA ACAA1 ACADSB LDHB IDH1 HSPA9 TCIRG1 GPI HSD17B10 PRDX3 BCKDHA LRPPRC RETSAT ECH1 BAX GLUD1 PDP1 ALDH6A1
FATTY ACID METABOLISM	1.37331e-10	3.43327e-09	37	76	ACAA1 ACADM ACOX1 ACSL1 ALDH3A2 DECR1 ECH1 IDH1 RETSAT S100A10 SUCLG1 HADHB ECHS1 HSD17B10 ACADVL FH GRHPR MDH2 LDHA MDH1 GCDH PDHB PSME1 DLD UROD CPT1A CPOX IDI1 IDH3G LGALS1 ALDOA SUCLA2 SDHA PRDX6 ERP29 PDHA1 RAP1GDS1
ADIPOGENESIS	4.06715e-06	5.95111e-05	33	89	ETFB ACOX1 ACADM IDH1 SCP2 DECR1 ECHS1 CS ECH1 SLC25A1 AK2 FAH IDH3G RETSAT SUCLG1 CYC1 ALDOA BCKDHA MTCH2 NDUFA5 ATP1B3 PFKL IMMT IDH3A DLD UQCRC1 CAT SOD1 AIFM1 MDH2 MYLK PRDX3 DBT
XENOBIOTIC METABOLISM	4.76089e-06	5.95111e-05	22	49	FAH DCXR GSS IDH1 GSTO1 ECH1 AHCY COMT KYNU CAT FBP1 CNDP2 CES1 RETSAT ATP2A2 ACOX3 SAR1B TMEM97 ACOX1 PGD LONP1 JUP
HYPOXIA	1.22156e-05	0.000122156	19	41	PGK1 PFKL ALDOA NDRG1 GPI P4HA1 ENO1 TPI1 LDHA GAPDH HK1 GALK1 S100A4 PRDX5 SLC25A1 FBP1 MYH9 GRHPR XPNPEP1
BILE ACID METABOLISM	7.06609e-05	0.000588841	12	22	SCP2 SOD1 PEX16 ACSL1 IDH1 PRDX5 GSTK1 RETSAT CAT FDXR IDH2 IDI1
APICAL JUNCTION	0.000136296	0.000973541	17	40	ACTN1 VCL ACTN4 GNAI2 JUP CNN2 ARPC2 MAPK14 SYK RAC2 ARHGEF6 MYH9 DHX16 IKBKG GAMT CAP1 ACTA1
PEROXISOME	0.000534616	0.00334135	17	44	ACOX1 ACSL1 ECH1 GSTK1 RETSAT SCP2 ACAA1 IDH1 FIS1 SOD1 PRDX5 TSPO PRDX1 IDI1 MVP CAT IDH2
ALLOGRAFT REJECTION	0.00128478	0.00713768	17	47	HCLS1 ITGB2 STAT1 SRGN CD74 GLMN CTSS ITGAL TLR2 NME1 FLNA PRKCB PTPN6 NCF4 AKT1 CAPG LY75
APOPTOSIS	0.0020824	0.010412	14	37	BAX BID CD44 TSPO ADD1 CASP1 GPX1 LMNA RETSAT SOD1 VDAC2 DNM1L DNAJA1 FDXR
IL2 STAT5 SIGNALING	0.00268151	0.0121887	13	34	NDRG1 CAPG FAH ANXA4 P4HA1 CD44 PLEC AHNAK HUWE1 RNH1 AHCY GSTO1 PNP
GLYCOLYSIS	0.00379091	0.0157955	20	64	PGK1 ALDOA ENO1 TPI1 LDHA GUSB PYGB P4HA1 AKR1A1 G6PD MDH2 PGLS MDH1 GALK1 ME2 CD44 IDH1 DLD SOD1 PPIA

## Sheet: C16_24HR_LFQ_DOWN_ORA_GOMF
pathway	pval	padj	overlap	size	overlapGenes
STRUCTURAL CONSTITUENT OF RIBOSOME	2.24173e-37	3.00616e-34	46	132	RPL35 RPL22L1 RPL13A RPL36 RPS27L RPL3 RPL4 RPL6 RPL7 RPL7A RPL11 RPL13 RPL18 RPL18A RPL19 RPL21 RPL23A RPL24 RPL27 RPL28 RPL31 RPL32 RPL34 RPL35A RPLP2 RPS2 RPS3 RPS3A RPS5 RPS6 RPS8 RPS9 RPS11 RPS12 RPS14 RPS16 RPS19 RPS20 RPS21 RPS23 RPS24 RPS25 UBA52 RPL14 MRPS36 RPL23
STRUCTURAL MOLECULE ACTIVITY	6.96689e-29	4.6713e-26	48	216	RPL35 RPL22L1 RPL13A RPL36 MYL6 RPS27L PLEC RPL3 RPL4 RPL6 RPL7 RPL7A RPL11 RPL13 RPL18 RPL18A RPL19 RPL21 RPL23A RPL24 RPL27 RPL28 RPL31 RPL32 RPL34 RPL35A RPLP2 RPS2 RPS3 RPS3A RPS5 RPS6 RPS8 RPS9 RPS11 RPS12 RPS14 RPS16 RPS19 RPS20 RPS21 RPS23 RPS24 RPS25 UBA52 RPL14 MRPS36 RPL23
RNA BINDING	8.74524e-12	3.90912e-09	66	927	CCT4 EBNA1BP2 RPL35 PDAP1 EEF1B2 EEF1G EEF2 RPL22L1 FAU RPL13A RPL36 SERBP1 AKAP8L LSM3 HMGN2 RPS27L LACTB2 PLEC RANBP2 RPL3 RPL4 RPL6 RPL7 RPL7A RPL11 RPL13 RPL18 RPL18A RPL19 RPL21 RPL23A RPL24 RPL27 RPL28 RPL31 RPL32 RPL34 RPL35A RPS2 RPS3 RPS3A RPS5 RPS6 RPS8 RPS9 RPS11 RPS12 RPS14 RPS16 RPS19 RPS20 RPS21 RPS23 RPS24 RPS25 BST2 TOP2A CCT3 YWHAE CNBP DDX54 CCDC86 RPL14 CCT6A RPL23 UBAP2L
RRNA BINDING	5.84336e-07	0.000195898	10	40	EEF2 RPL3 RPL11 RPL23A RPS3 RPS5 RPS9 RPS11 RPS14 RPL23
PROTEIN FOLDING CHAPERONE	7.13864e-05	0.0191458	6	22	CCT7 CCT4 CCT2 CCT8 CCT3 CCT6A
CADHERIN BINDING	0.000123067	0.0275055	16	164	CCT8 EEF1G EEF2 SERBP1 LASP1 CHMP5 PLEC RPL6 RPL7A RPL23A RPL24 RPL34 RPS2 YWHAE CAPG RPL14

## Sheet: C16_24HR_LFQ_UP_ORA_GOMF
pathway	pval	padj	overlap	size	overlapGenes
*No significant pathways

## Sheet: C16_72HR_LFQ_DOWN_ORA_GOMF
pathway	pval	padj	overlap	size	overlapGenes
STRUCTURAL CONSTITUENT OF RIBOSOME	4.94146e-41	6.6265e-38	73	132	MRPL3 RPL35 RPL22L1 RPL13A RPL36 RPL7L1 RPSA RPL10A RPL39P5 RPL3 RPL4 RPL5 RPL6 RPL7 RPL7A RPL8 RPL9 RPL10 RPL11 RPL12 RPL13 RPL15 RPL17 RPL18 RPL18A RPL19 RPL21 RPL22 RPL23A RPL24 RPL26 RPL27 RPL30 RPL28 RPL29 RPL31 RPL32 RPL34 RPL35A RPL37 RPL37A RPL36A RPLP1 RPLP2 RPS2 RPS3 RPS3A RPS4X RPS5 RPS6 RPS7 RPS8 RPS9 RPS10 RPS11 RPS12 RPS13 RPS14 RPS15A RPS16 RPS17 RPS18 RPS19 RPS20 RPS21 RPS23 RPS24…
STRUCTURAL MOLECULE ACTIVITY	6.74991e-26	4.52582e-23	76	216	TUBB4B MRPL3 RPL35 RPL22L1 RPL13A RPL36 RPL7L1 RPSA MSN MYL6 RPL10A RPL39P5 RPL3 RPL4 RPL5 RPL6 RPL7 RPL7A RPL8 RPL9 RPL10 RPL11 RPL12 RPL13 RPL15 RPL17 RPL18 RPL18A RPL19 RPL21 RPL22 RPL23A RPL24 RPL26 RPL27 RPL30 RPL28 RPL29 RPL31 RPL32 RPL34 RPL35A RPL37 RPL37A RPL36A RPLP1 RPLP2 RPS2 RPS3 RPS3A RPS4X RPS5 RPS6 RPS7 RPS8 RPS9 RPS10 RPS11 RPS12 RPS13 RPS14 RPS15A RPS16 RPS17 RPS18 RPS19 RPS20 R…
RNA BINDING	1.97528e-17	8.82951e-15	161	927	G3BP1 HNRNPR TUBB4B RNASEH2A CCT4 EBNA1BP2 METAP2 SF3B2 PSIP1 STRAP SUPT16H MRPL3 RPL35 PDAP1 FTSJ3 EXOSC6 PARP1 DDX5 DHFR DUT EEF1B2 EEF1G EEF2 EIF1AX EIF4G1 RPL22L1 ERH FASN FAU CCT5 LARP1 SF3B3 PES1 RPL13A RPL36 SERBP1 ZNF326 RPL7L1 HMGB1 HMGB2 HMGB3 HNRNPK HSPA1B HSPE1 KPNA2 RPSA CAPRIN1 MAZ MBNL1 METTL1 MKI67 MSN NUDT1 HNRNPM RPL10A YBX1 NOL7 CPSF3 PUS7 BRIX1 TSR1 PRKDC RCC2 METTL3 PNO1 PTBP…
RRNA BINDING	1.13533e-09	3.80619e-07	19	40	EEF2 RPL3 RPL5 RPL8 RPL9 RPL11 RPL12 RPL23A RPL37 RPS3 RPS4X RPS5 RPS9 RPS11 RPS13 RPS14 RPS18 DDX21 RPL23
CATALYTIC ACTIVITY ACTING ON DNA	8.11384e-07	0.000217613	19	56	G3BP1 POLD3 DNMT1 FEN1 MCM2 MCM3 MCM4 MCM5 MCM6 MCM7 PCNA POLA1 POLD1 RFC1 RFC3 RFC4 RPS3 TOP2A SMC6
PROTEIN FOLDING CHAPERONE	2.20109e-06	0.000491944	11	22	CCT7 CCT4 CCT2 CCT8 CCT5 HSPA1B HSPA5 TCP1 CCT3 CALR CCT6A
FOUR WAY JUNCTION DNA BINDING	5.38689e-05	0.0103197	5	6	MSH6 HMGB1 HMGB2 HMGB3 MSH2
DNA REPLICATION ORIGIN BINDING	9.53491e-05	0.0147237	7	13	MCM2 MCM3 MCM4 MCM5 MCM6 MCM7 POLA1
UBIQUITIN LIGASE INHIBITOR ACTIVITY	9.8817e-05	0.0147237	4	4	RPL5 RPL11 RPS7 RPL23
SINGLE STRANDED DNA HELICASE ACTIVITY	0.00014268	0.0191334	6	10	MCM2 MCM5 MCM6 MCM7 RFC3 RFC4
UNFOLDED PROTEIN BINDING	0.000172766	0.0210617	16	60	TUBB4B CCT7 CCT4 CCT2 CCT8 CCT5 HSPA1B HSPA5 HSPE1 NACA HEATR3 TCP1 CCT3 CALR CHAF1B CCT6A
CHROMATIN BINDING	0.000231131	0.0258289	29	148	SMC4 SMC2 STAG2 CBX1 SUPT16H DDX5 DNMT1 NCAPH ATAD2 UHRF1 MSH6 HCFC1 HELLS MSH2 PCNA POLA1 POLD1 PAF1 SBNO1 RAD21 SSRP1 TOP2A VRK1 MCMBP CHAF1B UXT SMARCA5 SMC3 NCAPD2
MRNA 5 UTR BINDING	0.000260475	0.026869	8	19	CCT5 LARP1 RPL5 RPL26 RPS3A RPS7 RPS13 RPS14
DNA HELICASE ACTIVITY	0.000310257	0.0297182	10	29	G3BP1 MCM2 MCM3 MCM4 MCM5 MCM6 MCM7 RFC3 RFC4 SMC6
DNA SECONDARY STRUCTURE BINDING	0.00042372	0.0321101	5	8	MSH6 HMGB1 HMGB2 HMGB3 MSH2
DAMAGED DNA BINDING	0.000432428	0.0321101	9	25	FEN1 MSH6 HMGB1 HMGB2 MSH2 PCNA POLD1 RPS3 SMC6
DNA BINDING BENDING	0.000454953	0.0321101	4	5	HMGB1 HMGB2 HMGB3 TOP2A
UBIQUITIN PROTEIN TRANSFERASE INHIBITOR ACTIVITY	0.000454953	0.0321101	4	5	RPL5 RPL11 RPS7 RPL23
SUPERCOILED DNA BINDING	0.000454953	0.0321101	4	5	PSIP1 HMGB1 HMGB2 RPS3
SINGLE STRANDED DNA BINDING	0.00048984	0.0328438	14	53	SMC4 SMC2 HMGB1 HMGB2 MCM2 MCM3 MCM4 MCM5 MCM6 MCM7 MSH2 POLA1 SMC6 FUBP1
MRNA BINDING	0.000654581	0.0417997	29	157	G3BP1 HNRNPR RPL35 DDX5 DHFR EIF4G1 CCT5 LARP1 RPL13A SERBP1 HNRNPK HNRNPM METTL3 PTBP1 RPL5 RPL7 RPL26 RPL30 RPS2 RPS3 RPS3A RPS5 RPS7 RPS13 RPS14 RPS26 TYMS CALR FUBP1

## Sheet: C16_72HR_LFQ_UP_ORA_GOMF
pathway	pval	padj	overlap	size	overlapGenes
OXIDOREDUCTASE ACTIVITY	6.4156e-11	8.60331e-08	78	228	AKR1A1 PRDX3 PARK7 COX4I1 COX6C CPOX DECR1 DLD ETFA ETFB FDXR ALDH3A2 AKR1B1 ETHE1 NNT ALOX5AP G6PD PRDX5 GAPDH GCDH GLUD1 GPX1 ACAA1 HSD17B10 HADHA HADHB HMOX2 ACADM IDH1 IDH2 IDH3A IDH3G ACADSB IMPDH2 ACADVL IVD GSTK1 LDHA LDHB MDH1 MDH2 ME2 ALDH6A1 MT-CO2 MT-ND1 NCF2 NCF4 NDUFA5 NDUFA8 NDUFS4 OGDH P4HA1 PRDX1 ACOX1 NDUFA13 HSD17B12 DCXR PDHA1 PDHB PGD PGK1 RETSAT SDR39U1 BCKDHA SDHA SOD1 PRDX2…
IDENTICAL PROTEIN BINDING	1.14989e-07	7.70998e-05	125	485	PDCD6IP PDCD6 DNM1L STUB1 TRIM22 ATG7 DNPH1 SUB1 PRDX3 ERP29 NUDT5 PARK7 LACTB ADD1 PIK3AP1 CPOX CPT1A CST3 DECR1 DPYSL2 TOR1A TYMP AHCY ENO1 AKT1 EWSR1 FBP1 ALDH3A2 ALDOA MAPRE1 FLNA FLNB ETHE1 MTOR G6PD SUN2 GCA MPC2 ATL3 SAMHD1 GAPDH GLA GLB1 GLUD1 IAH1 GRB2 PYCARD TBK1 GSS ANXA4 HEXB ANXA6 HK1 APEH HSP90AB1 ACADM IDH1 ACADSB IMPA1 ACADVL ITPA IVD JUP LCP1 LDHA LDHB LGALS1 LYZ MYH9 NAGA NME1 N…
ACTIN FILAMENT BINDING	4.54903e-07	0.000203342	28	64	ARPC1B ARPC2 CFL1 IQGAP2 TWF2 ADD1 FLNA COTL1 MACF1 HCLS1 ANXA6 LCP1 MYO1F MYH9 MYO1G VPS16 TLN1 TPM3 TPM4 CORO7 ACTN4 CAPG CAPZA1 CAPZA2 CAPZB ACTN1 RCSD1 WDR1
ACTIN BINDING	6.4272e-07	0.000215472	38	102	ARPC1B ARPC2 WASF2 CAP1 CFL1 IQGAP2 TWF2 ADD1 CNN2 ALDOA FLNA FLNB COTL1 MACF1 HCLS1 ANXA6 LCP1 MYO1F MYH9 MYLK PLEC S100A4 MYO1G VPS16 TLN1 TPM3 TPM4 VCL CORO7 ACTN4 CAPG CAPZA1 CAPZA2 CAPZB ACTN1 PDLIM1 RCSD1 WDR1
OXIDOREDUCTASE ACTIVITY ACTING ON CH OH GROUP OF DONORS	1.26649e-06	0.000339673	22	46	AKR1A1 ALDH3A2 AKR1B1 G6PD HSD17B10 HADHA HADHB IDH1 IDH2 IDH3A IDH3G IMPDH2 LDHA LDHB MDH1 MDH2 ME2 HSD17B12 DCXR PGD AKR7A2 GRHPR
PROTEIN HOMODIMERIZATION ACTIVITY	2.13646e-06	0.000477499	51	160	PDCD6IP PDCD6 DNM1L STUB1 TRIM22 ATG7 DNPH1 ERP29 NUDT5 PARK7 ADD1 CPOX TYMP ENO1 AKT1 ALDH3A2 FLNA G6PD GCA GLA GLB1 PYCARD GSS HSP90AB1 IDH1 IMPA1 JUP MYH9 NAGA ACOX1 PLEK BAX S100A10 SNX2 SRM TRIM21 STAT1 STAT3 STK4 TPI1 TPM4 XPNPEP1 ACTN4 CAMK2D VPS25 CAT IKBKG ACTN1 KYNU LRRFIP1 GRHPR
SIGNALING RECEPTOR BINDING	2.57601e-06	0.00049349	62	209	PDCD6IP TRAP1 CDK5 STUB1 CNPY3 GLMN PARK7 PIK3AP1 CLTC COPA AP2A1 DNM2 DOCK2 TYMP PTK2B FLNA FNTA SH3BP1 SNX5 GLA GNAI2 GPI GRB2 GRN PYCARD GTF2H1 GUSB HCK HLA-B DNAJA1 HSP90AB1 ITGB2 JUP LCP1 ARRB1 MYH9 ATP2A2 NSF PHB PPIA VPS35 PRKCB PKN1 RAB4A S100A4 SCP2 BID MMS19 SNX2 STAT1 SYK C1QBP TLN1 TLR2 VCP ACTN4 FERMT3 IKBKG ACTN1 ARHGEF1 CD74 CDC42
CYTOSKELETAL PROTEIN BINDING	5.55771e-06	0.000931611	65	227	DNM1L ARPC1B ARPC2 LRPPRC WASF2 CDK5 STUB1 NDRG1 CAP1 CFL1 IQGAP2 RAB10 TWF2 ADD1 CNN2 DNM2 DPYSL2 TOR1A ALDOA MAPRE1 FLNA FLNB TTLL12 FNTA COTL1 MACF1 SUN2 GAPDH SNX5 PYCARD HCLS1 ANXA6 HSP90AB1 RHOA LCP1 MYO1F MYH9 MYLK NME1 OPA1 RMDN1 PLEC ARL8B ACTA1 S100A4 MYO1G VPS16 TLN1 TPM3 TPM4 VBP1 VCL CORO7 ACTN4 CAMK2D CAPG CAPN2 CAPZA1 CAPZA2 CAPZB ACTN1 PDLIM1 RCSD1 RAB11B WDR1
PROTEIN DIMERIZATION ACTIVITY	0.000102135	0.0139715	57	209	PDCD6IP PDCD6 DNM1L STUB1 TRIM22 ATG7 DNPH1 ERP29 NUDT5 PARK7 ADD1 CPOX TYMP ENO1 AKT1 ALDH3A2 FLNA G6PD GCA GLA GLB1 PYCARD GSS HSP90AB1 IDH1 IMPA1 JUP MYH9 NAGA ACOX1 PHB PLEK PPP2R1A PPP3CA BAX S100A10 SNX2 SRM TRIM21 STAT1 STAT3 STK4 TOP2B TPI1 TPM4 XPNPEP1 ACTN4 CAMK2D VPS25 CAT IKBKG ACTN1 NAE1 KYNU AIFM1 LRRFIP1 GRHPR
KINASE BINDING	0.000104187	0.0139715	52	186	TRAP1 CDK5 STUB1 TRIM22 PRDX3 PARK7 TWF2 CLTC MAPK14 AP2A1 DNM2 EEF1A1 EEF1A2 AKT1 PTK2B MAPRE1 FLNA TTC28 FNTA MTOR GRB2 HCLS1 HINT1 HSP90AB1 ITGB2 JUP RHOA RHOG LDHA PPP1R12A NSF OPA1 PEBP1 PFKL PLEK PRKAR2A PRKCB PRKCD PKN1 MAPK1 PTPN6 RAC2 RPS6KA3 TRIM21 STAT3 SYK C1QBP TOP2B CASP1 NEK9 MVP CDC42
OXIDOREDUCTASE ACTIVITY ACTING ON PEROXIDE AS ACCEPTOR	0.00012543	0.0145219	10	17	PRDX3 PARK7 ALOX5AP PRDX5 GPX1 GSTK1 PRDX1 PRDX2 CAT PRDX6
OXIDOREDUCTASE ACTIVITY ACTING ON THE ALDEHYDE OR OXO GROUP OF DONORS	0.00012995	0.0145219	11	20	DLD ALDH3A2 AKR1B1 GAPDH ALDH6A1 OGDH HSD17B12 PDHA1 PDHB BCKDHA ALDH4A1
PEROXIREDOXIN ACTIVITY	0.00014902	0.015372	6	7	PRDX3 PARK7 PRDX5 PRDX1 PRDX2 PRDX6
CALMODULIN BINDING	0.00018668	0.0178813	13	27	IQGAP2 ADD1 CNN2 EEF1A1 AKT1 EWSR1 NDUFAF4 MYO1F MYH9 MYLK PPP3CA MYO1G CAMK2D
OXIDOREDUCTASE ACTIVITY ACTING ON THE CH CH GROUP OF DONORS	0.000211516	0.0189096	12	24	CPOX DECR1 GCDH ACAA1 ACADM ACADSB ACADVL IVD ACOX1 RETSAT SDHA ACOX3
PROTEIN KINASE C BINDING	0.000227319	0.0190522	9	15	TWF2 AKT1 FLNA HINT1 PLEK PRKCB PKN1 C1QBP TOP2B
CELL ADHESION MOLECULE BINDING	0.000278032	0.0219318	51	188	WASF2 PLIN3 NDRG1 RAB10 PARK7 TWF2 ADD1 CNN2 ENO1 ALDOA MAPRE1 FLNA FLNB MACF1 SND1 SNX5 HSP90AB1 IDH1 EIF3E ITGAL ITGB2 JUP LCP1 LDHA MYH9 PRDX1 GLOD4 PLEC PPIA SCYL1 PTPN6 SNX2 STAT1 SYK TLN1 VCL YWHAB AHNAK EFHD2 ACTN4 CAPG CAPZA1 CAPZB FERMT3 TAGLN2 ACTN1 PDLIM1 LRRFIP1 RAB11B PRDX6 IST1
PROTON TRANSMEMBRANE TRANSPORTER ACTIVITY	0.000344251	0.0256467	12	25	TCIRG1 COX4I1 COX6C NNT LETM1 MT-CO2 ATP2A2 ATP6V1A SLC25A3 ATP6V1B2 ATP6V1C1 ATP6V1E1
CALCIUM ION BINDING	0.000443415	0.0312958	24	71	PDCD6 MYL12A ZZEF1 MACF1 GCA ANXA4 ANXA6 ANXA11 LCP1 LETM1 ATP2A2 PPP3CA S100A4 S100A10 BNIP2 TPM4 TPT1 EFHD2 ACTN4 CAPN1 CAPN2 CAPNS1 ACTN1 CPNE1
ANTIOXIDANT ACTIVITY	0.00054119	0.0362868	12	26	PRDX3 PARK7 ALOX5AP PRDX5 GPX1 GSTK1 PRDX1 SOD1 PRDX2 CAT GSTO1 PRDX6
LIPID BINDING	0.000623208	0.0397963	37	129	DNM1L IQGAP2 ERLIN2 TWF2 TPP1 DBT AKT1 ALOX5AP SNX5 EPN1 ANXA4 ANXA6 ANXA11 HSPD1 NCF4 NME2 OPA1 PEBP1 ACOX1 PCYT1A BIN2 PREX1 BAX SCP2 MYO1G SNX2 BTK TSPO TLN1 TLR2 VCP VDAC2 CAPG ACOX3 GBF1 CPNE1 TRIP10
G PROTEIN COUPLED RECEPTOR BINDING	0.000674353	0.0411049	13	30	PDCD6IP STUB1 DNM2 FLNA SNX5 GNAI2 DNAJA1 ARRB1 ATP2A2 PHB VPS35 C1QBP ARHGEF1
OXIDOREDUCTASE ACTIVITY ACTING ON THE ALDEHYDE OR OXO GROUP OF DONORS DISULFIDE AS ACCEPTOR	0.000858345	0.04796	4	4	OGDH PDHA1 PDHB BCKDHA
OXIDOREDUCTASE ACTIVITY ACTING ON THE CH CH GROUP OF DONORS OXYGEN AS ACCEPTOR	0.000858345	0.04796	4	4	CPOX ACAA1 ACOX1 ACOX3

## Sheet: C16_24HR_LFQ_DOWN_ORA_GOBP
pathway	pval	padj	overlap	size	overlapGenes
COTRANSLATIONAL PROTEIN TARGETING TO MEMBRANE	3.06972e-42	1.96001e-38	43	89	RPL35 RPL13A RPL36 RPL3 RPL4 RPL6 RPL7 RPL7A RPL11 RPL13 RPL18 RPL18A RPL19 RPL21 RPL23A RPL24 RPL27 RPL28 RPL31 RPL32 RPL34 RPL35A RPLP2 RPS2 RPS3 RPS3A RPS5 RPS6 RPS8 RPS9 RPS11 RPS12 RPS14 RPS16 RPS19 RPS20 RPS21 RPS23 RPS24 RPS25 UBA52 RPL14 RPL23
NUCLEAR TRANSCRIBED MRNA CATABOLIC PROCESS NONSENSE MEDIATED DECAY	3.58848e-40	1.14562e-36	43	97	RPL35 RPL13A RPL36 RPL3 RPL4 RPL6 RPL7 RPL7A RPL11 RPL13 RPL18 RPL18A RPL19 RPL21 RPL23A RPL24 RPL27 RPL28 RPL31 RPL32 RPL34 RPL35A RPLP2 RPS2 RPS3 RPS3A RPS5 RPS6 RPS8 RPS9 RPS11 RPS12 RPS14 RPS16 RPS19 RPS20 RPS21 RPS23 RPS24 RPS25 UBA52 RPL14 RPL23
ESTABLISHMENT OF PROTEIN LOCALIZATION TO ENDOPLASMIC RETICULUM	6.25749e-40	1.3318e-36	43	98	RPL35 RPL13A RPL36 RPL3 RPL4 RPL6 RPL7 RPL7A RPL11 RPL13 RPL18 RPL18A RPL19 RPL21 RPL23A RPL24 RPL27 RPL28 RPL31 RPL32 RPL34 RPL35A RPLP2 RPS2 RPS3 RPS3A RPS5 RPS6 RPS8 RPS9 RPS11 RPS12 RPS14 RPS16 RPS19 RPS20 RPS21 RPS23 RPS24 RPS25 UBA52 RPL14 RPL23
PROTEIN LOCALIZATION TO ENDOPLASMIC RETICULUM	4.09895e-38	6.54294e-35	43	106	RPL35 RPL13A RPL36 RPL3 RPL4 RPL6 RPL7 RPL7A RPL11 RPL13 RPL18 RPL18A RPL19 RPL21 RPL23A RPL24 RPL27 RPL28 RPL31 RPL32 RPL34 RPL35A RPLP2 RPS2 RPS3 RPS3A RPS5 RPS6 RPS8 RPS9 RPS11 RPS12 RPS14 RPS16 RPS19 RPS20 RPS21 RPS23 RPS24 RPS25 UBA52 RPL14 RPL23
PROTEIN TARGETING TO MEMBRANE	1.0904e-37	1.39244e-34	43	108	RPL35 RPL13A RPL36 RPL3 RPL4 RPL6 RPL7 RPL7A RPL11 RPL13 RPL18 RPL18A RPL19 RPL21 RPL23A RPL24 RPL27 RPL28 RPL31 RPL32 RPL34 RPL35A RPLP2 RPS2 RPS3 RPS3A RPS5 RPS6 RPS8 RPS9 RPS11 RPS12 RPS14 RPS16 RPS19 RPS20 RPS21 RPS23 RPS24 RPS25 UBA52 RPL14 RPL23
NUCLEAR TRANSCRIBED MRNA CATABOLIC PROCESS	7.78011e-35	8.27933e-32	45	139	RPL35 RPL13A RPL36 LSM3 PELO RPL3 RPL4 RPL6 RPL7 RPL7A RPL11 RPL13 RPL18 RPL18A RPL19 RPL21 RPL23A RPL24 RPL27 RPL28 RPL31 RPL32 RPL34 RPL35A RPLP2 RPS2 RPS3 RPS3A RPS5 RPS6 RPS8 RPS9 RPS11 RPS12 RPS14 RPS16 RPS19 RPS20 RPS21 RPS23 RPS24 RPS25 UBA52 RPL14 RPL23
VIRAL GENE EXPRESSION	4.7048e-34	4.29145e-31	45	144	RPL35 RPL13A RPL36 POLR2E RANBP2 RPL3 RPL4 RPL6 RPL7 RPL7A RPL11 RPL13 RPL18 RPL18A RPL19 RPL21 RPL23A RPL24 RPL27 RPL28 RPL31 RPL32 RPL34 RPL35A RPLP2 RPS2 RPS3 RPS3A RPS5 RPS6 RPS8 RPS9 RPS11 RPS12 RPS14 RPS16 RPS19 RPS20 RPS21 RPS23 RPS24 RPS25 UBA52 RPL14 RPL23
ESTABLISHMENT OF PROTEIN LOCALIZATION TO MEMBRANE	6.8604e-33	5.47546e-30	46	161	RPL35 RPL13A RPL36 RPL3 RPL4 RPL6 RPL7 RPL7A RPL11 RPL13 RPL18 RPL18A RPL19 RPL21 RPL23A RPL24 RPL27 RPL28 RPL31 RPL32 RPL34 RPL35A RPLP2 RPS2 RPS3 RPS3A RPS5 RPS6 RPS8 RPS9 RPS11 RPS12 RPS14 RPS16 RPS19 RPS20 RPS21 RPS23 RPS24 RPS25 UBA52 YWHAE CALM3 RPL14 VAMP3 RPL23
TRANSLATIONAL INITIATION	1.82552e-31	1.29511e-28	43	144	RPL35 RPL13A RPL36 RPL3 RPL4 RPL6 RPL7 RPL7A RPL11 RPL13 RPL18 RPL18A RPL19 RPL21 RPL23A RPL24 RPL27 RPL28 RPL31 RPL32 RPL34 RPL35A RPLP2 RPS2 RPS3 RPS3A RPS5 RPS6 RPS8 RPS9 RPS11 RPS12 RPS14 RPS16 RPS19 RPS20 RPS21 RPS23 RPS24 RPS25 UBA52 RPL14 RPL23
ESTABLISHMENT OF PROTEIN LOCALIZATION TO ORGANELLE	2.15133e-28	1.37363e-25	53	282	CCT7 CCT4 CCT2 CCT8 RPL35 DNAJC19 RPL13A RPL36 RANBP2 RPL3 RPL4 RPL6 RPL7 RPL7A RPL11 RPL13 RPL18 RPL18A RPL19 RPL21 RPL23A RPL24 RPL27 RPL28 RPL31 RPL32 RPL34 RPL35A RPLP2 RPS2 RPS3 RPS3A RPS5 RPS6 RPS8 RPS9 RPS11 RPS12 RPS14 RPS16 RPS19 RPS20 RPS21 RPS23 RPS24 RPS25 CCT3 UBA52 YWHAE CALM3 RPL14 CCT6A RPL23
PROTEIN LOCALIZATION TO MEMBRANE	1.76603e-27	1.0251e-24	47	219	RPL35 RPL13A RPL36 RPL3 RPL4 RPL6 RPL7 RPL7A RPL11 RPL13 RPL18 RPL18A RPL19 RPL21 RPL23A RPL24 RPL27 RPL28 RPL31 RPL32 RPL34 RPL35A RPLP2 RPS2 RPS3 RPS3A RPS5 RPS6 RPS8 RPS9 RPS11 RPS12 RPS14 RPS16 RPS19 RPS20 RPS21 RPS23 RPS24 RPS25 UBA52 YWHAE CALM3 RPL14 VAMP3 RPL23 STX8
PROTEIN TARGETING	1.58075e-26	8.41089e-24	44	195	RPL35 DNAJC19 RPL13A RPL36 RPL3 RPL4 RPL6 RPL7 RPL7A RPL11 RPL13 RPL18 RPL18A RPL19 RPL21 RPL23A RPL24 RPL27 RPL28 RPL31 RPL32 RPL34 RPL35A RPLP2 RPS2 RPS3 RPS3A RPS5 RPS6 RPS8 RPS9 RPS11 RPS12 RPS14 RPS16 RPS19 RPS20 RPS21 RPS23 RPS24 RPS25 UBA52 RPL14 RPL23
PROTEIN LOCALIZATION TO ORGANELLE	1.04313e-22	5.12336e-20	55	395	CCT7 CCT4 CCT2 CCT8 RPL35 DNAJC19 RPL13A RPL36 CHAMP1 LMNA RANBP2 RPL3 RPL4 RPL6 RPL7 RPL7A RPL11 RPL13 RPL18 RPL18A RPL19 RPL21 RPL23A RPL24 RPL27 RPL28 RPL31 RPL32 RPL34 RPL35A RPLP2 RPS2 RPS3 RPS3A RPS5 RPS6 RPS8 RPS9 RPS11 RPS12 RPS14 RPS16 RPS19 RPS20 RPS21 RPS23 RPS24 RPS25 CCT3 UBA52 YWHAE CALM3 RPL14 CCT6A RPL23
RNA CATABOLIC PROCESS	1.32314e-22	6.03447e-20	46	265	RPL35 RPL13A RPL36 SERBP1 LSM3 PELO RPL3 RPL4 RPL6 RPL7 RPL7A RPL11 RPL13 RPL18 RPL18A RPL19 RPL21 RPL23A RPL24 RPL27 RPL28 RPL31 RPL32 RPL34 RPL35A RPLP2 RPS2 RPS3 RPS3A RPS5 RPS6 RPS8 RPS9 RPS11 RPS12 RPS14 RPS16 RPS19 RPS20 RPS21 RPS23 RPS24 RPS25 UBA52 RPL14 RPL23
PEPTIDE BIOSYNTHETIC PROCESS	1.08098e-20	4.60137e-18	50	352	RPL35 EEF1B2 EEF1G EEF2 RPL22L1 RPL13A RPL36 RPS27L RPL3 RPL4 RPL6 RPL7 RPL7A RPL11 RPL13 RPL18 RPL18A RPL19 RPL21 RPL23A RPL24 RPL27 RPL28 RPL31 RPL32 RPL34 RPL35A RPLP2 RPS2 RPS3 RPS3A RPS5 RPS6 RPS8 RPS9 RPS11 RPS12 RPS14 RPS16 RPS19 RPS20 RPS21 RPS23 RPS24 RPS25 UBA52 CNBP RPL14 MRPS36 RPL23
ORGANIC CYCLIC COMPOUND CATABOLIC PROCESS	3.28172e-20	1.30961e-17	47	315	RPL35 RPL13A RPL36 SERBP1 LSM3 PELO RPL3 RPL4 RPL6 RPL7 RPL7A RPL11 RPL13 RPL18 RPL18A RPL19 RPL21 RPL23A RPL24 RPL27 RPL28 RPL31 RPL32 RPL34 RPL35A RPLP2 RPS2 RPS3 RPS3A RPS5 RPS6 RPS8 RPS9 RPS11 RPS12 RPS14 RPS16 RPS19 RPS20 RPS21 RPS23 RPS24 RPS25 UBA52 DCTPP1 RPL14 RPL23
PEPTIDE METABOLIC PROCESS	3.12101e-19	1.17221e-16	51	395	RPL35 EEF1B2 EEF1G EEF2 RPL22L1 RPL13A RPL36 RPS27L RELA RPL3 RPL4 RPL6 RPL7 RPL7A RPL11 RPL13 RPL18 RPL18A RPL19 RPL21 RPL23A RPL24 RPL27 RPL28 RPL31 RPL32 RPL34 RPL35A RPLP2 RPS2 RPS3 RPS3A RPS5 RPS6 RPS8 RPS9 RPS11 RPS12 RPS14 RPS16 RPS19 RPS20 RPS21 RPS23 RPS24 RPS25 UBA52 CNBP RPL14 MRPS36 RPL23
NEGATIVE REGULATION OF GENE EXPRESSION	7.14688e-19	2.53516e-16	53	436	RPL35 RPL13A RPL36 SERBP1 LSM3 CHMP1A PELO POLR2E RANBP2 RPL3 RPL4 RPL6 RPL7 RPL7A RPL11 RPL13 RPL18 RPL18A RPL19 RPL21 RPL23A RPL24 RPL27 RPL28 RPL31 RPL32 RPL34 RPL35A RPLP2 RPS2 RPS3 RPS3A RPS5 RPS6 RPS8 RPS9 RPS11 RPS12 RPS14 RPS16 RPS19 RPS20 RPS21 RPS23 RPS24 RPS25 BST2 BTK UBA52 RUNX1 RPL14 RPL23 NCOR1
AMIDE BIOSYNTHETIC PROCESS	9.35733e-19	3.14455e-16	50	388	RPL35 EEF1B2 EEF1G EEF2 RPL22L1 RPL13A RPL36 RPS27L RPL3 RPL4 RPL6 RPL7 RPL7A RPL11 RPL13 RPL18 RPL18A RPL19 RPL21 RPL23A RPL24 RPL27 RPL28 RPL31 RPL32 RPL34 RPL35A RPLP2 RPS2 RPS3 RPS3A RPS5 RPS6 RPS8 RPS9 RPS11 RPS12 RPS14 RPS16 RPS19 RPS20 RPS21 RPS23 RPS24 RPS25 UBA52 CNBP RPL14 MRPS36 RPL23
BIOLOGICAL PROCESS INVOLVED IN SYMBIOTIC INTERACTION	1.04902e-18	3.349e-16	54	457	RPL35 RPL13A RPL36 AKAP8L CHMP1A CHMP5 POLR2E RANBP2 RELA RPL3 RPL4 RPL6 RPL7 RPL7A RPL11 RPL13 RPL18 RPL18A RPL19 RPL21 RPL23A RPL24 RPL27 RPL28 RPL31 RPL32 RPL34 RPL35A RPLP2 RPS2 RPS3 RPS3A RPS5 RPS6 RPS8 RPS9 RPS11 RPS12 RPS14 RPS16 RPS19 RPS20 RPS21 RPS23 RPS24 RPS25 BST2 TOP2A UBA52 YWHAE CCDC86 IKBKG RPL14 RPL23
CELLULAR AMIDE METABOLIC PROCESS	3.68672e-16	1.12094e-13	51	462	RPL35 EEF1B2 EEF1G EEF2 RPL22L1 RPL13A RPL36 RPS27L RELA RPL3 RPL4 RPL6 RPL7 RPL7A RPL11 RPL13 RPL18 RPL18A RPL19 RPL21 RPL23A RPL24 RPL27 RPL28 RPL31 RPL32 RPL34 RPL35A RPLP2 RPS2 RPS3 RPS3A RPS5 RPS6 RPS8 RPS9 RPS11 RPS12 RPS14 RPS16 RPS19 RPS20 RPS21 RPS23 RPS24 RPS25 UBA52 CNBP RPL14 MRPS36 RPL23
CELLULAR MACROMOLECULE LOCALIZATION	1.10203e-14	3.1984e-12	59	660	CCT7 CCT4 CCT2 CCT8 RPL35 DNAJC19 RPL13A RPL36 AKAP8L CHAMP1 LMNA RANBP2 RPL3 RPL4 RPL6 RPL7 RPL7A RPL11 RPL13 RPL18 RPL18A RPL19 RPL21 RPL23A RPL24 RPL27 RPL28 RPL31 RPL32 RPL34 RPL35A RPLP2 RPS2 RPS3 RPS3A RPS5 RPS6 RPS8 RPS9 RPS11 RPS12 RPS14 RPS16 RPS19 RPS20 RPS21 RPS23 RPS24 RPS25 CCT3 UBA52 YWHAE CALM3 LTV1 RPL14 CCT6A VAMP3 RPL23 STX8
ESTABLISHMENT OF PROTEIN LOCALIZATION	1.18596e-14	3.29232e-12	59	661	CCT7 CCT4 CCT2 CCT8 RPL35 DNAJC19 RPL13A RPL36 AKAP8L CHMP1A CHMP5 RANBP2 RPL3 RPL4 RPL6 RPL7 RPL7A RPL11 RPL13 RPL18 RPL18A RPL19 RPL21 RPL23A RPL24 RPL27 RPL28 RPL31 RPL32 RPL34 RPL35A RPLP2 RPS2 RPS3 RPS3A RPS5 RPS6 RPS8 RPS9 RPS11 RPS12 RPS14 RPS16 RPS19 RPS20 RPS21 RPS23 RPS24 RPS25 CCT3 UBA52 YWHAE CALM3 LTV1 RPL14 CCT6A VAMP3 RPL23 STX8
ORGANONITROGEN COMPOUND BIOSYNTHETIC PROCESS	1.3371e-14	3.55725e-12	54	560	ALG3 RPL35 DAD1 EEF1B2 EEF1G EEF2 RPL22L1 RPL13A RPL36 RPS27L GMPR2 PIGG RPL3 RPL4 RPL6 RPL7 RPL7A RPL11 RPL13 RPL18 RPL18A RPL19 RPL21 RPL23A RPL24 RPL27 RPL28 RPL31 RPL32 RPL34 RPL35A RPLP2 RPS2 RPS3 RPS3A RPS5 RPS6 RPS8 RPS9 RPS11 RPS12 RPS14 RPS16 RPS19 RPS20 RPS21 RPS23 RPS24 RPS25 UBA52 CNBP RPL14 MRPS36 RPL23
INTRACELLULAR PROTEIN TRANSPORT	6.12415e-14	1.56411e-11	49	482	RPL35 DNAJC19 RPL13A RPL36 AKAP8L RANBP2 RPL3 RPL4 RPL6 RPL7 RPL7A RPL11 RPL13 RPL18 RPL18A RPL19 RPL21 RPL23A RPL24 RPL27 RPL28 RPL31 RPL32 RPL34 RPL35A RPLP2 RPS2 RPS3 RPS3A RPS5 RPS6 RPS8 RPS9 RPS11 RPS12 RPS14 RPS16 RPS19 RPS20 RPS21 RPS23 RPS24 RPS25 UBA52 YWHAE LTV1 RPL14 RPL23 STX8
CELLULAR MACROMOLECULE CATABOLIC PROCESS	9.16687e-13	2.25117e-10	47	477	RPL35 RPL13A RPL36 SERBP1 LSM3 UBQLN2 PELO RPL3 RPL4 RPL6 RPL7 RPL7A RPL11 RPL13 RPL18 RPL18A RPL19 RPL21 RPL23A RPL24 RPL27 RPL28 RPL31 RPL32 RPL34 RPL35A RPLP2 RPS2 RPS3 RPS3A RPS5 RPS6 RPS8 RPS9 RPS11 RPS12 RPS14 RPS16 RPS19 RPS20 RPS21 RPS23 RPS24 RPS25 UBA52 RPL14 RPL23
MRNA METABOLIC PROCESS	3.63289e-12	8.59111e-10	48	514	RPL35 RPL13A RPL36 SERBP1 AKAP8L LSM3 PELO POLR2E RPL3 RPL4 RPL6 RPL7 RPL7A RPL11 RPL13 RPL18 RPL18A RPL19 RPL21 RPL23A RPL24 RPL27 RPL28 RPL31 RPL32 RPL34 RPL35A RPLP2 RPS2 RPS3 RPS3A RPS5 RPS6 RPS8 RPS9 RPS11 RPS12 RPS14 RPS16 RPS19 RPS20 RPS21 RPS23 RPS24 RPS25 UBA52 RPL14 RPL23
MACROMOLECULE CATABOLIC PROCESS	1.17487e-11	2.67913e-09	48	530	RPL35 RPL13A RPL36 SERBP1 LSM3 UBQLN2 PELO RELA RPL3 RPL4 RPL6 RPL7 RPL7A RPL11 RPL13 RPL18 RPL18A RPL19 RPL21 RPL23A RPL24 RPL27 RPL28 RPL31 RPL32 RPL34 RPL35A RPLP2 RPS2 RPS3 RPS3A RPS5 RPS6 RPS8 RPS9 RPS11 RPS12 RPS14 RPS16 RPS19 RPS20 RPS21 RPS23 RPS24 RPS25 UBA52 RPL14 RPL23
INTRACELLULAR TRANSPORT	9.69568e-11	2.13472e-08	52	645	RPL35 DNAJC19 RPL13A RPL36 AKAP8L CHMP1A CHMP5 RANBP2 RPL3 RPL4 RPL6 RPL7 RPL7A RPL11 RPL13 RPL18 RPL18A RPL19 RPL21 RPL23A RPL24 RPL27 RPL28 RPL31 RPL32 RPL34 RPL35A RPLP2 RPS2 RPS3 RPS3A RPS5 RPS6 RPS8 RPS9 RPS11 RPS12 RPS14 RPS16 RPS19 RPS20 RPS21 RPS23 RPS24 RPS25 UBA52 YWHAE LTV1 RPL14 VAMP3 RPL23 STX8
RIBOSOME BIOGENESIS	3.11232e-10	6.62405e-08	26	187	EBNA1BP2 RPL35 RPS27L RPL3 RPL6 RPL7 RPL7A RPL11 RPL23A RPL24 RPL27 RPL35A RPS2 RPS5 RPS6 RPS8 RPS9 RPS14 RPS16 RPS19 RPS21 RPS24 RPS25 DDX54 LTV1 RPL14
CYTOPLASMIC TRANSLATION	4.69664e-10	9.67357e-08	17	78	EEF2 RPL22L1 RPL13A RPL36 RPL6 RPL11 RPL18 RPL18A RPL19 RPL24 RPL31 RPL32 RPL35A RPLP2 RPS21 RPS23 CNBP
RRNA METABOLIC PROCESS	3.43666e-08	6.8572e-06	20	141	EBNA1BP2 RPL35 PELO RPL7 RPL7A RPL11 RPL27 RPL35A RPS2 RPS6 RPS8 RPS9 RPS14 RPS16 RPS19 RPS21 RPS24 RPS25 DDX54 RPL14
REGULATION OF ESTABLISHMENT OF PROTEIN LOCALIZATION TO CHROMOSOME	1.16314e-07	2.1843e-05	6	9	CCT7 CCT4 CCT2 CCT8 CCT3 CCT6A
POSITIVE REGULATION OF ESTABLISHMENT OF PROTEIN LOCALIZATION TO TELOMERE	1.16314e-07	2.1843e-05	6	9	CCT7 CCT4 CCT2 CCT8 CCT3 CCT6A
BINDING OF SPERM TO ZONA PELLUCIDA	2.82614e-07	4.80608e-05	6	10	CCT7 CCT4 CCT2 CCT8 CCT3 UBAP2L
ESTABLISHMENT OF PROTEIN LOCALIZATION TO TELOMERE	2.82614e-07	4.80608e-05	6	10	CCT7 CCT4 CCT2 CCT8 CCT3 CCT6A
REGULATION OF PROTEIN LOCALIZATION TO CHROMOSOME TELOMERIC REGION	2.82614e-07	4.80608e-05	6	10	CCT7 CCT4 CCT2 CCT8 CCT3 CCT6A
RIBONUCLEOPROTEIN COMPLEX BIOGENESIS	2.86031e-07	4.80608e-05	27	274	EBNA1BP2 RPL35 RPL13A RPS27L RPL3 RPL6 RPL7 RPL7A RPL11 RPL23A RPL24 RPL27 RPL35A RPS2 RPS5 RPS6 RPS8 RPS9 RPS14 RPS16 RPS19 RPS21 RPS24 RPS25 DDX54 LTV1 RPL14
SPERM EGG RECOGNITION	6.04288e-07	9.41067e-05	6	11	CCT7 CCT4 CCT2 CCT8 CCT3 UBAP2L
PROTEIN LOCALIZATION TO NUCLEAR BODY	6.04288e-07	9.41067e-05	6	11	CCT7 CCT4 CCT2 CCT8 CCT3 CCT6A
PROTEIN LOCALIZATION TO NUCLEOPLASM	6.04288e-07	9.41067e-05	6	11	CCT7 CCT4 CCT2 CCT8 CCT3 CCT6A
RIBOSOMAL SMALL SUBUNIT BIOGENESIS	6.26209e-07	9.51987e-05	11	50	RPS27L RPS5 RPS6 RPS8 RPS14 RPS16 RPS19 RPS21 RPS24 RPS25 LTV1
ESTABLISHMENT OF PROTEIN LOCALIZATION TO CHROMOSOME	1.17464e-06	0.000170456	6	12	CCT7 CCT4 CCT2 CCT8 CCT3 CCT6A
POSITIVE REGULATION OF TELOMERASE RNA LOCALIZATION TO CAJAL BODY	1.17464e-06	0.000170456	6	12	CCT7 CCT4 CCT2 CCT8 CCT3 CCT6A
RIBOSOMAL LARGE SUBUNIT BIOGENESIS	1.73356e-06	0.000245973	11	55	EBNA1BP2 RPL35 RPL3 RPL6 RPL7 RPL7A RPL11 RPL23A RPL24 RPL35A RPL14
TELOMERASE RNA LOCALIZATION	3.60633e-06	0.000500574	6	14	CCT7 CCT4 CCT2 CCT8 CCT3 CCT6A
CELL CELL RECOGNITION	5.84197e-06	0.000777103	6	15	CCT7 CCT4 CCT2 CCT8 CCT3 UBAP2L
PROTEIN LOCALIZATION TO CHROMOSOME TELOMERIC REGION	5.84197e-06	0.000777103	6	15	CCT7 CCT4 CCT2 CCT8 CCT3 CCT6A
RIBOSOME ASSEMBLY	1.08587e-05	0.00141496	9	43	RPS27L RPL3 RPL6 RPL11 RPL23A RPL24 RPS5 RPS14 RPS19
NCRNA METABOLIC PROCESS	1.29674e-05	0.00165593	21	220	EBNA1BP2 RPL35 PELO RELA RPL7 RPL7A RPL11 RPL27 RPL35A RPS2 RPS6 RPS8 RPS9 RPS14 RPS16 RPS19 RPS21 RPS24 RPS25 DDX54 RPL14
NCRNA PROCESSING	2.48309e-05	0.00310873	19	194	EBNA1BP2 RPL35 RPL7 RPL7A RPL11 RPL27 RPL35A RPS2 RPS6 RPS8 RPS9 RPS14 RPS16 RPS19 RPS21 RPS24 RPS25 DDX54 RPL14
POSITIVE REGULATION OF TELOMERE MAINTENANCE VIA TELOMERE LENGTHENING	2.82659e-05	0.00347073	6	19	CCT7 CCT4 CCT2 CCT8 CCT3 CCT6A
SINGLE FERTILIZATION	3.92495e-05	0.00472845	6	20	CCT7 CCT4 CCT2 CCT8 CCT3 UBAP2L
ORGANELLE ASSEMBLY	4.72577e-05	0.00558779	19	203	LSM3 UBQLN2 KIF11 RPS27L CHMP1A CHMP5 RPL3 RPL6 RPL11 RPL23A RPL24 RPS3 RPS5 RPS14 RPS19 RPS23 YWHAE NCOR1 UBAP2L
CELL RECOGNITION	7.13864e-05	0.00828732	6	22	CCT7 CCT4 CCT2 CCT8 CCT3 UBAP2L
PROTEIN LOCALIZATION TO CHROMOSOME	0.000100045	0.0114069	7	33	CCT7 CCT4 CCT2 CCT8 CHAMP1 CCT3 CCT6A
TOXIN TRANSPORT	0.000103472	0.0115907	5	15	CCT7 CCT4 CCT2 CCT8 CCT3
FERTILIZATION	0.000155627	0.0171323	6	25	CCT7 CCT4 CCT2 CCT8 CCT3 UBAP2L
REGULATION OF TELOMERE MAINTENANCE VIA TELOMERE LENGTHENING	0.000196664	0.0212831	6	26	CCT7 CCT4 CCT2 CCT8 CCT3 CCT6A
POSITIVE REGULATION OF TELOMERE MAINTENANCE	0.000245795	0.0261567	6	27	CCT7 CCT4 CCT2 CCT8 CCT3 CCT6A
REGULATION OF DNA BIOSYNTHETIC PROCESS	0.000303279	0.0313175	7	39	CCT7 CCT4 CCT2 CCT8 PARP4 CCT3 CCT6A
POSITIVE REGULATION OF DNA BIOSYNTHETIC PROCESS	0.000304101	0.0313175	6	28	CCT7 CCT4 CCT2 CCT8 CCT3 CCT6A
RIBOSOMAL LARGE SUBUNIT ASSEMBLY	0.000464913	0.0471186	5	20	RPL3 RPL6 RPL11 RPL23A RPL24

## Sheet: C16_24HR_LFQ_UP_ORA_GOBP
pathway	pval	padj	overlap	size	overlapGenes
*No significant pathways

[truncated: 6 more sheets: C16_72HR_LFQ_DOWN_ORA_GOBP, C16_72HR_LFQ_UP_ORA_GOBP, C16_24HR_LFQ_DOWN_ORA_KEGG, C16_24HR_LFQ_UP_ORA_KEGG, C16_72HR_LFQ_DOWN_ORA_KEGG, C16_72HR_LFQ_UP_ORA_KEGG]
