# Supplementary material for: Ribosome subunit attrition and activation of the p53–MDM4 axis dominate the response of MLL-rearranged cancer cells to WDR5 WIN site inhibition
Source: eLife. 2024 Apr 29;12:RP90683. doi: 10.7554/eLife.90683 (PMC11057873; doi:10.7554/eLife.90683)
Supplement: Figure 6—source data 7. [file elife-90683-fig6-data7.xlsx]

## Sheet: DMSO L22KO vs NT Hallmark
pathway	pval	padj	log2err	ES	NES	size	leadingEdge
APICAL JUNCTION	5.10688e-07	2.55344e-05	0.659444	-0.502787	-2.08168	112	FSCN1 EPB41L2 ATP1A3 LIMA1 SYK CTNNA1 GAMT MYH9 ACTG1 AKT3 TUBG1 GTF2F1 CTNND1 ITGA3 ACTN4 PIK3R3 PLCG1 TAOK2 INPPL1 ZYX SIRPA CAP1 MSN PBX2 GNAI2 BAIAP2 YWHAH HRAS AMH PKD1 SHC1 ARPC2 MAP4K2 ARHGEF6 ITGB1 ACTB MPZL1 RRAS PTK2 EXOC4 CD99 PARD6G TRAF1 NLGN2 JUP DHX16
TGF BETA SIGNALING	0.00011881	0.00198016	0.538434	-0.570235	-2.02157	45	FURIN PPP1R15A HIPK2 CDK9 ENG SMAD3 TGIF1 PMEPA1 ID2 NOG TGFB1 JUNB ACVR1 NCOR2 SMURF1 BMPR1A SLC20A1 IFNGR2 SKI
KRAS SIGNALING UP	0.000189139	0.00236424	0.518848	-0.438303	-1.77832	97	INHBA IL7R KCNN4 GYPC F13A1 LCP1 PPP1R15A HDAC9 ETV5 ENG KIF5C CBL CD37 IKZF1 ID2 ST6GAL1 GLRX NIN MAP4K1 DNMBP MAP3K1 ITGB2 IL10RA
MITOTIC SPINDLE	4.66707e-05	0.00116677	0.557332	-0.387258	-1.72148	183	FSCN1 EPB41L2 TIAM1 GSN WASF1 KIF3C MYH9 PCNT SSH2 NCK2 ABR FLNA ABL1 EZR RANBP9 CYTH2 NUMA1 PRC1 MARK4 INCENP NIN LMNB1 ACTN4 SPTAN1 CDC42EP2 TBCD STAU1 SUN2 TAOK2 SMC1A CSNK1D CNTRL RAB3GAP1 RACGAP1 WASF2 CEP250 MYO9B TPX2 PLEKHG2 KIF2C PLK1 KATNB1 BUB1 CDC42EP4 ARF6 AKAP13 CDK5RAP2 MID1IP1 PREX1 ARHGDIA BIRC5 KIF4A CAPZB PKD2
INFLAMMATORY RESPONSE	0.000827254	0.00689378	0.477271	-0.404088	-1.67973	113	CD70 INHBA IL7R MMP14 CDKN1A PTAFR GPR183 SEMA4D AXL LDLR AHR GNA15 NFKB1 PTPRE EMP3 IL4R CCL5 IL10RA NFKBIA GPC3 ADRM1 KLF6 P2RX7 MXD1 IFNGR2 SLC31A2 HRH1 CD55 MEFV SLC7A1 RELA
TNFA SIGNALING VIA NFKB	0.000745266	0.00689378	0.477271	-0.374675	-1.61361	148	FOSL2 INHBA IL7R CD44 CDKN1A FOSL1 BTG1 GPR183 PPP1R15A RCAN1 LDLR SMAD3 TGIF1 PMEPA1 NFIL3 IER5 TRIP10 NFKB1 ID2 SLC2A3 PTPRE IRS2 KDM6B PANX1 TNIP1 PER1 SDC4 RNF19B CCL5 NFKBIA NFKBIE JUNB BCL6 RHOB DENND5A JUN TNF RELB KLF6 PNRC1 MXD1 CEBPD DUSP2 IFNGR2 TRAF1 RELA DRAM1 IER2 STAT5A PLAU KLF10 CLCF1 PFKFB3
MYOGENESIS	0.00793073	0.049567	0.38073	-0.377137	-1.53993	102	FHL1 ADCY9 APP GSN IGFBP7 COL4A2 CDKN1A MEF2C ITGA7 MYH9 TNNT1 PLXNB2 DMPK MYL6B SPTAN1 LPIN1 DTNA TGFB1 TPD52L1 NCAM1 MYO1C KIFC3 TPM3 FLII NQO1 FDPS FOXO4 MEF2D ITGB1 OCEL1 SMTN RIT1 ATP6AP1
UV RESPONSE UP	0.00639983	0.045713	0.407018	-0.360887	-1.51438	123	FURIN MMP14 BTG1 AQP3 ARRB2 HTR7 NPTXR AGO2 HSPA2 CCNE1 STIP1 NTRK3 ACAA1 PRKACA PSMC3 FKBP4 SULT1A1 NFKBIA DLG4 CCND3 WIZ JUNB RHOB BID KLHDC3 CLTB MARK2 CDC34 ALDOA PRKCD

## Sheet: C16 L22KO vs NT Hallmark
pathway	pval	padj	log2err	ES	NES	size	leadingEdge
P53 PATHWAY	4.18163e-14	4.18163e-13	0.965328	-0.527365	-2.50293	163	CDKN1A PTPN14 ZMAT3 CYFIP2 MDM2 GADD45A PLK2 FDXR DDB2 TNFSF9 BTG2 PHLDA3 XPC SESN1 CCND2 PVT1 PTPRE DGKA AEN ABAT FAS IER5 PLXNB2 TXNIP POLH DRAM1 RNF19B CSRNP2 BAX PITPNC1 PLK3 MXD4 CCNG1 RPS27L DDIT4 PROCR ADA BTG1 UPP1 NOTCH1 SAT1 RALGDS ABCC5 BAIAP2 CDKN2B
INFLAMMATORY RESPONSE	1.6561e-06	8.28051e-06	0.643552	-0.442418	-1.99784	116	CDKN1A CD70 IL7R INHBA TNFSF9 BTG2 GPR183 PTAFR PTPRE TLR2 AXL MMP14 MEFV SEMA4D NFKB1 STAB1 NOD2 TLR1 SCARF1 PTGIR BEST1 AHR
TNFA SIGNALING VIA NFKB	3.34471e-06	1.39363e-05	0.627257	-0.400918	-1.86872	151	CDKN1A IL7R GADD45A PLK2 INHBA TNFSF9 BTG2 GPR183 PTPRE FOSL2 TLR2 IER5 SMAD3 DRAM1 RNF19B PLAU NFKB1 NFAT5 BTG1 TGIF1 PNRC1 IFIH1 TRAF1 KDM6B CD44 SAT1 FOSL1 BCL6 PHLDA2 CFLAR PMEPA1 TRIP10
KRAS SIGNALING UP	0.000174654	0.000513687	0.518848	-0.413275	-1.81711	99	IL7R INHBA CCND2 HDAC9 PEG3 LAPTM5 EPB41L3 F13A1 NIN RABGAP1L KCNN4 PLAU SDCCAG8 MAP3K1 TRAF1 CD37 CBL ETS1 ATG10 EVI5 MTMR10 KIF5C ST6GAL1 IL10RA AVL9 ID2 RBM4 FCER1G ETV1 VWA5A
MYOGENESIS	0.00117683	0.00294207	0.45506	-0.360603	-1.61194	105	CDKN1A FHL1 ADCY9 GSN DTNA COL4A2 CAMK2B PLXNB2 ITGA7 AGRN IGFBP7 MEF2C CD36 MEF2A DMPK RIT1 LPIN1 NOTCH1 CTF1 ATP2A1 GPX3
INTERFERON GAMMA RESPONSE	0.000834392	0.00219577	0.477271	-0.338834	-1.56972	147	CDKN1A METTL7B ST3GAL5 FAS TXNIP STAT2 ISG20 MX2 RNF213 NFKB1 SECTM1 UBE2L6 SAMD9L XAF1 MVP LATS2 IL18BP STAT3 BTG1 HELZ2 LGALS3BP NCOA3 IFIH1 ST8SIA4 UPP1 HLA-B JAK2 OAS2 FCGR1A RSAD2 DDX58 HERC6 IL10RA GPR18 FGL2 PARP14 ZNFX1 HLA-DRB1 CIITA EIF2AK2 ARID5B PML STAT1 TRIM21 TDRD7 CCL5
EPITHELIAL MESENCHYMAL TRANSITION	0.00498358	0.0103825	0.407018	-0.355056	-1.52062	93	GADD45A INHBA COL4A2 FAS MMP14 ANPEP GLIPR1 ECM1 VIM LGALS1 ACTA2 MMP2 CD44 SAT1 WIPF1 PMEPA1 FLNA COL7A1 COL5A1 SGCB CAPG QSOX1 EFEMP2
APOPTOSIS	0.00562762	0.0112552	0.407018	-0.324034	-1.47913	128	CDKN1A GADD45A FDXR BTG2 GSN CCND2 FAS TXNIP ISG20 LMNA BAX IGF2R DPYD MMP2 TIMP2 CYLD CCNA1 CD44 SAT1 GPX3 CFLAR CASP9 ANXA1 BMF
UV RESPONSE DN	0.0169174	0.0313286	0.352488	-0.320884	-1.3956	95	ATRN SYNE1 PRKCE PLCB4 SLC22A18 ABCC1 SMAD3 FYN GCNT1 NFKB1 ANXA4 MGLL PRKCA ATRX WDR37
XENOBIOTIC METABOLISM	0.0222124	0.0376572	0.352488	0.364751	1.44684	126	TMEM97 ETS2 MTHFD1 FBP1 SLC1A5 SHMT2 BCAT1 PDLIM5 PTGR1 PTGES3 ELOVL5 PGRMC1 ABCD2 SLC35B1 GSR TMBIM6 LONP1 MPP2 ECH1 PMM1 PINK1 IRF8 BLVRB PROS1 SSR3 IGF1 MAN1A1 DHPS MCCC2 GART PC SLC35D1 HPRT1 PYCR1 NFS1 NMT1 PGD POR NINJ1 ENTPD5 GSTO1 ACO2 IDH1 ACP1 ARPP19 UPB1 CES1 HES6 ALDH9A1 ETFDH DCXR HSD11B1 CBR1 ACP2 ATP2A2
PROTEIN SECRETION	0.0207042	0.0369718	0.352488	0.387904	1.46656	88	GNAS TPD52 CTSC SOD1 ATP1A1 ARF1 ZW10 PAM LMAN1 ANP32E TMED2 YKT6 AP2S1 SEC22B AP2B1 CLTA BET1 TMX1 AP2M1 RAB2A SCAMP3 GLA M6PR VPS45 COPE AP3S1 RAB22A TMED10 GBF1 RER1 PPT1 CLN5
REACTIVE OXYGEN SPECIES PATHWAY	0.0225943	0.0376572	0.352488	0.451312	1.53236	47	LSP1 NDUFA6 PDLIM1 SOD1 NDUFB4 FTL GPX4 TXN GSR PRDX4 PRDX6 PFKP PRDX2 GCLM PRNP SCAF4 JUNB SOD2 CDKN2D HMOX2 ERCC2
ADIPOGENESIS	0.00268984	0.00584749	0.431708	0.380325	1.55091	161	ENPP2 CHCHD10 SLC1A5 ATP1B3 SOD1 APLP2 SLC25A10 UQCR10 CDKN2C DLAT ADIPOR2 SLC19A1 CS HADH COX7B MRPL15 GPX4 DNAJC15 TALDO1 ARAF CYC1 AIFM1 COX8A SLC5A6 NDUFA5 PRDX3 DHCR7 UQCRQ NDUFS3 COQ3 SUCLG1 ECH1 SAMM50 MTCH2 RMDN3 NDUFAB1 RAB34 COQ5 NDUFB7 CD151 ALDOA TKT PPP1R15B SDHB ELOVL6 AK2 ACAA2 PGM1 ACLY NMT1 PIM3 DECR1 MDH2 IMMT RTN3 COX6A1 JAGN1 POR UQCRC1 SLC25A1 GPAM CPT2 IDH3A ACO2 LPCAT3 DLD …
UV RESPONSE UP	0.00226911	0.00515707	0.431708	0.405944	1.60086	123	FOSB FOS TUBA4A GAL POLE3 FEN1 GGH IGFBP2 SIGMAR1 RFC4 DNAJB1 CYB5B FKBP4 CDK2 STIP1 PSMC3 RPN1 CREG1 PARP2 TMBIM6 YKT6 KLHDC3 TYRO3 PPIF BSG LYN AP2S1 MRPL23 DNAJA1 PDAP1 JUNB CDC34 ALDOA BCL2L11 CLTB RXRB EIF5 SOD2 DDX21 AMD1 BMP2 STARD3 TGFBRAP1 PPAT SPR CEBPG TFRC
CHOLESTEROL HOMEOSTASIS	0.0130932	0.0251793	0.38073	0.451841	1.60835	60	GUSB TMEM97 SCD ANXA5 SQLE FABP5 FDPS FADS2 EBP ABCA2 ALCAM LSS DHCR7 HMGCS1 FDFT1 ECH1 IDI1 MVK NSDHL PMVK TRIB3 FASN MVD LDLR ACTG1 PCYT2 TNFRSF12A CBS ACAT2 FBXO6 LGALS3 HMGCR
PEROXISOME	0.00154163	0.00367054	0.45506	0.465664	1.74306	83	MSH2 TOP2A DHCR24 FADS1 SOD1 YWHAH FDPS CLN6 ELOVL5 IDH2 ABCD2 ACSL5 ITGB1BP1 PRDX5 ERCC1 ISOC1 HSD17B11 ABCD3 ECH1 IDI1 NUDT19 SLC25A17 HRAS SLC27A2 SLC23A2 ABCD1 GNPAT SOD2 PEX13 CTPS1 CDK7 ACSL4 IDH1 SLC35B2 PABPC1 SLC25A19 CRAT CNBP ALDH9A1 PRDX1 SMARCC1 CTBP1 PEX2 PEX11B
FATTY ACID METABOLISM	0.000280172	0.000778255	0.498493	0.452649	1.78308	122	CD1D ODC1 ERP29 DHCR24 HSP90AA1 LDHA YWHAH FH NCAPH2 HSPH1 ADIPOR2 ELOVL5 HSD17B10 SMS HADH ACSL5 PRDX6 BLVRA HSD17B11 ECI1 HMGCS1 ADSL PDHA1 SUCLG1 ECH1 IDI1 ALAD GCDH GLUL APEX1 CRYZ NSDHL ALDOA FASN UROS IDH3B CCDC58 ACAA2 MCEE ACSS1 DECR1 MDH2 NTHL1 CPT2 OSTC ACO2 ACAT2 DLD ACSL4 GRHPR IDH1 SDHC HCCS CRAT ALDH9A1 ETFDH CBR1 UROD RAP1GDS1 PSME1
MITOTIC SPINDLE	7.29045e-06	2.60373e-05	0.610527	0.446424	1.84891	183	TUBA4A KIF22 TPX2 PLK1 NUSAP1 ESPL1 CCNB2 BIRC5 KIF2C NET1 BUB1 NOTCH2 GEMIN4 AURKA NEK2 KIF11 KIF4A KNTC1 LMNB1 KIF23 TOP2A PRC1 CENPJ MID1IP1 DLGAP5 TTK EZR RACGAP1 CKAP5 KIF15 YWHAE RFC1 NDC80 SPTBN1 PDLIM5 SMC3 SMC1A SASS6 CEP72 ANLN ECT2 DYNLL2 CDK5RAP2 PIF1 CENPE ARHGDIA RALBP1 CNTROB CD2AP INCENP CENPF
GLYCOLYSIS	9.29989e-06	3.09996e-05	0.593325	0.458803	1.85542	149	GUSB CENPA B4GALT2 KIF20A VEGFA AURKA HSPA5 HAX1 STMN1 SOD1 CHST2 NASP FKBP4 SLC25A10 LDHA PRPS1 SDC2 CLN6 PAM PAXIP1 GOT2 HMMR SRD5A3 TXN TALDO1 CXCR4 SLC37A4 PGAM1 GNPDA1 GOT1 DEPDC1 TPI1 PFKP GALK1 ENO1 TGFBI POLR3K PPIA EXT1 ME2 PKM NSDHL ALDOA SLC16A3 PC NANP MED24 PGM2 HK2 MDH2 SLC25A13 PGK1 FAM162A B3GAT3 CDK1 DLD GALE IDH1 ARPP19 KIF2A HS2ST1 HDLBP SDHC B3GALT6 ALG1
DNA REPAIR	3.84174e-06	1.47759e-05	0.610527	0.484066	1.94446	139	RFC5 RFC2 RAD51 ALYREF ZWINT FEN1 POLD1 UMPS POLA1 DUT SSRP1 RFC3 RFC4 POLA2 POLR2F PRIM1 RPA3 POLR2E AAAS NME1 LIG1 NUDT9 POLD3 NELFE NUDT21 NELFCD MRPL40 RPA2 TMED2 GPX4 DAD1 SF3A3 ERCC1 DGUOK RAE1 NME4 EIF1B GUK1 POLR2J ADRM1 NT5C POLR2I CETN2 GTF3C5 POLR2C POLR2K SUPT4H1 POLR2G POLR1C DGCR8 POLR2D TAF9 HPRT1 NELFB BCAP31 SNAPC5 PCNA POM121 COX17 MPC2 POLE4 ERCC2 IMPDH2 TAF12 TAF6
SPERMATOGENESIS	5.45276e-05	0.000170399	0.557332	0.542757	1.99639	72	SLC2A5 CCNB2 CDKN3 KIF2C PSMG1 BUB1 NCAPH AURKA NEK2 RFC4 TOPBP1 HSPA4L TTK PEBP1 DBF4 NF2 TSN TALDO1 AGFG1 PARP2 VDAC3 NEFH ZC3H14 STRBP PRKAR2A GMCL1 RPL39L JAM3 EZH2
ESTROGEN RESPONSE LATE	2.16495e-06	9.8407e-06	0.627257	0.509398	2.02061	126	FOS NRIP1 SLC29A1 GINS2 CDC20 CDC6 ST14 GAL KCNK5 RNASEH2A SLC16A1 KIF20A SLC7A5 TOP2A FKBP4 HSPA4L PLK4 FABP5 FKBP5 BCL2 STIL ASS1 ZFP36 ABHD2 CHPT1 DNAJC1 MEST ELOVL5 SORD IDH2 ATP2B4 SIAH2 SNX10 MOCS2 ITPK1 XRCC3 DUSP2 NXT1 DHCR7 PPIF FDFT1 BLVRB SLC27A2 XBP1
ANDROGEN RESPONSE	1.56036e-06	8.28051e-06	0.643552	0.57312	2.12419	76	TPD52 SCD DHCR24 FADS1 ACSL3 PA2G4 FKBP5 UAP1 PDLIM5 ABHD2 XRCC6 LMAN1 ELOVL5 SORD UBE2I SMS B2M GSR ALDH1A3 ELL2 UBE2J1 HMGCS1 IDI1 ADRM1 ZBTB10 TMEM50A CENPN XRCC5 CCND1 CAMKK2 RRP12 GNAI3 AKT1 RAB4A HMGCR ITGAV IQGAP2 NDRG1 SRF ACTN1 GPD1L SPCS3 B4GALT1
UNFOLDED PROTEIN RESPONSE	1.51091e-07	9.44318e-07	0.690132	0.571181	2.18112	100	HERPUD1 LSM4 CALR CKS1B VEGFA SLC7A5 GEMIN4 HSPA5 DNAJA4 ATF4 DKC1 EXOSC9 HSPA9 HSP90B1 EXOSC10 NOLC1 FUS KHSRP POP4 NPM1 ALDH18A1 NOP56 SRPRB CXXC1 IMP3 BANF1 EIF4EBP1 XPOT PDIA6 PDIA5 NHP2 TSPYL2 EIF2S1 SHC1 EIF4E EXOSC4 EXOSC2 HYOU1 XBP1 EIF4A3 NOP14 PSAT1 SERP1 RRP9 EXOSC1 EXOSC5 DDX10 EDC4
MTORC1 SIGNALING	5.94444e-12	4.9537e-11	0.887075	0.546579	2.26298	182	MCM2 UNG CDC25A TUBA4A MCM4 TMEM97 PLK1 RRM2 CCNF CALR PSMG1 BUB1 SCD DDX39A SLC7A5 AURKA HSPA5 DHFR CTSC SLC1A5 CACYBP SDF2L1 DHCR24 CYB5B SHMT2 FADS1 ACSL3 CANX SQLE BCAT1 CFP LDHA HSPD1 STIP1 RPA1 HSPA9 TOMM40 EIF2S2 RPN1 HSP90B1 ADIPOR2 PSME3 PPA1 ELOVL5 SORD FADS2 PHGDH EBP HSPE1 GSR CXCR4 SLC37A4 HMBS YKT6 PSMC2 GOT1 GMPS DHCR7 NUP205 TPI1 HMGCS1 ENO1 IDI1 NFYC TCEA1 TUBG1 CCT6A PSMA3 ARPC5…
OXIDATIVE PHOSPHORYLATION	7.07792e-17	8.8474e-16	1.05746	0.597626	2.47433	182	NDUFA6 POLR2F MRPL11 TIMM50 MRPL35 LDHA FH UQCR10 TIMM10 DLAT UQCRH NDUFA4 NDUFB4 HSPA9 VDAC1 TIMM13 PHB2 MRPS11 NDUFS8 HSD17B10 NDUFC1 UQCRFS1 IDH2 GOT2 CS COX6B1 HTRA2 TOMM22 COX7B CYB5R3 MRPL15 GPX4 NDUFB1 MRPS12 NDUFA3 MRPS15 TIMM9 ACAT1 CYC1 NDUFB6 AIFM1 COX8A NDUFS7 VDAC3 NDUFA5 COX5B PRDX3 UQCRQ ECI1 TIMM8B NDUFS3 PDHA1 SUCLG1 ECH1 NDUFC2 NDUFB2 SLC25A5 MRPS22 MPC1 NDUFS6 MFN2 COX7A2 COX7C…
MYC TARGETS V2	7.46003e-11	5.3286e-10	0.839089	0.726411	2.55077	57	UNG MCM4 TMEM97 PLK1 MCM5 DCTPP1 PA2G4 PLK4 HSPD1 MRTO4 TCOF1 CDK4 NOLC1 NPM1 SLC19A1 NDUFAF4 NOP56 SORD FARSA LAS1L PHB HSPE1 GRWD1 IMP4 DUSP2 PUS1 AIMP2 NOC4L UTP20 CBX3 MYC PES1 TFB2M MPHOSPH10 NIP7 DDX18 RRP9 MYBBP1A PPRC1 HK2 NOP2 PRMT3 EXOSC5 RABEPK TBRG4 RRP12
MYC TARGETS V1	1.31706e-41	3.29266e-40	1.67818	0.731241	3.05681	194	MCM2 CCNA2 MCM6 MCM4 CDC20 MCM7 MCM5 POLD2 POLE3 RANBP1 LSM2 RRM1 RAD23B CDC45 ODC1 ERH DUT HDGF MAD2L1 HNRNPD HNRNPR FBL RFC4 TCP1 SERBP1 TFDP1 USP1 CANX PA2G4 KPNA2 SRSF1 KPNB1 YWHAQ PSMD8 PSMB2 CDK2 LDHA PPM1G C1QBP HSPD1 GSPT1 NME1 RAN YWHAE HNRNPA2B1 CLNS1A SET DEK EIF2S2 CDK4 VDAC1 SRPK1 PHB2 XPO1 NOLC1 XRCC6 NPM1 TARDBP CUL1 SNRPG SNRPD2 PTGES3 NOP56 CAD SNRPA GOT2 LSM7 SNRPD1 HNRNPA1 CSTF…
G2M CHECKPOINT	9.02789e-41	1.50465e-39	1.66579	0.736687	3.05923	185	MCM2 CDC25A CCNA2 MCM6 MYBL2 GINS2 CDC20 MCM3 MKI67 KIF22 TPX2 SRSF10 AURKB CENPA PLK1 CHEK1 HMGB3 CDC6 NUSAP1 ESPL1 MCM5 CCNF CCNB2 BIRC5 CDKN3 SLC38A1 CHAF1A CKS2 CKS1B KIF2C TROAP HMGN2 DTYMK BUB1 UBE2C SMC2 LBR SUV39H1 RAD23B CDC45 NOTCH2 ODC1 DDX39A SLC7A5 POLE AURKA NEK2 NCL KIF11 KIF4A MAD2L1 PTTG1 HNRNPD HMGA1 STMN1 POLA2 CDC7 LMNB1 PBK KIF23 EXO1 TFDP1 TOP2A PRC1 DKC1 UBE2S E2F1 TLE3 SQL…
E2F TARGETS	3.37783e-58	1.68891e-56	1.98877	0.786064	3.28185	195	MCM2 UNG CDC25A MCM6 MYBL2 MCM4 CDC20 MCM3 MKI67 KIF22 AURKB SPC24 TRIP13 MCM7 PLK1 CHEK1 HMGB3 BRCA1 RRM2 ESPL1 RFC2 UBE2T MCM5 CDCA3 CCNB2 BIRC5 CDCA8 CDKN3 CENPM GINS1 CKS2 CKS1B POLD2 TK1 BUB1B KIF2C ASF1B RANBP1 TIMELESS RNASEH2A KIF18B LBR HMGB2 SUV39H1 DIAPH3 WEE1 POLD1 NUP107 DCLRE1B NCAPD2 DDX39A TUBB TCF19 POLE DUT AURKA POP7 KIF4A HELLS MAD2L1 PTTG1 HNRNPD GINS3 SSRP1 HMGA1 STMN1 RFC3 …

## Sheet: NT C16 vs DMSO Hallmark
pathway	pval	padj	log2err	ES	NES	size	leadingEdge
E2F TARGETS	3.47153e-63	1.73577e-61	2.07539	-0.828177	-3.36139	195	SNRPB CDC25A MCM6 RRM2 UNG MCM4 LMNB1 MCM7 BUB1B GINS1 MCM3 WEE1 MCM2 MYBL2 CHEK1 ASF1B NCAPD2 HMGB3 MELK RACGAP1 GINS4 POLA2 CDKN2C GINS3 MCM5 DCLRE1B TMPO CCNB2 BIRC5 TUBB MKI67 SUV39H1 CDC20 TCF19 E2F8 BRCA1 KIF22 CKS1B SPC24 KPNA2 ATAD2 KIF18B AURKA RFC3 PAICS TRIP13 AURKB SPC25 CDC25B TIMELESS CDCA3 CCNE1 PA2G4 TK1 PLK1 TIPIN STMN1 UBE2S ESPL1 RAD1 RFC2 MSH2 NUP107 DSCC1 CENPM RNASEH2A MAD2L…
MYC TARGETS V1	9.45177e-47	2.36294e-45	1.77998	-0.77831	-3.15843	194	CCT7 CCT4 RPL6 RPL34 SF3B3 RPL18 RPS3 RNPS1 RPS10 MCM6 SERBP1 MCM4 GLO1 RPS6 CCNA2 EIF3D RRM1 MCM7 YWHAE MCM2 HNRNPR MCM5 KPNB1 CDC20 RPS2 CDC45 POLE3 HNRNPA1 KPNA2 EIF2S2 CDK2 PA2G4 CANX MAD2L1 TCP1 HSPD1 RFC4 TFDP1 RAD23B XRCC6 DUT CSTF2 PHB2 RANBP1 CCT2 LDHA PSMD1 NPM1 SRPK1 USP1 HNRNPC DDX21 HPRT1 XPOT ILF2 HDGF ACP1 SRSF1 PTGES3 HNRNPA2B1 HSP90AB1 HNRNPD CCT5 PPM1G YWHAQ RAN ODC1 HNRNPA3 DEK…
G2M CHECKPOINT	2.31201e-40	3.85335e-39	1.65331	-0.760117	-3.06701	186	CDC6 CDC25A MCM6 SLC7A5 GINS2 TPX2 LMNB1 CCNA2 CHAF1A EXO1 MCM3 MCM2 MYBL2 CHEK1 HMGB3 E2F3 RACGAP1 POLA2 CDKN2C PRC1 MCM5 E2F1 TMPO KPNB1 CCNB2 BIRC5 CCNF BUB1 E2F2 MKI67 CENPA SUV39H1 NUSAP1 CDC20 CDC45 SLC7A1 KIF22 CKS1B KPNA2 AURKA AURKB CDC25B PLK1 STMN1 INCENP UBE2S ESPL1 POLQ MAD2L1 HSPA8 DTYMK KIF2C HMGN2 TACC3 CDKN3 RAD21 TFDP1 RAD23B KIF15 KIF23 CDC7 RAD54L ORC6 NASP DDX39A SMC1A UBE2C …
MYC TARGETS V2	8.79889e-14	6.28492e-13	0.954542	-0.76407	-2.65531	58	UNG MCM4 MAP3K6 MCM5 PA2G4 PLK1 TCOF1 TMEM97 HSPD1 DCTPP1 PLK4 NPM1 MRTO4 PUS1 LAS1L GRWD1 FARSA PPRC1 PES1 DUSP2 NOP56 NDUFAF4 HSPE1 CDK4 UTP20 NOLC1 NOC4L RRP12 IMP4 RRP9 SLC19A1 HK2 BYSL CBX3 MPHOSPH10 NIP7 PPAN SORD NOP2 TFB2M DDX18 MYBBP1A PRMT3 WDR74 PHB TBRG4
UNFOLDED PROTEIN RESPONSE	8.52098e-16	1.06512e-14	1.02767	-0.696272	-2.62117	102	RPS14 EEF2 SLC7A5 PSAT1 ATF4 EIF4G1 CALR HSPA5 DNAJA4 VEGFA HYOU1 CKS1B PDIA6 EXOSC2 HERPUD1 KHSRP XBP1 GEMIN4 MTHFD2 HSP90B1 ASNS NPM1 EXOSC10 LSM4 EDEM1 SRPRB NOP14 XPOT DKC1 TSPYL2 DNAJB9 BAG3 NFYB DNAJC3 EXOSC9 EIF4EBP1 NOP56 ALDH18A1 IMP3 CXXC1 HSPA9 EIF2S1 SHC1 EIF2AK3 SLC1A4 SERP1 NOLC1 BANF1 SPCS3 RRP9 YWHAZ
MTORC1 SIGNALING	1.35045e-15	1.35045e-14	1.01754	-0.595394	-2.40307	187	CDC25A RRM2 UNG MCM4 SLC7A5 FADS1 PSAT1 PHGDH CALR MCM2 HSPA5 TRIB3 FADS2 SCD CCNF BUB1 EIF2S2 SHMT2 AURKA SLC1A5 STIP1 PLK1 GSR TUBA4A EBP CACYBP TMEM97 BCAT1 CANX ELOVL5 XBP1 HSPD1 LDLR SERPINH1 MTHFD2 TUBG1 HSP90B1 ASNS CYB5B DDX39A LDHA DHFR INSIG1 EDEM1 PGM1 ACSL3 HPRT1 TOMM40 RPA1 SDF2L1 GOT1 RPN1 NFKBIB DHCR24 PPA1 LTA4H CCT6A ADIPOR2 PSMG1 ARPC5L PSME3 HMBS HSPA4 NUP205 HSPE1 PSMB5 PSMD12…
SPERMATOGENESIS	3.4013e-07	2.12581e-06	0.674963	-0.600178	-2.18354	80	CCNB2 BUB1 AURKA NCAPH KIF2C RFC4 CDKN3 HSPA2 TOPBP1 NEK2 IL12RB2 NEFH CCNA1 PSMG1 TTK NF2 ARL4A DBF4 CSNK2A2 HSPA4L JAM3 CDK1 EZH2 CHRM4 VDAC3 DMC1 TSN CLPB GMCL1 AGFG1 YBX2 PARP2 SLC12A2 PRKAR2A TALDO1 ELOVL3 IP6K1 COIL PEBP1 IDE PHF7 SIRT1
ANDROGEN RESPONSE	9.54707e-07	5.30393e-06	0.643552	-0.575228	-2.09845	81	FADS1 SCD PA2G4 GSR ELOVL5 XRCC6 INSIG1 TPD52 FKBP5 ACSL3 SEC24D DNAJB9 DHCR24 CDC14B ADRM1 CCND3 LMAN1 SMS SLC38A2 UAP1 TNFAIP8 GNAI3 CENPN RRP12 SPCS3 B4GALT1 AKT1 ITGAV IDI1 HMGCS1 NCOA4 SRF UBE2J1 SORD STK39 HMGCR XRCC5 ARID5B
UV RESPONSE UP	9.72788e-06	4.05328e-05	0.593325	-0.501748	-1.94305	128	FEN1 IGFBP2 FKBP4 GGH POLE3 CDK2 STIP1 CCNE1 TUBA4A DNAJB1 GAL RFC4 ASNS CYB5B HSPA2 EIF2S3 DDX21 SPR PSMC3 TYRO3 AMD1 RPN1 ENO2 CCND3 GCH1 BTG3 HSPA13 CYP1A1 DNAJA1 CDC34 TMBIM6 SIGMAR1 YKT6 SOD2 NR4A1 CREG1 PPIF HYAL2 NPTXR PDAP1 KLHDC3 TFRC PPAT BMP2 JUNB AGO2 CEBPG MMP14 AP2S1 MARK2 CLTB PARP2 RET PRPF3 MGAT1 BAK1
MITOTIC SPINDLE	1.80612e-06	9.03062e-06	0.643552	-0.470298	-1.90265	189	TPX2 LMNB1 YWHAE NET1 EPB41L2 RACGAP1 PRC1 EZR CCNB2 BIRC5 SPTBN1 BUB1 NUSAP1 KIF22 AURKA MID1IP1 PLK1 INCENP TUBA4A ESPL1 KIF2C GEMIN4 CSNK1D KIF15 KIF23 SMC1A DYNLL2 KIF4A NEK2 NCK2 DLGAP5 FBXO5 CKAP5 KIF11 TTK TOP2A KNTC1 ITSN1 SASS6 CDK5RAP2 CEP72 WASF1 ANLN RFC1 BCR CENPJ ECT2 NDC80 SMC3 KIF3B CDK1 RALBP1 ABL1 CENPF CEP57 ARHGDIA ARHGAP5 KATNB1 PCNT FSCN1 SMC4
ESTROGEN RESPONSE LATE	8.70393e-05	0.000334766	0.538434	-0.459421	-1.80754	141	CDC6 SLC7A5 GINS2 FKBP4 CDC20 KCNK5 ASS1 SLC29A1 RNASEH2A ELOVL5 GAL XBP1 BCL2 KIF20A SLC27A2 PLK4 SLC16A1 FKBP5 HPRT1 XRCC3 SIAH2 STIL CELSR2 CCNA1 TOP2A DLG5 EMP2 DUSP2 BTG3 RBBP8 NBL1 HSPA4L AMFR FABP5 SLC1A4 NXT1 ADD3 DHCR7 PPIF CHPT1 FAM102A FDFT1 IMPA2 SORD SNX10 GALE LSR
GLYCOLYSIS	0.000354852	0.00110891	0.498493	-0.427424	-1.71208	168	B4GALT2 HSPA5 FKBP4 VEGFA CENPA AURKA STMN1 PAXIP1 HAX1 KIF20A NASP LDHA PRPS1 IRS2 HMMR SLC25A10 GOT1 EXT1 CLN6 DEPDC1 ENO2 PYGL GOT2 PGAM1 HDLBP NANP ALDH9A1 CDK1 B4GALT1 SLC25A13 B3GALT6 B4GALT4 SLC37A4 HK2 TXN PGK1 SRD5A3 GMPPA PKM PFKP GALK1 POLR3K GNE MED24 ENO1 PC COPB2 VCAN HOMER1 GALE ADORA2B NSDHL FUT8 SOD1 GUSB CHPF
DNA REPAIR	0.000582513	0.00171327	0.477271	-0.42929	-1.69324	143	FEN1 RFC5 POLA2 RAD51 PRIM1 POLA1 ZWINT RFC3 RFC2 RFC4 SSRP1 DUT POLD3 AAAS UMPS HPRT1 POLD1 GTF3C5 SF3A3 TMED2 RPA3 NUDT21 ADRM1 POLR2C RAE1 TYMS DGCR8 GTF2F1 POLR2D BCAP31 LIG1 RPA2 TAF6 NME1 CANT1 TAF9 ALYREF POLR2E NELFCD CLP1 NUDT9 NT5C SEC61A1 EIF1B POM121 STX3
WNT BETA CATENIN SIGNALING	0.0214611	0.0383234	0.352488	-0.507097	-1.58668	35	CSNK1E SKP2 FZD1 DLL1 CTNNB1 DVL2 AXIN2 AXIN1 KAT2A HDAC2 WNT6 PPARD
PEROXISOME	0.0106891	0.0225335	0.38073	-0.42332	-1.55488	86	FADS1 YWHAH MSH2 ELOVL5 FDPS SLC27A2 ACSL5 CLN6 DHCR24 ISOC1 TOP2A ABCD3 SLC35B2 ALDH9A1 CTPS1 SOD2 IDI1 HRAS SLC25A17 ITGB1BP1 RDH11 SMARCC1 CRAT HSD17B11 ACSL1 CADM1 HSD17B4 CNBP GNPAT SOD1 PEX13 IDH2 PEX2
FATTY ACID METABOLISM	0.00792418	0.0180095	0.38073	-0.391403	-1.51703	127	HSP90AA1 HSPH1 YWHAH ELOVL5 ACSL5 LDHA ACAA2 DHCR24 GPD2 FH ENO2 ADIPOR2 ODC1 NCAPH2 ACAT2 CYP1A1 SMS FASN CRYZ OSTC ALDH9A1 IDI1 HMGCS1 PCBD1 IDH3B APEX1 CCDC58 MGLL UBE2L6 RDH11 CBR1 CRAT NTHL1 ETFDH HSD17B11 METAP1 ACSL1 HSD17B4 NSDHL SUCLG1
MYOGENESIS	0.0124598	0.0247416	0.38073	0.324395	1.39285	124	CDKN1A PDE4DIP GSN GAA PLXNB2 IGF1 BHLHE40 AGRN IGFBP7 EPHB3 CD36 ATP2A1 IFRD1 PPFIA4 ADCY9 SVIL TSC2 DTNA TAGLN NOTCH1 MYLK
HYPOXIA	0.0128656	0.0247416	0.38073	0.316273	1.39734	153	CDKN1A TGFBI GAA PNRC1 FOS COL5A1 KDM3A BNIP3L BHLHE40 AMPD3 CCNG2 NAGK GLRX S100A4 KLHL24 IDS PPFIA4 P4HA1 KLF7 ZNF292 DDIT4 FBP1 ATP7A PLAC8 PRKCA WSB1 DTNA ISG20 CXCR4
COAGULATION	0.0176001	0.0325928	0.352488	0.348229	1.40006	83	GSN CTSO MMP2 CTSK PLAU FN1 KLF7 ISCU CTSH MSRB2 SERPINA1 MASP2 SIRT2 A2M BMP1 S100A13 GP1BA CFB CPQ CASP9 CAPN5 RAPGEF3 TIMP1 TMPRSS6
INTERFERON ALPHA RESPONSE	0.0108161	0.0225335	0.38073	0.364178	1.45794	82	TXNIP STAT2 SAMD9L IFI35 CD74 RSAD2 UBA7 IFITM1 LGALS3BP IFITM3 HLA-C HELZ2 ISG20 CMPK2 IFITM2 PLSCR1 IRF1 LPAR6 IL4R CASP1 CD47 ISG15 IRF7 LAP3 IRF9 CMTR1 PSME2 TAP1 CCRL2 SP110 GBP4 DHX58
APOPTOSIS	0.00160245	0.00381536	0.45506	0.360044	1.57598	137	CDKN1A GADD45A FDXR BTG2 FAS TXNIP GSN BAX CCND2 PLCB2 MMP2 CFLAR SAT1 BNIP3L DPYD CYLD AIFM3 CD38 PTK2 GPX1
KRAS SIGNALING UP	0.00109185	0.00272962	0.45506	0.376042	1.62242	118	LAPTM5 PEG3 CCND2 PRDM1 EPB41L3 IL10RA FCER1G NRP1 PLAU FUCA1 GLRX SDCCAG8 ID2 EVI5 HDAC9 IL7R NIN CXCR4 CD37 MTMR10 DOCK2 RABGAP1L RBM4 CSF2RA PTBP2 CLEC4A ETV1 CFB CTSS MPZL2 F13A1 CBL PPP1R15A ST6GAL1 ADAM8
INFLAMMATORY RESPONSE	0.000166274	0.000554248	0.518848	0.385718	1.66033	125	CDKN1A BTG2 TNFSF9 CD70 PTGIR TLR1 PIK3R5 MEFV IL10RA TLR2 NOD2 GPR183 AXL CD82 IFITM1 LCP2 KCNJ2 PTPRE IL7R MARCO SCARF1 CSF3R PTGER4 STAB1 IRF1 IL4R CYBB LYN GP1BA RASGRP1 ACVR2A OSMR TNFSF10 IRF7 CCR7
UV RESPONSE DN	0.000748149	0.00196881	0.477271	0.397972	1.67173	103	SLC22A18 PRKCE KIT ANXA4 ATRN SMAD3 SYNE1 ABCC1 BHLHE40 NRP1 GCNT1 ATRX PLCB4 BCKDHB DBP PDGFRB PRKCA WDR37 RBPMS PTEN MAP2K5 ATXN1 ARHGEF9
TNFA SIGNALING VIA NFKB	0.00011081	0.000395749	0.538434	0.374663	1.67341	160	CDKN1A GADD45A BTG2 TNFSF9 PLK2 PNRC1 FOS IER5 CFLAR SMAD3 TLR2 SAT1 BCL3 BHLHE40 PLAU KYNU GPR183 ETS2 BCL6 TNFAIP2 ID2 PTPRE IL7R DNAJB4 NFAT5 CCNL1 MAP3K8 PTGER4 TGIF1
IL6 JAK STAT3 SIGNALING	0.000713572	0.00196881	0.477271	0.478059	1.82048	62	FAS STAT2 PIK3R5 TLR2 CD36 CD38 STAT3 IL12RB1 IL10RB CSF3R MAP3K8 ITGA4 STAM2 CSF2RA A2M IRF1 IL4R HMOX1 IL13RA1 MYD88 CD44 CBL TYK2 OSMR IRF9 PTPN2 GRB2
INTERFERON GAMMA RESPONSE	3.84903e-06	1.74956e-05	0.610527	0.413254	1.84383	161	CDKN1A SAMHD1 FAS TXNIP STAT2 HLA-B IRF4 RNF213 MVP NCOA3 IL10RA JAK2 SAMD9L IFI35 CD74 CIITA RSAD2 TNFAIP2 CD38 ITGB7 ST3GAL5 FGL2 XAF1 IL18BP STAT3 IRF5 LCP2 LGALS3BP IFITM3 VAMP5 HELZ2 ISG20 HLA-A IFNAR2 CMPK2 IFITM2 PLSCR1 IRF1 IL4R CASP1 PML CFB MYD88 ISG15 TNFSF10 IRF7 LAP3 IRF9 PTPN2 PSMB10 CMTR1
P53 PATHWAY	2.43579e-14	2.02983e-13	0.975995	0.548315	2.46821	169	ZMAT3 CDKN1A MDM2 CYFIP2 GADD45A FDXR BTG2 TNFSF9 PLK2 SESN1 DDB2 ADA XPC PHLDA3 FAS TXNIP RPS27L PVT1 ABAT BAX CCND2 POLH FOS PLXNB2 IER5 GM2A MXD4 AEN SAT1 PTPN14 PLK3 TRIAP1 FUCA1 CD82 RALGDS S100A4 DGKA TOB1 DDIT4 PTPRE ISCU ABCC5 CSRNP2 NOTCH1 ANKRA2 CCNG1 ABHD4 PRMT2 RHBDF2 PPM1D ST14 GLS2 PITPNC1 IP6K2 PRKAB1 HMOX1 NDRG1 CASP1 BLCAP RNF19B

## Sheet: L22KO C16 vs DMSO Hallmark
pathway	pval	padj	log2err	ES	NES	size	leadingEdge
MYC TARGETS V1	9.68638e-14	2.42159e-12	0.954542	-0.586996	-2.48743	194	CCT7 RPL6 RPS3 RPL34 CCT4 RPL18 SF3B3 RNPS1 RPS10 SERBP1 GLO1 EIF3D RPS6 MCM6 YWHAE RPS2 HNRNPA1 HNRNPR HNRNPA3 EIF2S2 KPNB1 CANX MCM4 SSB DDX21 MCM7 ACP1 SRPK1 RRM1 XPOT HNRNPA2B1 USP1 PHB2 MAD2L1 DEK NAP1L1 RFC4 POLE3 CCT2 HPRT1 HSPD1 NPM1 CDC45 CBX3 EEF1B2 MCM5 CSTF2 NCBP1 MCM2 PSMD1 CDK2 TYMS EIF1AX PA2G4 SYNCRIP CCNA2
UNFOLDED PROTEIN RESPONSE	9.77603e-09	9.77603e-08	0.74774	-0.615275	-2.37886	102	RPS14 EEF2 EIF4G1 HSPA5 CALR PSAT1 EDEM1 SLC7A5 ATF4 HYOU1 ASNS DNAJC3 XBP1 MTHFD2 HSP90B1 PDIA6 DNAJA4 HERPUD1 DNAJB9 BAG3 DCP2 NFYB VEGFA XPOT EXOSC2 SPCS3 EIF2AK3 NPM1 SERP1 CHAC1 SEC11A PARN CEBPG ERN1 GEMIN4 NOP14 DDX10
E2F TARGETS	1.82067e-11	3.03445e-10	0.863415	-0.551647	-2.33779	195	SNRPB MCM6 ATAD2 BRCA1 CDC25A MTHFD2 RRM2 MMS22L ANP32E MSH2 LMNB1 GINS1 UNG DSCC1 MCM3 E2F8 RAD21 WEE1 CDKN2C DIAPH3 ASF1B HMGB3 DONSON CCNE1 HMMR CHEK1 TMPO MCM4 SMC4 BARD1 GINS3 NUP153 POLA2 CCP110 MCM7 DEPDC1 GINS4 MELK MLH1 HELLS RFC3 ORC6 USP1 NCAPD2 NUP107 MAD2L1 TIPIN DEK NAP1L1 RAD1 PLK4 PRIM2 TCF19 PAICS MCM5 SMC3 SPC25 RACGAP1 ESPL1 MCM2 CTCF SHMT1 RBBP7 AURKA PA2G4 LBR CSE1L CDC25B DC…
G2M CHECKPOINT	7.40199e-08	5.28714e-07	0.704976	-0.498827	-2.10193	186	CDC6 E2F3 SLC7A5 MCM6 POLQ CDC25A EXO1 LMNB1 AMD1 FBXO5 MCM3 RAD21 KPNB1 CDKN2C HMGB3 HMMR CHEK1 CDC7 KIF11 E2F2 TMPO SMC4 GINS2 BARD1 POLA2 SMC2 E2F1 SLC7A1 SLC38A1 RBL1 CHAF1A ORC6 CASP8AP2 HOXC10 MAD2L1 KIF15 RAD54L NUP50 PLK4 PRIM2 CDC45 CCNT1 MCM5 RACGAP1 ESPL1 MCM2 CTCF KIF20B PURA TPX2 AURKA SLC12A2 LBR CDC25B STAG1 SYNCRIP CCNA2 CDC27 G3BP1 DBF4 CCNB2 CENPE INCENP RBM14 PRC1 BRCA2 TACC3 C…
MTORC1 SIGNALING	1.14279e-05	7.14241e-05	0.593325	-0.439945	-1.85161	185	PHGDH HSPA5 CALR PSAT1 EDEM1 SLC7A5 FADS1 SLC7A11 ASNS CDC25A XBP1 MTHFD2 RRM2 LTA4H HSP90B1 INSIG1 FADS2 TRIB3 TUBA4A UNG SHMT2 EIF2S2 GSR SERPINH1 CANX ADD3 UFM1 BCAT1 MCM4 PGM1 USO1 GOT1 SDF2L1 ELOVL5 PSMD12 CYB5B LDLR EBP NFKBIB HPRT1 SLC6A6 HSPD1 SLC1A5 SERP1 SCD HSPA4 PPA1 MCM2 ELOVL6 UCHL5 AURKA SLC2A3 SEC11A ATP2A2 ADIPOR2 PSMC6 PSMB5 CACYBP PSPH RDH11 CYP51A1 GMPS EEF1E1
ANDROGEN RESPONSE	0.0174761	0.0349522	0.352488	-0.418489	-1.55795	79	FADS1 INSIG1 SEC24D LMAN1 CDC14B GSR DNAJB9 NCOA4 TNFAIP8 ELOVL5 FKBP5 SLC38A2 RPS6KA3 CCND3 SPCS3 ITGAV SLC26A2 B4GALT1 SCD ELK4 TPD52 ALDH1A3 GNAI3 PA2G4 SRP19 XRCC6 PGM3
SPERMATOGENESIS	0.0199368	0.0369199	0.352488	-0.412261	-1.51779	76	IL12RB2 HSPA4L YBX2 HSPA2 RFC4 IDE PHF7 CSNK2A2 COIL ARL4A AURKA SLC12A2 ACRV1 TOPBP1 JAM3 DBF4 CCNB2 GMCL1 SIRT1 TSN ELOVL3 IFT88 HSPA1L SCG3 CDK1 IP6K1 NCAPH GAD1 PIAS2 NEK2 CCNA1 PAPOLB
ESTROGEN RESPONSE EARLY	0.0165789	0.0345394	0.352488	0.340439	1.38735	142	FLNB NADSYN1 FOS ALDH3B1 MYOF RAB31 ABAT BLVRB KDM4B NCOR2 ZNF185 CD44 JAK2 MYC DEPTOR TOB1 SVIL GAB2 TMEM164 RPS6KA2 KLF10 INPP5F CBFA2T3 ADCY9 BHLHE40 TGIF2 OPN3 SYNGR1 MICB SCARB1 ABHD2 SLC39A6 UNC119 KLF4 ABCA3 GLA TIPARP SLC9A3R1 P2RY2 MYBBP1A UGCG TIAM1
FATTY ACID METABOLISM	0.0182944	0.0351816	0.352488	0.353443	1.41649	127	ECI1 MDH2 IDH3G ECHS1 SDHA PSME1 ECH1 HMGCL LGALS1 REEP6 GRHPR CPT1A HADHB ACAA1 DECR1 ALDH3A2 ALDOA GLUL ACADVL UROD UROS ACOX1 HSD17B10 ALAD CPT2 DLST GABARAPL1 ACO2 PDHB GCDH ACOT8 CD36 ADSL
DNA REPAIR	0.00430109	0.0102407	0.407018	0.366863	1.49504	142	SURF1 ADA XPC DDB2 TP53 ERCC1 RRM2B VPS28 ERCC2 HCLS1 NELFE POLH NME3 PNP NFX1 IMPDH2 POLR2F POLR2I POLR2G MPC2 TAF10 GPX4 PDE4B MPG GUK1 POLD4 POLR2J POLE4 POLR2A POLB POLR3GL TAF12 NME1 APRT RBX1 GTF2A2 NME4 MRPL40 SNAPC4 DGUOK ALYREF GTF2B POLR3C SUPT5H REV3L NUDT9 POLR2E RALA DDB1 SUPT4H1 TAF1C VPS37B ELL RAD52 USP11 DAD1 LIG1
UV RESPONSE DN	0.0117977	0.0256471	0.38073	0.384099	1.5066	102	SLC22A18 PRKCE ATRN DBP KIT SMAD3 GCNT1 ANXA4 ARHGEF9 MYC ABCC1 MT1E NRP1 ATRX AKT3 ZMIZ1 PIK3R3 NOTCH2 SYNE1 PIK3CD ANXA2 BHLHE40 PTEN CDKN1B ATP2B4 MGMT PRKCA ERBB2 MTA1 DYRK1A SRI MAP2K5
PI3K AKT MTOR SIGNALING	0.00901643	0.0204919	0.38073	0.407528	1.55998	90	CDKN1A SLA PRKCB STAT2 CXCR4 TSC2 MYD88 GRB2 CFL1 MKNK2 DUSP3 TNFRSF1A PIK3R3 MKNK1 ARPC3 DAPP1 PTEN RIPK1 CDKN1B PPP1CA PFN1 ARF1 AP2M1 RAC1 THEM4 ARHGDIA NOD1 TIAM1 MAP2K3 CSNK2B GSK3B RALB HRAS
INFLAMMATORY RESPONSE	0.00282074	0.00742299	0.431708	0.399616	1.59043	121	CDKN1A BTG2 TNFSF9 PIK3R5 IL10RA PTGIR CD70 CD82 TLR1 IL4R TNFRSF1B PTGER4 NFKBIA EMP3 LCP2 MYC NOD2 IRF1 LYN RHOG TIMP1 AXL PDE4B GNA15 IFITM1 MEFV CHST2 MARCO TLR2 CSF3R TAPBP GPR183 CYBB RELA KCNJ2 GP1BA PSEN1 P2RY2 SRI
XENOBIOTIC METABOLISM	0.00122741	0.00383567	0.45506	0.397873	1.60441	135	ETS2 CYFIP2 CNDP2 KYNU ACOX3 IGF1 ECH1 PSMB10 PGD PINK1 BLVRB ID2 FAH DCXR FBP1 IRF8 HES6 ABCD2 CYP2E1 TNFRSF1A DDAH2 POR MCCC2 ACOX1 COMT ALAS1 FAS NQO1 GSTO1 GABARAPL1 HACL1 GSTM4 CYP2S1 ACO2 GSS CYB5A
APICAL JUNCTION	0.00181931	0.00531612	0.45506	0.401751	1.61009	127	TGFBI MPZL1 ACTB MMP2 CNN2 CTNND1 LIMA1 ACTG1 RAC2 PTPRC RSU1 PTK2 ATP1A3 ARHGEF6 EXOC4 AKT3 GAMT PIK3R3 GNAI2 CD99 ARPC2 EVL PBX2 CLDN15 ZYX ADAM15 SYMPK PTEN SYK
HYPOXIA	0.000708539	0.00267041	0.477271	0.397325	1.62228	151	CDKN1A TGFBI GAA FOS PNRC1 GLRX KDM3A S100A4 CXCR4 PPP1R15A AMPD3 GAPDH PLAC8 GRHPR FBP1 NDRG1 ZFP36 GPI MT1E CCNG2 KLF7 BNIP3L ALDOA SLC25A1 FAM162A TPI1 PRDX5 COL5A1 ATP7A ANXA2 BHLHE40 CHST2 NAGK SCARB1 ZNF292 KLHL24 IDS PPFIA4 CDKN1B PRKCA TIPARP DDIT4 PFKP GYS1 RORA TPST2
TNFA SIGNALING VIA NFKB	0.000747715	0.00267041	0.477271	0.398914	1.63622	156	CDKN1A ETS2 FOSB BTG2 FOS TNFSF9 PNRC1 KYNU PPP1R15A GADD45A BCL3 PLK2 IER5 ID2 CD44 TNFAIP2 PTGER4 SMAD3 NFKBIA ZFP36 MYC IRF1 BCL6 GADD45B PLAU KLF10 PDE4B CFLAR TGIF1 SAT1 MAP3K8 BHLHE40 TLR2 RCAN1 SGK1 TAP1 SERPINB8 GPR183 DENND5A RELA KLF4 SOCS3 TRIB1 TIPARP PER1 PLEK
KRAS SIGNALING UP	0.0019138	0.00531612	0.45506	0.41534	1.64047	111	LAPTM5 PRDM1 GLRX IL10RA CXCR4 PPP1R15A EPB41L3 CCND2 ITGB2 ID2 TNFRSF1B FCER1G DOCK2 DUSP6 IRF8 PEG3 CD37 NRP1 PLAU NIN CSF2RA SATB1 FUCA1 CBL ST6GAL1 SDCCAG8 GYPC HDAC9 F13A1 CTSS KLF4 ENG TRIB1 EVI5
ADIPOGENESIS	0.000241837	0.00109926	0.518848	0.400142	1.65992	168	UCP2 MDH2 IDH3G ECHS1 ENPP2 ECH1 GADD45A ARAF REEP6 FAH ETFB CCNG2 TOB1 DECR1 CYC1 NDUFS3 BCL6 ALDOA SLC25A1 SLC27A1 COX8A APLP2 GPX4 POR MCCC1 ACOX1 STOM UQCR10 NDUFB7 RREB1 MGST3 COX6A1 EPHX2 CPT2 UBC SCARB1 MTCH2 SULT1A1 ACO2 NABP1 COX7B PTCD3 AIFM1 PHYH RIOK3 UQCRC1 GRPEL1 MYLK UQCRQ CD36
REACTIVE OXYGEN SPECIES PATHWAY	0.00335188	0.0083797	0.431708	0.496262	1.68124	47	FTL G6PD GLRX FES PRDX2 PDLIM1 ERCC2 NDUFB4 ABCC1 NDUFS2 EGLN2 GPX4 MSRA TXNRD2 NQO1 STK25 ATOX1
INTERFERON ALPHA RESPONSE	0.00105587	0.00351958	0.45506	0.466467	1.74221	78	IFITM2 TXNIP STAT2 CD74 IFI35 HLA-C PSME1 UBA7 LAP3 PSME2 IL4R IRF1 LGALS3BP IFITM1 B2M PSMB9 ISG15 RNF31 CD47 IRF2 TAP1 CASP1 HELZ2 SP110 SAMD9L DHX58 GBP4
APOPTOSIS	9.54893e-05	0.000477447	0.538434	0.434504	1.74738	132	CDKN1A GSN FDXR BTG2 TXNIP PLCB2 MMP2 GPX1 GADD45A BAX PPT1 CCND2 CD44 TSPO CREBBP PTK2 IRF1 BIK BNIP3L GADD45B SATB1 TIMP1 GPX4 CFLAR BMF GNA15 SAT1 FAS IGF2R LMNA AIFM3 TAP1 SPTAN1 CASP1 MADD DPYD RHOT2 APP BID CDKN1B RELA BCL2L10 MGMT ERBB2 PSEN1
MYOGENESIS	3.98228e-05	0.000221238	0.557332	0.461017	1.82629	118	CDKN1A PDE4DIP GSN GAA PLXNB2 IGFBP7 TSC2 IGF1 SIRT2 ATP6AP1 EPHB3 HDAC5 IFRD1 SVIL GADD45B OCEL1 CFD TPM3 ADCY9 BHLHE40 SMTN PDLIM7 TAGLN BIN1 NQO1 HRC ATP2A1 SPTAN1 APP SH2B1 FLII PPFIA4
IL6 JAK STAT3 SIGNALING	0.000324523	0.00135218	0.498493	0.520688	1.86847	61	STAT2 PIK3R5 MYD88 GRB2 IL4R TNFRSF1B CD44 IL10RB IRF1 IL12RB1 TNFRSF1A CSF2RA STAT3 CCR1 IL3RA TYK2 MAP3K8 CSF2RB FAS TLR2 CSF3R CBL ITGA4 SOCS3 CD36 PTPN2 STAT1 TNFRSF21 IFNGR1 TGFB1
INTERFERON GAMMA RESPONSE	5.64763e-08	4.70636e-07	0.719513	0.490651	2.01073	157	CDKN1A SAMHD1 MVP HLA-B IFITM2 TXNIP RNF213 STAT2 IRF4 CD74 HLA-A FGL2 IFI35 IL10RA PSME1 PSMB10 LAP3 MYD88 PSME2 IL4R ITGB7 TNFAIP2 JAK2 NFKBIA XAF1 PNP LCP2 CIITA IRF8 NCOA3 IRF5 IRF1 PML LGALS3BP VAMP5 IL18BP PDE4B STAT3 IFNAR2 B2M PSMB9 CSF2RB ISG15 FAS RNF31 TAPBP IRF2 TAP1 CASP1 RIPK1 PTPN6 HELZ2 SOCS3 SP110 PTPN2 SRI NOD1 SAMD9L PFKP DHX58 GBP4
P53 PATHWAY	4.55956e-10	5.69945e-09	0.814036	0.523336	2.17097	168	CDKN1A FDXR ZMAT3 MDM2 BTG2 CYFIP2 TXNIP FOS PLXNB2 TNFSF9 ADA XPC DDB2 ST14 MXD4 TP53 RPS27L S100A4 CD82 PHLDA3 GM2A PPP1R15A GADD45A ABAT PLK2 SESN1 PLK3 BAX CCND2 IER5 PVT1 RPS12 POLH DCXR NDRG1 ISCU MKNK2 RHBDF2 TOB1 RALGDS BLCAP FAM162A PRMT2 AEN SAT1 FUCA1 STOM ABHD4 PTPN14 CEBPA PRKAB1 FAS CDKN2A HDAC3 HINT1 CTSD IRAK1 TAP1 CASP1 APP RAD51C FBXW7 RAP2B KLF4 IP6K2 CD81 DEF6
OXIDATIVE PHOSPHORYLATION	5.12335e-17	2.56168e-15	1.06721	0.594858	2.50703	182	SURF1 ALDH6A1 ECI1 MDH2 OGDH IDH3G ECHS1 SDHA ECH1 COX5B TCIRG1 NDUFA3 BAX ATP6AP1 NDUFB4 GLUD1 CPT1A HADHB CYB5R3 ISCU NDUFV1 COX6B1 ETFB GPI IDH2 ACAA1 NDUFA4 POLR2F NDUFS2 DECR1 CYC1 NDUFC1 NDUFS3 TIMM8B MRPL34 ACADVL NDUFA2 COX8A GPX4 COX5A ACADSB POR NDUFS6 ATP6V1G1 NQO2 HSD17B10 NDUFS7 ALAS1 COX7A2 COX4I1 ATP6V1F UQCR10 COX6C NDUFB7 NDUFB8 MGST3 NDUFB1 COX6A1 COX7C DLST UQCRC2 RHOT2 ACO2 ND…

## Sheet: DMSO L22KO vs NT GOBP
pathway	pval	padj	log2err	ES	NES	size	leadingEdge
PODOSOME ASSEMBLY	3.55909e-05	0.00208097	0.557332	-0.755447	-2.11883	16	FSCN1 GSN BIN2 LCP1 ASB2 ASAP1 MSN TNF
ACTIN FILAMENT BASED TRANSPORT	4.30252e-05	0.00242248	0.557332	-0.82151	-2.09447	12	MYO5A MYO1G ACTN4 SUN2 MYO7A MYO1C
POSITIVE REGULATION OF NEURON DIFFERENTIATION	0.000119574	0.0054275	0.538434	-0.597004	-2.06127	40	DLX1 TCF4 MEF2C DLX2 IRX3 FOXA1 TGIF2 HMG20B SIN3A TCF3 CPNE1 MIR146A EIF4G1 BCL6 CSNK1D FGFR1 MMD KCTD11
REGULATION OF NEURON DIFFERENTIATION	4.31093e-06	0.00043115	0.610527	-0.500979	-2.05461	96	DPYSL2 DLX1 GDF11 TIAM1 RAP1GAP APP TCF4 MEF2C DLX2 IRX3 BCL11A YWHAG FOXA1 TGIF2 HMG20B NREP ID2 SIN3A TCF3 CPNE1 DLL1 MIR146A EIF4G1 ISL2 BCL6 CSNK1D CDON DIXDC1 YWHAH
NEGATIVE REGULATION OF AUTOPHAGY	1.49987e-05	0.0011177	0.593325	-0.530337	-2.05323	66	LZTS1 TBC1D14 TP53 PHF23 EHMT2 DAP BMF EIF4G3 EIF4G1 ZKSCAN3 AKT1 IL10RA FOXK2 STAT3 RNF41 TLK2 CLEC16A GOLGA2 MTOR CHMP4B TSPO BECN1 QSOX1 NRBP2 SMCR8 UBQLN4 NPC1 MTM1 MCL1 TSC2 KDM4A EIF4G2 TSC1 USP36 FOXK1
REGULATION OF LYMPHOCYTE MIGRATION	6.73982e-05	0.00343822	0.538434	-0.603355	-2.05075	37	APP ECM1 STK10 WNK1 PTK2B ITGA4 CCL5 AKT1 MSN CRK LRCH1 TNFRSF14 PYCARD DOCK8 CD99L2 MADCAM1 FADD GCSAM STK39 MIA3 AIF1
NEGATIVE REGULATION OF MACROAUTOPHAGY	0.000418832	0.0143403	0.498493	-0.618523	-2.02868	30	LZTS1 TP53 PHF23 EHMT2 AKT1 RNF41 CLEC16A MTOR CHMP4B BECN1 QSOX1 NRBP2 SMCR8 UBQLN4 NPC1 MTM1 TSC2 TSC1 USP36
NEGATIVE REGULATION OF CD4 POSITIVE ALPHA BETA T CELL ACTIVATION	0.000213196	0.00839639	0.518848	-0.689379	-2.02675	20	JAK3 ANXA1 HLX IL4R RUNX3 LGALS9 BCL6
POSITIVE REGULATION OF PROTEIN LOCALIZATION TO NUCLEUS	3.15841e-05	0.00190393	0.557332	-0.519804	-2.01291	65	SMAD3 TRIM8 FLNA PARP1 CCT3 HSP90AB1 HCLS1 FYN MEPCE TRIM28 TGFB1 TERT CCT7 HDAC3 AKT1 MCRS1 STK11 CCT5 PLK1 BAG3 PRKCD ORMDL3 CCT4 PINX1 SESN2 JUP CCT6A DMAP1
T HELPER 1 CELL DIFFERENTIATION	0.000236502	0.00912515	0.518848	-0.786443	-2.00506	12	JAK3 ANXA1 HLX STAT6 IL4R RELB MTOR
NEGATIVE REGULATION OF ALPHA BETA T CELL DIFFERENTIATION	0.000482218	0.0157292	0.498493	-0.689873	-2.00391	19	JAK3 ANXA1 HLX IL4R RUNX3 BCL6
SEMAPHORIN PLEXIN SIGNALING PATHWAY	0.000404533	0.0140404	0.498493	-0.624082	-1.99267	27	PLXND1 SEMA4D SEMA7A FLNA SH3BP1 PLXNB2 SEMA3F PLXNA1 NCAM1 PLXNB1 ARHGDIA SEMA6A SEMA4G SEMA4B PLXNB3 PLXNC1 RAC1
MODULATION OF PROCESS OF ANOTHER ORGANISM	9.83458e-05	0.00470485	0.538434	-0.864574	-1.9918	8	FCER2 MPEG1 SYK BCL2L1 GSDMD NOS2
AMYLOID FIBRIL FORMATION	0.000412077	0.0141728	0.498493	-0.643902	-1.98973	24	FURIN APP GSN LDLR
POSITIVE REGULATION OF MIRNA TRANSCRIPTION	0.000502611	0.0158521	0.477271	-0.604062	-1.98363	31	FOSL1 TP53 SMAD3 SMARCA4 WT1 TGFB1 TERT STAT3 ETS1 SREBF2 JUN TNF BMPR1A SPI1 NR1H2 RELA SRF
INTERMEDIATE FILAMENT ORGANIZATION	0.00012122	0.0054275	0.538434	-0.859165	-1.97934	8	VIM PLEC NEFH DNAJB6
POSITIVE REGULATION BY HOST OF VIRAL TRANSCRIPTION	0.00133808	0.0301157	0.45506	-0.71855	-1.9746	15	CDK9 SMARCA4 CTDP1 EP300 JUN SMARCB1 TFAP4
NEGATIVE REGULATION OF CD4 POSITIVE ALPHA BETA T CELL DIFFERENTIATION	0.000706046	0.0201754	0.477271	-0.698124	-1.96962	17	JAK3 ANXA1 HLX IL4R RUNX3 BCL6
ACTIN FILAMENT BASED PROCESS	1.75362e-12	2.66585e-09	0.91012	-0.398248	-1.96914	490	SHANK1 FSCN1 THSD7A EPB41L2 TPM4 GSN WASF1 STARD8 IQSEC1 PLEC FHL3 DIAPH1 CORO1C MICALL2 MICAL2 OBSCN LIMA1 PLEKHH2 PAK3 CSF1R CTNNA1 ANXA1 LCP1 ASB2 SPATC1L WIPF1 MYH9 FMNL1 SSH2 NCK2 ACTG1 AMOTL1 FES MYO5A TNNT1 SMAD3 FLNA SH3BP1 ABL1 EZR ARHGEF10 SH3KBP1 PSTPIP2 DNAJB6 TRIP10 CORO1B CYFIP2 CYTH2 PTK2B DPYSL3 ARHGAP25 ARHGAP18 PRKCE MARCKSL1 PPM1F MYO1G MYL6 HCLS1 PARVG WAS NTRK3 ELMO1 PPP1R9B …
SUPRAMOLECULAR FIBER ORGANIZATION	5.65215e-12	7.16033e-09	0.887075	-0.396465	-1.95833	471	SHANK1 FSCN1 VIM FURIN TPM4 APP GSN WASF1 PLEC DIAPH1 CORO1C MICALL2 MICAL2 OBSCN LIMA1 PLEKHH2 PAK3 CTNNA1 LCP1 SPATC1L WIPF1 NCKAP5L NEFH NAV3 SSH2 NCK2 ACTG1 FES LDLR MYO5A TNNT1 TUBG1 SMAD3 DCTN1 FLNA SH3BP1 ABL1 EZR ARHGEF10 RANBP9 SH3KBP1 PSTPIP2 DNAJB6 TTBK2 CORO1B CYFIP2 MAP10 PTK2B DPYSL3 NUMA1 ARHGAP25 ARHGAP18 PRKCE MARCKSL1 PPM1F MYO1G HSP90AB1 NDE1 GPX1 APC2 HSPA1A HCLS1 WAS ELMO1 PP…
ACTIVATION OF GTPASE ACTIVITY	9.84175e-05	0.00470485	0.538434	-0.492652	-1.95638	77	SIPA1L2 TIAM1 RAP1GAP TBC1D14 CORO1C TBC1D16 ABR ARHGEF10 SIPA1L3 PTK2B ARHGAP25 TBC1D9B APC2 NTRK3 EPHA1 TBC1D10B PIP5K1A EVI5L TBC1D22A GMIP SCRIB TBC1D2B
SPLICEOSOMAL TRI SNRNP COMPLEX ASSEMBLY	0.000479478	0.0157292	0.498493	-0.655874	-1.95545	21	RNU4-2 RNU5A-1 RNU5B-1 RNU5E-1 RNU6ATAC RNU4-1 USP4 PRPF6 RNU5F-1 PRPF8 PRPF3 RNU4ATAC
NEGATIVE REGULATION OF NOTCH SIGNALING PATHWAY	0.000971617	0.0246999	0.477271	-0.622041	-1.94715	25	DLX1 MMP14 DLX2 ZBTB7A DLL1 SLC35C1 AKT1 NFKBIA BCL6 ARRB1
GABAERGIC NEURON DIFFERENTIATION	0.000118122	0.0054087	0.538434	-0.921695	-1.9471	6	DLX1 INHBA DLX2
NEGATIVE REGULATION OF LYMPHOCYTE DIFFERENTIATION	0.000582765	0.0177184	0.477271	-0.583939	-1.9443	32	INHBA JAK3 ANXA1 HLX ID2 IL4R RUNX3 BCL6 ERBB2
RESPONSE TO FLUID SHEAR STRESS	0.00100483	0.0252905	0.45506	-0.62074	-1.94307	25	PLEC MEF2C PTK2B HDAC3 AKT1 CITED2 SREBF2 PKD1 P2RX7 PKD2 NOS3
NEGATIVE REGULATION OF CELL GROWTH	4.78983e-06	0.000460855	0.610527	-0.464429	-1.93872	114	FHL1 INHBA CDKN1A BTG1 SEMA4D TP53 BCL11A SEMA7A SMAD3 SMARCA4 PRDM11 SEMA3F DIP2B CTDP1 HSPA1A PPP1R9B WT1 PML DCUN1D3 TGFB1 CDHR2 VGLL4 CCAR2 BCL6 STK11 NAIF1 ADIPOR1 G6PD NTN1 PPP2R1A RTN4R RBBP7 CCDC85B SEMA6A SESN2 SEMA4G
NEGATIVE REGULATION OF T HELPER CELL DIFFERENTIATION	0.000698098	0.0200994	0.477271	-0.74342	-1.93506	13	JAK3 ANXA1 HLX IL4R BCL6
POSITIVE REGULATION OF EPIDERMAL CELL DIFFERENTIATION	0.000682885	0.0199329	0.477271	-0.796813	-1.93452	10	PTCH1 TRIM16 NUMA1 VDR MED1
REGULATION OF T HELPER 1 CELL DIFFERENTIATION	0.000193978	0.00792703	0.518848	-0.915038	-1.93304	6	JAK3 ANXA1 HLX IL4R
REGULATION OF CELL SHAPE	1.39784e-05	0.0010625	0.593325	-0.461907	-1.92914	109	MYO10 PLXND1 DIAPH1 CSF1R ITGA7 SEMA4D ANXA1 SYNE3 MYH9 FMNL1 FES EZR SH3KBP1 GNA12 PLXNB2 PTK2B ARHGAP18 FYN PLXNA1 CDC42EP2 DNMBP CORO1A ARHGAP35 TAOK2 ITGB2 EPS8 MSN PLXNB1 EPB41L3 COCH BAIAP2 ARHGAP15 RHOB CDC42SE1 SLC9A3R1 MARK2 ALDOA FGD3 CDC42EP4 ATP10A CRK LIMD1 CDC42EP3 WDR1 PTK2
VASCULAR ENDOTHELIAL CELL PROLIFERATION	0.000780598	0.0214975	0.477271	-0.75629	-1.92819	12	MEF2C AKT3 ITGA4 SIRT6 PLCG1 STAT3 FGFR1
POSITIVE REGULATION OF SYNAPTIC TRANSMISSION	0.000130675	0.00577479	0.518848	-0.487909	-1.92351	74	CLSTN2 APP TSHZ3 SLC1A3 STX3 ARRB2 ABL1 PTK2B PRKCE CX3CR1 CLSTN3 STAU1 CLSTN1 DLG4 PAIP2 SLC4A8 RAB3GAP1 YTHDF1 MECP2 TNF NRGN
POSITIVE REGULATION OF PROTEIN MATURATION	0.00121266	0.0285369	0.45506	-0.681392	-1.92242	17	SOX4 GSN MMP14 ANXA2 MYH9 NKD2 LPCAT3
REGULATION OF NEUROTRANSMITTER RECEPTOR ACTIVITY	0.00052407	0.0163928	0.477271	-0.600838	-1.92226	28	SHANK1 APP DLGAP4 MEF2C NPTXR CAPN1 PTK2B HOMER1 DLG4 DLGAP3 ADRB2 CNIH3 IFNGR2
NEGATIVE REGULATION OF OSTEOBLAST DIFFERENTIATION	0.00113948	0.0274089	0.45506	-0.653794	-1.92213	20	PTCH1 SEMA4D SMAD3 LRP5 HDAC7 NOG TNF TRPM4 LIMD1 SKI
T CELL MIGRATION	0.000760247	0.0211672	0.477271	-0.561373	-1.92082	38	APP ECM1 PLEC GPR183 WNK1 MYO1G ITGA4 CCL5 MSN SLC12A2 CRK LRCH1 TNFRSF14 PYCARD CD99 DOCK8 PIK3CD CD99L2 FADD STK39 AIF1
ACTIN FILAMENT ORGANIZATION	1.62862e-08	4.95166e-06	0.733762	-0.407798	-1.91887	290	SHANK1 FSCN1 TPM4 GSN WASF1 PLEC DIAPH1 CORO1C MICALL2 MICAL2 LIMA1 PLEKHH2 PAK3 CTNNA1 LCP1 SPATC1L WIPF1 SSH2 NCK2 ACTG1 MYO5A SMAD3 FLNA SH3BP1 ABL1 EZR ARHGEF10 SH3KBP1 PSTPIP2 CORO1B CYFIP2 PTK2B DPYSL3 ARHGAP25 ARHGAP18 PRKCE MARCKSL1 PPM1F MYO1G HCLS1 WAS ELMO1 PPP1R9B ABI2 EPHA1 SPTAN1 CDC42EP2 ELMO2 CORO1A TMSB10 AVIL ARHGAP35 SDC4 MICAL1 INPPL1 ZYX EPS8 MYO7A CFL1 MYO1C ARRB1 TPM3 BAIAP…
MACROPHAGE DIFFERENTIATION	0.000742079	0.0208909	0.477271	-0.575883	-1.91747	32	INHBA APP CSF1R CD4 PARP1 HLA-DRB1 ID2 HCLS1 TGFB1 EIF2AK1
MODULATION BY HOST OF SYMBIONT PROCESS	0.000488147	0.0157292	0.498493	-0.531023	-1.91469	48	CSF1R CDK9 IGF2R SMARCA4 CTDP1 EP300 CX3CR1 ZBED1 PSMC3 HSPA8 CCL5 CARD9 CFL1 JUN SMARCB1 TFAP4 SAP30
REGULATION OF PODOSOME ASSEMBLY	0.00102549	0.0256407	0.45506	-0.749308	-1.91039	12	FSCN1 GSN LCP1 ASAP1 MSN TNF CAPG
ARF PROTEIN SIGNAL TRANSDUCTION	0.00097986	0.0247439	0.45506	-0.680782	-1.90941	16	MAP4K4 IQSEC1 CYTH2 GBF1 PSD3 MYO9B PSD4
POSITIVE REGULATION OF VIRAL LIFE CYCLE	0.00134314	0.0301157	0.45506	-0.66866	-1.90798	18	LGALS1 AXL CD4 KPNA2 HLA-DRB1 LGALS9 VPS37B VPS4A KPNA6 CD74
NEGATIVE REGULATION OF ERBB SIGNALING PATHWAY	0.00124638	0.029018	0.45506	-0.617157	-1.90709	24	MVP CBL CHMP6 PTPN3 DUSP3 NUP62 RAB7A PTPN12
PROTEIN LOCALIZATION TO CELL CORTEX	0.00122534	0.0287464	0.45506	-0.793919	-1.90631	9	EPB41L2 EZR NUMA1 PPP1R9B NUBP1 PLK1 EPB41 SAPCD2
ACTIN CYTOSKELETON REORGANIZATION	0.000224528	0.00875198	0.518848	-0.488985	-1.9043	69	THSD7A GSN PLEC MICALL2 CSF1R ANXA1 ASB2 MYH9 FES FLNA ABL1 EZR PTK2B HCLS1 PARVG NTRK3 ARHGDIB PIP5K1A EPS8 CAPN10 BAIAP2 HRAS
REGULATION OF LOW DENSITY LIPOPROTEIN PARTICLE CLEARANCE	0.00104957	0.0259864	0.45506	-0.782887	-1.9007	10	ANXA2 LDLR KHSRP HNRNPK CNPY2 CSK
ACTIN POLYMERIZATION OR DEPOLYMERIZATION	6.39883e-06	0.000572206	0.610527	-0.443221	-1.89471	138	GSN WASF1 DIAPH1 MICALL2 MICAL2 LIMA1 PLEKHH2 PAK3 SPATC1L WIPF1 SSH2 NCK2 SH3BP1 ABL1 PSTPIP2 CYFIP2 PTK2B ARHGAP18 PRKCE HCLS1 WAS PPP1R9B ABI2 SPTAN1 CDC42EP2 CORO1A TMSB10 AVIL ARHGAP35 MICAL1 EPS8 CFL1 BAIAP2 TRIOBP FLII PLEKHG2 ARPC2 GAS7 SSH1 PRKCD CDC42EP4 MTOR ARF6 PREX1 FCHSD1 CAPG CAPZB CDC42EP3 WDR1
T HELPER 1 TYPE IMMUNE RESPONSE	0.00104754	0.0259864	0.45506	-0.59323	-1.89416	27	JAK3 ANXA1 HLX ARID5A HLA-DRB1 STAT6 IL4R HRAS RELB MTOR SLC11A1 IL18BP
RESPONSE TO TRANSFORMING GROWTH FACTOR BETA	3.25603e-06	0.00034603	0.627257	-0.434042	-1.88922	159	ONECUT2 DLX1 FURIN HTRA3 COL4A2 LPXN MEF2C HIPK2 TP53 ARRB2 ENG SMAD3 ABL1 PMEPA1 PARP1 CREBBP HSP90AB1 NREP HSPA1A ZBTB7A EP300 FYN ITGA3 CX3CR1 RUNX3 PML TGFB1 LATS2 AXIN1 ZYX STAT3 STK11 CITED2 ACVR1 JUN SMURF1 CHST11 ADAMTSL2 BMPR1A CAV1 ITGB1 CD109 BCL9 CRK SPI1 STRAP SKI STK16 ZMIZ2 PTK2 ZMIZ1
SMAD PROTEIN COMPLEX ASSEMBLY	0.00113067	0.0272832	0.45506	-0.739313	-1.8849	12	SMAD3 PMEPA1 PARP1 TGFB1
FORMATION OF QUADRUPLE SL U4 U5 U6 SNRNP	0.00127234	0.0292176	0.45506	-0.851304	-1.88393	7	RNU4-2 RNU5A-1 RNU5B-1 RNU5E-1 RNU4-1 RNU5F-1
REGULATION OF MIRNA TRANSCRIPTION	0.000758849	0.0211672	0.477271	-0.541689	-1.87712	41	FOSL1 TP53 SMAD3 SMARCA4 WT1 TGFB1 TERT STAT3 ETS1 SREBF2 JUN TNF NFATC3 BMPR1A SPI1 NR1H2 RELA SRF DDX5
POSITIVE REGULATION OF MYOBLAST DIFFERENTIATION	0.00154253	0.0328326	0.45506	-0.75139	-1.87712	11	MEF2C BTG1 LRRC8A CDON MAP3K5 HIF1AN XKR8
REGULATION OF MACROPHAGE MIGRATION	0.00189841	0.0370946	0.45506	-0.657124	-1.87507	18	MMP14 CSF1R PTK2B C5 CX3CR1 CCL5 MAPK1 PTK2
REGULATION OF RECEPTOR RECYCLING	0.00142292	0.0313496	0.45506	-0.66831	-1.87443	16	ANXA2 TBC1D16 LDLR INPP5F SCRIB CHMP5 OPTN
NEGATIVE REGULATION OF MRNA METABOLIC PROCESS	0.000264982	0.0100509	0.498493	-0.484069	-1.8741	66	CDK9 RNF40 RBMX MYD88 RBM10 IGF2BP1 SUPT5H HNRNPC TAF15 HNRNPK MAPKAPK2 NELFE RBM42 TRAF3IP2 PCBP4 RNPS1 ELAVL1 YBX1 PTBP1 SLC11A1 EIF4ENIF1 YBX3 E2F1 THRAP3 SECISBP2 HNRNPAB RNF20 DYRK1A SFSWAP
REGULATION OF TRANSPORTER ACTIVITY	1.91872e-05	0.00132055	0.57561	-0.439584	-1.87053	135	FHL1 SHANK1 APP NTSR1 MEF2C PTAFR AHNAK KCNG1 RXRA CAPN1 HSPA2 STIM1 WNK1 PTK2B PRKCE KCNS1 UTRN GLRX ACTN4 PTPN3 PRKACA HOMER1 UBQLN1 DLG4 JPH3 YWHAH ADRB2 AHCYL1 SLC9A3R1 CACNB1 PRKCD CAV1 HTT ITGB1 ACTB CNIH3 CACNA1D IFNGR2 CAB39 PKD2 NDFIP2 DNM2 CALM3
NEGATIVE REGULATION OF GLYCOPROTEIN METABOLIC PROCESS	0.00137608	0.0306733	0.45506	-0.733406	-1.86985	12	ITM2C JAK3 AGO2
ACTIN FILAMENT BASED MOVEMENT	0.000542647	0.0168354	0.477271	-0.493503	-1.86738	59	GSN WIPF1 MYH9 MYO5A FLNA MYO1G MYL6 WAS MYL6B ACTN4 SUN2 MYO7A MYLK2 MYO1C WASF2 MYO9B TRPM4 CAV1 CACNA1D WIPF2 JUP KCNQ1 EPDR1
B CELL DIFFERENTIATION	0.000158945	0.00671189	0.518848	-0.460824	-1.86679	87	INHBA LGALS1 MMP14 JAK3 SYK GPR183 HDAC9 TP53 LRRC8A ABL1 PTK2B LYL1 ID2 ZBTB7A TCF3 EP300 TNFSF13B DLL1 ITGA4 PTPN6 SLC25A5 HDAC4 BCL6 TRAF3IP2 INPP5D DOCK11 TCIRG1 KLF6 ITGB1 SPI1 FLT3
REGULATION OF CATION CHANNEL ACTIVITY	0.000326797	0.0118285	0.498493	-0.473278	-1.86583	74	SHANK1 APP NTSR1 MEF2C AHNAK KCNG1 CAPN1 STIM1 PTK2B KCNS1 PRKACA HOMER1 UBQLN1 DLG4 JPH3 ADRB2 CACNB1 CAV1 HTT ITGB1 CNIH3 IFNGR2 PKD2 CALM3 NLGN2 KCNQ1 CALM2 STIM2 SHISA7 STOM CTSS
PEPTIDE CROSS LINKING	0.0015689	0.0331257	0.45506	-0.729722	-1.86045	12	TGM5 F13A1 ANXA1
POSITIVE REGULATION OF EPIDERMIS DEVELOPMENT	0.00211942	0.0399745	0.431708	-0.714656	-1.86019	13	PTCH1 TRIM16 NUMA1 VDR MED1
REGULATION OF CELLULAR RESPONSE TO TRANSFORMING GROWTH FACTOR BETA STIMULUS	0.000142129	0.00624466	0.518848	-0.458644	-1.8581	88	ONECUT2 DLX1 HTRA3 HIPK2 TP53 ENG SMAD3 PMEPA1 CREBBP HSP90AB1 NREP HSPA1A ZBTB7A EP300 ITGA3 TGFB1 LATS2 AXIN1 STK11 CITED2 SMURF1 CHST11 ADAMTSL2 CAV1 CD109 BCL9 STRAP SKI
PROTEIN DEPOLYMERIZATION	0.000210888	0.0083868	0.518848	-0.461751	-1.84987	83	GSN MICAL2 LIMA1 PLEKHH2 NCKAP5L NAV3 SH3BP1 TTBK2 GAK APC2 PPP1R9B SPTAN1 HSPA8 AVIL MICAL1 EPS8 CFL1 MAP1A CAMSAP1 TRIOBP FLII STMN3 TPX2 KIF2C KATNB1 VPS4A STMN1 MID1IP1 CAPG CAPZB WDR1
REGULATION OF NMDA RECEPTOR ACTIVITY	0.00235649	0.0436869	0.431708	-0.770411	-1.84986	9	APP MEF2C CAPN1 PTK2B DLG4
REGULATION OF RESTING MEMBRANE POTENTIAL	0.000145309	0.00628401	0.518848	-0.933872	-1.84979	5	ATP1A3 KCNK6
POSITIVE REGULATION OF PODOSOME ASSEMBLY	0.00235649	0.0436869	0.431708	-0.76991	-1.84866	9	FSCN1 LCP1 ASAP1 MSN TNF CAPG
SPINDLE ELONGATION	0.00162258	0.0337896	0.45506	-0.801845	-1.84729	8	MAP10 NUMA1 PRC1 RACGAP1 PPP2R1A KIF4A
KILLING OF CELLS OF ANOTHER ORGANISM	0.00222451	0.0416466	0.431708	-0.73906	-1.84632	11	FCER2 SYK BCL2L1 NOS2 GAPDH LYZ P2RX7
REGULATION OF T CELL MIGRATION	0.00229495	0.0428598	0.431708	-0.582637	-1.84419	26	APP ECM1 WNK1 ITGA4 CCL5 CRK LRCH1 TNFRSF14 PYCARD DOCK8 CD99L2 FADD STK39 AIF1 RHOA
CYTOSKELETON ORGANIZATION	6.93063e-15	5.26797e-11	0.996986	-0.353401	-1.84039	947	SHANK1 FSCN1 THSD7A VIM EPB41L2 DPYSL2 CHD3 TPM4 CEP70 GSN WASF1 STARD8 IQSEC1 PLEC FHL3 PHLDB1 LMNA DIAPH1 CORO1C MICALL2 MICAL2 MAP7D1 OBSCN LIMA1 TUBB6 PLEKHH2 PAK3 CSF1R CTNNA1 ANXA1 LCP1 ASB2 SYNE3 SPATC1L WIPF1 MYH9 PCNT FMNL1 NCKAP5L NEFH NAV3 SSH2 NCK2 ACTG1 AMOTL1 FES AFAP1 MYO5A TNNT1 TUBG1 SMAD3 DCTN1 FLNA SH3BP1 ABL1 EZR ARHGEF10 RANBP9 SH3KBP1 KIFC1 PSTPIP2 DNAJB6 TRIP10 TTBK2 CORO1B…
ADULT BEHAVIOR	0.000410619	0.0141728	0.498493	-0.475275	-1.84005	66	SHANK1 APP NTSR1 HIPK2 ARRB2 EHMT2 CSTB HOMER1 GIGYF2 NTAN1 TPGS1 INPP5F EPS8 MAFG MECP2 ZFHX2 CNP ARCN1 NLGN2 CHRNB1 ABAT NRXN2 NPC1 ABHD12 TMOD1 FADD ASIP TSC1 PUM1 USP46
RHO PROTEIN SIGNAL TRANSDUCTION	0.000173341	0.0071998	0.518848	-0.456535	-1.84004	86	STARD8 P2RY8 HEG1 ABL1 ARHGEF10 ROBO1 GNA12 WAS ITGA3 RTKN KCTD10 PHACTR4 CDC42EP2 ARHGDIB ARHGAP35 EPS8 CFL1 BCL6 ARRB1 ARHGEF1 RHOB CDC42SE1 MYO9B STARD13 NTN1 STMN1 CDC42EP4 AKAP13 ITGB1 RTN4R ARHGDIA CDC42EP3 LIMK1 KANK2
GLAND MORPHOGENESIS	0.000953282	0.0245624	0.477271	-0.483762	-1.83695	61	PLXND1 PTCH1 CSF1R RPS6KA1 LRP5 CAPN1 EZR FOXA1 STAT6 PLXNA1 NOG PML TGFB1 MSN SCRIB KDM5B TNF SLC9A3R1 NTN1 VDR CAV1 ESRP2
CELL PROLIFERATION INVOLVED IN METANEPHROS DEVELOPMENT	0.00284742	0.0496562	0.431708	-0.829929	-1.83663	7	PTCH1 WT1 STAT1 GPC3
STRESS INDUCED PREMATURE SENESCENCE	0.0017333	0.03522	0.45506	-0.868513	-1.83476	6	CDKN1A TP53
POSITIVE REGULATION OF LYMPHOCYTE MIGRATION	0.00248963	0.0455992	0.431708	-0.599699	-1.83364	23	APP WNK1 PTK2B ITGA4 CCL5 TNFRSF14 PYCARD DOCK8 CD99L2 MADCAM1 FADD STK39 AIF1 RHOA
NEGATIVE REGULATION OF PERK MEDIATED UNFOLDED PROTEIN RESPONSE	0.00182146	0.0364333	0.45506	-0.866769	-1.83107	6	PPP1R15A NCK2
BLOOD VESSEL MORPHOGENESIS	3.84645e-07	5.41424e-05	0.674963	-0.383089	-1.82704	321	CSPG4 THSD7A SOX4 PLXND1 ECM1 COL4A2 CCM2 EMILIN2 MMP14 SYK BTG1 FGF6 ANXA2 ANXA1 HIPK2 HDAC9 CXCR3 HS6ST1 HEG1 MYH9 ENG ACTG1 AMOTL1 AKT3 LDLR LRP5 SASH1 AGO2 FLNA ABL1 HDAC7 ROBO1 STIM1 PTK2B C5 SLC12A6 GPX1 DLL1 WT1 EPHA1 CX3CR1 MIR146A HGS PIK3R3 NOG PML E2F2 PGK1 TGFB1 TERT CTSH SIRT6 PLCG1 PIK3R6 AKT1 PKNOX1 APOLD1 VAV3 RORA SLC12A2 JMJD6 STAT3 STAT1 JUNB CITED2 UNC5B ACVR1 CYSLTR1 RGCC HK2…
REGULATION OF ALKALINE PHOSPHATASE ACTIVITY	0.00189219	0.0370946	0.45506	-0.864508	-1.82629	6	MEF2C SEMA4D SMAD3 TNF
REGULATION OF T HELPER 2 CELL DIFFERENTIATION	0.00247708	0.0455992	0.431708	-0.792156	-1.82497	8	ANXA1 HLX IL4R BCL6
VENOUS BLOOD VESSEL MORPHOGENESIS	0.00192756	0.0373759	0.45506	-0.86357	-1.82431	6	CCM2 HEG1 ENG
MEMORY	0.000654545	0.0194495	0.477271	-0.476514	-1.82376	62	SHANK1 KCNK10 RCAN1 EHMT2 LDLR ASIC1 SYT11 ITGA3 CX3CR1 CIC NTAN1 JPH3 PAIP2 MAP1A YTHDF1 MECP2
REGULATION OF TRANSMEMBRANE RECEPTOR PROTEIN SERINE THREONINE KINASE SIGNALING PATHWAY	2.11741e-05	0.0014118	0.57561	-0.425892	-1.82179	141	ONECUT2 DLX1 GDF11 INHBA HTRA3 HIPK2 TP53 ENG SMAD3 ABL1 PMEPA1 PARP1 CREBBP NUMA1 HSP90AB1 NREP HSPA1A ZBTB7A EP300 ITGA3 NOG FKBP8 TGFB1 LATS2 AXIN1 LEMD2 GPC3 STK11 CITED2 ACVR1 CSNK2B SMURF1 CHST11 ADAMTSL2 BMPR1A NUP93 CAV1 CD109 BCL9 STRAP SKI
POSITIVE REGULATION OF CELL ADHESION	1.62826e-06	0.000193382	0.643552	-0.390168	-1.8209	267	CD70 MYO10 SOX4 MAP4K4 IL7R LGALS1 CD44 EMILIN2 JAK3 SYK PTAFR ANXA1 SART1 STX3 NCK2 SMAD3 CHST4 FLNA HLX ABL1 CD4 FOXA1 AP3D1 PTK2B HLA-DRB1 CLECL1 PRKCE PPM1F TNFSF13B FYN ITGA3 ITGA4 TFE3 APBB1IP PNP UTRN EPHA1 IL4R PTPN6 RUNX3 CORO1A SDC4 RELL2 LGALS9 CCL5 ITGB2 PIK3R6 AKT1 SIRPA VAV1 PLEKHA2 VAV3 ST3GAL4 BCL6 CITED2 TRIOBP ETS1 LDB1 TNF ARPC2 CSK ERBB2 ELANE CAV1 DNAJA3 PREX1 CRK DHPS SOX12 …
REGULATION OF CYTOSKELETON ORGANIZATION	6.61355e-08	1.36258e-05	0.704976	-0.376079	-1.81983	366	SHANK1 FSCN1 CEP70 GSN WASF1 PHLDB1 DIAPH1 LIMA1 PLEKHH2 PAK3 CSF1R NAV3 SSH2 NCK2 ACTG1 FES AFAP1 SMAD3 DCTN1 FLNA SH3BP1 ABL1 EZR ARHGEF10 TTBK2 CORO1B CYFIP2 TACC3 PTK2B NUMA1 ARHGAP18 PRKCE SPAG5 PPM1F APC2 HSPA1A HCLS1 WAS NTRK3 CHMP6 ABI2 EPHA1 NIN NUBP1 SPTAN1 CDC42EP2 RNF4 TBCD ARHGDIB CORO1A FKBP4 TMSB10 AVIL ARHGAP35 SDC4 TAOK2 IQGAP1 BICD2 EPS8 PLXNB1 NUP62 CCNF MAP1A CNTRL BAIAP2 CAMS…
REGULATION OF MICROTUBULE CYTOSKELETON ORGANIZATION	5.06875e-05	0.00277177	0.557332	-0.435649	-1.81858	114	CEP70 PHLDB1 NAV3 FES DCTN1 ABL1 TTBK2 TACC3 NUMA1 SPAG5 APC2 HSPA1A CHMP6 NIN RNF4 TBCD FKBP4 BICD2 NUP62 MAP1A CAMSAP1 DIXDC1 MECP2 STMN3 CHMP5 TPX2 PKD1 PLK1 KATNB1 MARK2 STMN1 CDK5RAP2 MID1IP1 CHMP1B CHMP4B RASSF7
NEUROGENESIS	5.57414e-14	2.11845e-10	0.965328	-0.349792	-1.8164	913	PRDM8 SHANK1 CSPG4 ONECUT2 VIM DPYSL2 LZTS1 DLX1 GDF11 TIAM1 INHBA RAP1GAP APP SOX4 ITM2C PLXND1 PTCH1 TCF4 MAP4K4 WASF1 IQSEC1 MMP14 PLEC SDK2 MBOAT7 MICALL2 MEF2C PAK3 CERS2 CSF1R IGSF10 DLX2 CTNNA1 GPR183 SLC1A3 SEMA4D ANXA1 HIPK2 IRX3 TP53 ZNF609 AXL STX3 AKNA BCL11A HS6ST1 SEMA7A NEFH NAV3 NCK2 EHMT2 FES SNPH GPRIN1 LDLR ENC1 FLNA RAB35 ABL1 ARHGEF10 NUMB ROBO1 PTPN9 MED12 YWHAG FOXA1 PLXNB2…
HISTONE MODIFICATION	1.94235e-08	5.61593e-06	0.733762	-0.372629	-1.81565	401	TRERF1 CHD3 LMNA TRIM16 UHRF1 KDM5C HDAC9 TP53 TADA3 CDK9 EHMT2 KDM4B PAF1 TTLL12 USP22 FBXL19 NFYA HDAC7 TBL1X RUVBL1 RNF40 ARID5A CREBBP BRPF1 PPM1F SMYD3 SIN3A EP300 INCENP UBE2E1 CHD4 GATAD2B MTA1 KDM6B JMJD4 MCM3AP SUPT6H CHTOP TAF4 PRMT1 BCOR PER1 SIRT6 MIER2 PRMT5 MLLT1 BRD4 YEATS2 DDB2 ATXN7L3 MCRS1 EHMT1 TAF7 CTBP1 JMJD6 NELFE HDAC4 BCL6 CTCF DNMT1 ARRB1 HUWE1 BAZ2A RUVBL2 TRRAP WDR82 ME…
POSITIVE REGULATION OF CELL CELL ADHESION	1.08869e-05	0.000910874	0.593325	-0.413289	-1.81343	176	CD70 MYO10 SOX4 IL7R LGALS1 CD44 EMILIN2 JAK3 SYK PTAFR ANXA1 SART1 NCK2 CHST4 HLX CD4 FOXA1 AP3D1 HLA-DRB1 CLECL1 TNFSF13B FYN ITGA4 PNP IL4R PTPN6 RUNX3 CORO1A LGALS9 CCL5 ITGB2 PIK3R6 AKT1 SIRPA VAV1 ST3GAL4 BCL6 CITED2 ETS1 TNF CSK ELANE CAV1 DNAJA3 DHPS SOX12 RASAL3 ZBTB1 TNFRSF14 ZMIZ1 CD55 PYCARD PTPN23 SLC7A1 RELA BTN2A2 CD74 CD47 DOCK8 RPS3
POSITIVE REGULATION OF PROTEIN POLYMERIZATION	0.000760247	0.0211672	0.477271	-0.47277	-1.80943	62	NAV3 NCK2 FES DCTN1 PTK2B NUMA1 PRKCE HSPA1A NIN CDC42EP2 BAIAP2 MECP2 ARPC2 CDC42EP4 MTOR ARF6 CDK5RAP2 FCHSD1 CDC42EP3 PYCARD CTTN RPS3 CLIP1 HSP90AA1 GRB2 FMN1 MAPRE1 RAC1 CDKN1B CKAP5 NCKAP1L HCK FCHSD2 RHOA VASP CDK5R1 MLST8
REGULATION OF RHO PROTEIN SIGNAL TRANSDUCTION	0.00103774	0.0258618	0.45506	-0.47959	-1.80888	58	STARD8 P2RY8 HEG1 ABL1 ARHGEF10 ROBO1 ITGA3 KCTD10 ARHGDIB ARHGAP35 EPS8 BCL6 ARRB1 CDC42SE1 MYO9B STARD13 STMN1 AKAP13 ITGB1 RTN4R ARHGDIA
REGULATION OF SUPRAMOLECULAR FIBER ORGANIZATION	2.86909e-06	0.000316057	0.627257	-0.388913	-1.80869	255	SHANK1 APP GSN WASF1 LIMA1 PLEKHH2 PAK3 NAV3 SSH2 NCK2 ACTG1 FES LDLR SMAD3 DCTN1 FLNA SH3BP1 ABL1 ARHGEF10 TTBK2 CORO1B CYFIP2 PTK2B NUMA1 ARHGAP18 PRKCE PPM1F GPX1 APC2 HSPA1A HCLS1 WAS ABI2 EPHA1 NIN SPTAN1 CDC42EP2 TBCD CORO1A FKBP4 HSPA8 TMSB10 AVIL ARHGAP35 SDC4 EPS8 MAP1A BAIAP2 CAMSAP1 RGCC TRIM27 TRIOBP WASF2 FLII MECP2 TPX2 PLEKHG2 ARPC2 SSH1 KATNB1 STMN1 PRKCD CDC42EP4 MTOR ARF6 AKAP13…
NEGATIVE REGULATION OF GROWTH	3.14359e-05	0.00190393	0.557332	-0.417515	-1.80861	150	FHL1 INHBA PTCH1 CDKN1A BTG1 SEMA4D TP53 BCL11A SEMA7A SMAD3 SMARCA4 PRDM11 SEMA3F DIP2B CTDP1 WWC3 HSPA1A PPP1R9B WT1 NOG PML DCUN1D3 TGFB1 SAV1 CDHR2 VGLL4 CCAR2 BCL6 GPC3 STK11 CITED2 NAIF1 ADIPOR1 ADRB2 G6PD ING4 NTN1 PPP2R1A RTN4R RBBP7 CCDC85B SEMA6A SESN2 SEMA4G TSPYL2 RAI1
REGULATION OF SIGNALING RECEPTOR ACTIVITY	0.000471464	0.0157175	0.498493	-0.456964	-1.80667	76	SHANK1 APP DLGAP4 MEF2C NCK2 NPTXR CAPN1 CBL PTK2B CHMP6 NOG HOMER1 DKK2 DLG4 DLGAP3 ADRB2 TNF SHC1 PRKCD ITGB1 CNIH3 IFNGR2 IL18BP
RESPONSE TO CATECHOLAMINE	0.0010801	0.0264718	0.45506	-0.510353	-1.80507	46	APP ARRB2 HTR7 FLNA ABL1 GNA15 SIN3A GNB1 PRKACA HRH2 PRMT5 SLC9A3R1 KLF16 MAPK1 HRH1 ATF4 DNM2 APLP1 GSK3A PALM KCNQ1
POSITIVE REGULATION OF LEUKOCYTE CELL CELL ADHESION	5.90189e-05	0.00313708	0.557332	-0.414759	-1.80356	156	CD70 SOX4 IL7R LGALS1 CD44 JAK3 SYK PTAFR ANXA1 SART1 NCK2 CHST4 HLX CD4 AP3D1 HLA-DRB1 CLECL1 TNFSF13B FYN ITGA4 PNP IL4R PTPN6 RUNX3 CORO1A LGALS9 CCL5 ITGB2 PIK3R6 AKT1 SIRPA VAV1 ST3GAL4 BCL6 ETS1 TNF CSK ELANE CAV1 DNAJA3 DHPS SOX12 RASAL3 ZBTB1 TNFRSF14 ZMIZ1 CD55 PYCARD SLC7A1 RELA BTN2A2 CD74 CD47 DOCK8 RPS3 NOD2
NEGATIVE REGULATION OF CELL DEVELOPMENT	0.000733638	0.0208074	0.477271	-0.438386	-1.79973	94	DLX1 S1PR3 CORO1C CERS2 DLX2 CTNNA1 SEMA4D TP53 BCL11A SEMA7A LDLR SEMA3F DIP2B MBP NTRK3 MIR146A GDI1 ACTN4 NOG YWHAH TNF NTN1 BMPR1A RTN4R SKI RCC2 RUFY3 TSPO SEMA6A RNF10 SEMA4G
REGULATION OF CELLULAR COMPONENT MOVEMENT	9.60196e-10	4.2932e-07	0.788187	-0.356916	-1.79826	573	ONECUT2 TIAM1 APP PLXND1 ECM1 MAP4K4 IQSEC1 EMILIN2 MMP14 LMNA DIAPH1 CORO1C MEF2C PTAFR FGF6 PAK3 CERS2 CSF1R IGSF10 CTNNA1 GPR183 STK10 SEMA4D ANXA1 HDAC9 ZNF609 CXCR3 SEMA7A NEFH NAV3 ENG ACTG1 AMOTL1 FES AKT3 SMAD3 CHST4 SASH1 AGO2 FLNA SH3BP1 ABL1 HDAC7 NUMB ROBO1 GNA12 TTBK2 PATZ1 PLXNB2 SEMA3F CORO1B WNK1 PTK2B DPYSL3 C5 ARHGAP18 PRKCE PPM1F MYD88 WAS NTRK3 ITGA3 ITGA4 MAZ PLXNA1 IRS2 EPHA…
CHEMICAL SYNAPTIC TRANSMISSION POSTSYNAPTIC	0.00190564	0.0371404	0.45506	-0.498331	-1.79682	48	SHANK1 APP NTSR1 MEF2C ARRB2 PTK2B DMPK AKT1 DLG4 CHRNA2 BAIAP2 RAB3GAP1 ADRB2 MECP2 P2RX7 NLGN2 CHRNB1 GSK3A ABAT EIF4A3 P2RX1 TMEM25
CELLULAR RESPONSE TO INTERFERON GAMMA	0.000866596	0.0231936	0.477271	-0.461081	-1.79515	70	VIM GSN TP53 ACTG1 HSP90AB1 GBP2 CDC37 WAS CDC42EP2 NOS2 LGALS9 CCL5 ZYX SIRPA STAT1 MYO1C GAPDH TNF CDC42EP4 RAB43 NR1H2 MED1 DAPK3 CD47 VPS26B CASP1 VAMP3 SLC26A6 TLR2 FLNB IRF1 STX4
CELL MIGRATION	1.15968e-12	2.20369e-09	0.91012	-0.348405	-1.79335	805	FSCN1 CSPG4 ONECUT2 TIAM1 APP PLXND1 ECM1 MAP4K4 IL17RA BIN2 CD44 IQSEC1 EMILIN2 MMP14 PLEC MBOAT7 LPXN LMNA DIAPH1 CORO1C MEF2C LIMA1 SYK PTAFR BTG1 FGF6 PAK3 CERS2 CSF1R IGSF10 CTNNA1 GPR183 STK10 ITGA7 ATRN SEMA4D ANXA1 LCP1 HDAC9 ZNF609 CXCR3 ASB2 AXL SEMA7A MYH9 FMNL1 NAV3 ARRB2 ENG NCK2 ACTG1 AMOTL1 AKT3 SMAD3 CHST4 LRP5 SASH1 ARID5B AGO2 FLNA SH3BP1 ABL1 HDAC7 SH3KBP1 NUMB PSTPIP2 ROBO1 GN…
POSITIVE REGULATION OF CELL JUNCTION ASSEMBLY	0.00186281	0.036873	0.45506	-0.509511	-1.79282	44	CLSTN2 MAP4K4 SEMA4D IRX3 SMAD3 ABL1 PPM1F CLSTN3 SDC4 DLG5 CLSTN1
PROTEIN POLYMERIZATION	1.57637e-05	0.0011633	0.57561	-0.400707	-1.79161	193	GSN WASF1 DIAPH1 MICALL2 PAK3 NAV3 SSH2 NCK2 FES TUBG1 DCTN1 ABL1 RANBP9 PSTPIP2 CYFIP2 PTK2B NUMA1 ARHGAP18 PRKCE NDE1 HSPA1A HCLS1 WAS NIN MAP7D3 SPTAN1 CDC42EP2 TBCD CORO1A FKBP4 TMSB10 AVIL EPS8 UBE2S CSNK1D BAIAP2 CAMSAP1 TRIOBP FLII MECP2 TPX2 PLEKHG2 ARPC2 GAS7 SSH1 STMN1 PRKCD CDC42EP4 GOLGA2 MTOR ARF6 CDK5RAP2 MID1IP1 PREX1 FCHSD1 CHMP4B CAPG CAPZB CDC42EP3 PYCARD CTTN TUBGCP2 RPS3 CLIP1…
BIOLOGICAL PROCESS INVOLVED IN INTERACTION WITH SYMBIONT	0.000825294	0.02246	0.477271	-0.467424	-1.78897	62	CSF1R CDK9 IGF2R SMARCA4 CTDP1 GPX1 MYD88 EP300 CX3CR1 ZBED1 PSMC3 HSPA8 CCL5 CARD9 CFL1 GAPDH JUN SMARCB1 TFAP4 ELANE SAP30
REGULATION OF METAL ION TRANSPORT	2.05836e-05	0.00138456	0.57561	-0.402052	-1.78867	189	FHL1 HOMER3 NTSR1 KCNN4 JAK3 DIAPH1 AHNAK KCNG1 ARRB2 FLNA ABL1 CD4 HSPA2 STIM1 WNK1 PTK2B PRKCE KCNS1 DMPK FYN UTRN GLRX LILRA2 ACTN4 PTPN6 PML PTPN3 PRKACA TRPV2 HOMER1 CORO1A IL16 PER1 UBQLN1 PLCG1 CCL5 AKT1 JPH3 GNAI2 YWHAH TRIM27 ADRB2 G6PD AHCYL1 CAMK2G SESTD1 SLC9A3R1 CACNB1 CAV1 HTT P2RX7 ITGB1 CACNA1D SLC31A2 CAB39 PKD2 TSPO NOS3 ATF4 DNM2 KCNMB1 CALM3 SLC8A1
SYNAPTIC SIGNALING	4.03408e-07	5.5751e-05	0.674963	-0.370571	-1.78406	351	CLSTN2 SHANK1 LZTS1 APP TSHZ3 NTSR1 SYNGR1 RPS6KA2 KCNQ3 DLGAP4 MEF2C SV2B SLC1A3 STX3 ARRB2 RPS6KA1 HTR7 PNKD SNPH NPTXR ABR ABL1 ASIC1 SYT11 GNA15 YWHAG KPNA2 PTK2B SLC12A6 PRKCE DMPK SLC1A4 FYN MBP PPP1R9B RPL22 PACSIN2 AKAP7 CX3CR1 CLSTN3 GNB1 CDC20 MPZ PRKACA CTBP2 HOMER1 DTNA STAU1 SV2A HCRTR1 TPGS1 HRH2 CLSTN1 AKT1 DLG4 GABARAP JPH3 CHRNA2 PAIP2 SLC12A2 MYLK2 NAPA DLGAP3 MAP1A GNAI2 SLC4A8…
ADULT LOCOMOTORY BEHAVIOR	0.00268365	0.0476599	0.431708	-0.519154	-1.78391	39	APP NTSR1 HIPK2 ARRB2 CSTB GIGYF2 NTAN1 INPP5F EPS8 MECP2 CNP ARCN1 NLGN2 NPC1 ABHD12 TMOD1 TSC1 PUM1
MICROTUBULE POLYMERIZATION	0.00115008	0.0275396	0.45506	-0.462856	-1.78363	64	NAV3 FES TUBG1 DCTN1 ABL1 RANBP9 NUMA1 NDE1 HSPA1A NIN MAP7D3 TBCD FKBP4 CSNK1D CAMSAP1 MECP2 TPX2 STMN1 GOLGA2 CDK5RAP2 TUBGCP2 RPS3 CLIP1 MAPRE1 DYRK1A RAC1 PIN1
LYMPHOCYTE MIGRATION	0.0017306	0.03522	0.45506	-0.471217	-1.78305	59	APP ECM1 PLEC GPR183 STK10 WNK1 PTK2B MYO1G ITGA4 CCL5 AKT1 MSN SLC12A2 CRK LRCH1 TNFRSF14 PYCARD CD99 DOCK8 PIK3CD CD99L2 MADCAM1 SPNS2 FADD GCSAM HSD3B7 STK39 MIA3 AIF1 GBA RHOA
VASCULATURE DEVELOPMENT	8.98688e-08	1.75152e-05	0.704976	-0.365687	-1.78291	397	PTPN14 CSPG4 THSD7A SOX4 PLXND1 ECM1 COL4A2 CCM2 EMILIN2 MMP14 MEF2C SYK FOSL1 BTG1 FGF6 ANXA2 ANXA1 HIPK2 HDAC9 CXCR3 HS6ST1 HEG1 MYH9 ENG ACTG1 AMOTL1 AKT3 LDLR LRP5 SASH1 AGO2 FLNA AHR ABL1 HDAC7 ROBO1 STIM1 PTK2B C5 SLC12A6 GPX1 LYL1 LUZP1 DLL1 WT1 EPHA1 CX3CR1 MIR146A HGS PIK3R3 NOG PML E2F2 PGK1 TGFB1 TERT CTSH SIRT6 PLCG1 PIK3R6 AKT1 RIC8A PKNOX1 APOLD1 VAV3 RORA SLC12A2 JMJD6 STAT3 STAT1 …
HISTONE DEACETYLATION	0.000332467	0.0119767	0.498493	-0.441847	-1.78084	86	TRERF1 CHD3 HDAC9 TP53 TADA3 HDAC7 TBL1X SIN3A CHD4 GATAD2B MTA1 PER1 SIRT6 MIER2 YEATS2 CTBP1 HDAC4 BCL6 BAZ2A GATAD2A SFPQ RBBP7 SKI SUV39H1 MBD3 RCOR1 PER2 PRKD2 MORF4L1
CELL CELL SIGNALING	9.28904e-12	1.00866e-08	0.875325	-0.345763	-1.77713	781	CLSTN2 SHANK1 CD70 LZTS1 CMAHP TIAM1 INHBA APP SOX4 TSHZ3 NTSR1 SYNGR1 RPS6KA2 KCNQ3 DLGAP4 MEF2C SV2B SYK BARX1 SLC1A3 ANXA1 MIDN FRAT1 TLE4 STX3 TLE1 ARRB2 RPS6KA1 AMOTL1 HTR7 IGFBP4 PNKD SNPH NPTXR SMAD3 SMARCA4 CHST4 PAF1 LRP5 ABR FLNA LRRC8A ABL1 ASIC1 SIDT2 SYT11 GNA15 SH3KBP1 TBL1X MED12 YWHAG CPT1A RUVBL1 FOXA1 NKD2 KPNA2 CCNE1 CSNK1G2 WNK1 PTK2B NFKB1 HLA-DRB1 SLC12A6 PRKCE APC2 UCP2 CTN…
POSITIVE REGULATION OF AXONOGENESIS	0.00262538	0.0470649	0.431708	-0.484516	-1.77422	51	TIAM1 PLXND1 SEMA4D SEMA7A ROBO1 PLXNB2 PLXNA1 NIN GDI1 TRPV2 IST1 PLXNB1 STK11 DIXDC1 NTN1 RUFY3 LIMK1 SRF DISC1 STK25 ANAPC2 PLXNB3 PLXNC1 TWF2
HISTONE UBIQUITINATION	0.00165841	0.0343475	0.45506	-0.501335	-1.77318	46	UHRF1 CDK9 PAF1 USP22 RNF40 UBE2E1 BCOR DDB2 ATXN7L3 HUWE1 KDM2B OTUB1 PHC1 PCGF3 UBE2A OTUB2 WAC TRIM37 TRIP12 DDB1 RNF20 KDM1A SKP1 PCGF6
CELL JUNCTION ORGANIZATION	6.92561e-07	9.23536e-05	0.659444	-0.367193	-1.77288	361	CLSTN2 SHANK1 FSCN1 APP PLXND1 MAP4K4 WASF1 CCM2 IQSEC1 MMP14 PLEC SDK2 CORO1C MICALL2 MEF2C PAK3 CSF1R CTNNA1 SEMA4D IRX3 HEG1 NEFH ACTG1 SMAD3 DCTN1 FLNA SH3BP1 ABL1 HDAC7 NUMB PLXNB2 SEMA3F PTK2B PPM1F CTNND1 DMPK TUBB FYN NTRK3 ITGA3 NUMBL ABI2 CX3CR1 CLSTN3 KIRREL3 TRIP6 CDC20 EIF4G1 PRKACA CTBP2 TBCD HOMER1 STAU1 TGFB1 HSPA8 ABHD17C DUSP3 SDC4 DLG5 TLN1 TAOK2 CLSTN1 IL10RA DLG4 PIP5K1A CFL1…
RESPONSE TO INTERFERON GAMMA	0.000687069	0.0199329	0.477271	-0.441712	-1.77074	84	VIM GSN TP53 ACTG1 HSP90AB1 GBP2 CDC37 WAS CDC42EP2 NOS2 LGALS9 CCL5 ZYX SIRPA CALCOCO2 STAT1 MYO1C GAPDH TNF CDC42EP4 RAB43 NR1H2 SLC11A1 MED1 MEFV DAPK3 CD74 CD47 VPS26B CASP1 VAMP3 CIITA SLC26A6 TLR2 FLNB IRF1 STX4
MACROMOLECULE DEACYLATION	0.000111396	0.00519463	0.538434	-0.424064	-1.77022	114	TRERF1 CHD3 HDAC9 TP53 TADA3 FLNA HDAC7 TBL1X FRY SIN3A EP300 CHD4 GATAD2B MTA1 PER1 SIRT6 ABHD17C MIER2 HDAC3 YEATS2 CCAR2 CTBP1 HDAC4 BCL6 BAZ2A ABHD12B ABHD17B GATAD2A SFPQ RBBP7 SKI LYPLA2 SUV39H1 MBD3 ABHD17A RCOR1 PER2 PRKD2 MORF4L1 HDAC5 DYRK1A ABHD12 PPT2 PRMT6
LOCOMOTION	9.70669e-13	2.20369e-09	0.91012	-0.339653	-1.77004	963	FSCN1 CSPG4 ONECUT2 DPYSL2 TIAM1 APP PLXND1 PTCH1 ECM1 MAP4K4 IL17RA BIN2 CD44 IQSEC1 EMILIN2 MMP14 PLEC MBOAT7 LPXN LMNA DIAPH1 CORO1C MEF2C LIMA1 SYK PTAFR FOSL1 BTG1 FGF6 PAK3 CERS2 CSF1R IGSF10 CTNNA1 GPR183 STK10 ITGA7 ATRN SEMA4D ANXA1 LCP1 HDAC9 ZNF609 CXCR3 ASB2 AXL STX3 SEMA7A MYH9 FMNL1 RCAN1 NAV3 ARRB2 ENG NCK2 ACTG1 AMOTL1 FES AKT3 SMAD3 CHST4 LRP5 SASH1 ARID5B CMTM3 AGO2 FLNA SH3BP1 …
MICROTUBULE POLYMERIZATION OR DEPOLYMERIZATION	0.0006846	0.0199329	0.477271	-0.431154	-1.7697	93	NCKAP5L NAV3 FES TUBG1 DCTN1 ABL1 RANBP9 TTBK2 NUMA1 NDE1 APC2 HSPA1A NIN MAP7D3 TBCD FKBP4 MAP1A CSNK1D CAMSAP1 MECP2 STMN3 TPX2 KIF2C KATNB1 STMN1 GOLGA2 CDK5RAP2 MID1IP1 TUBGCP2 RPS3 KIF18B CLIP1 GAS2L1 MAPRE1 DYRK1A RAC1 PIN1 CDKN1B CCSAP CKAP5 MAP1S
NUCLEAR ENVELOPE ORGANIZATION	0.00210828	0.0399115	0.431708	-0.481313	-1.76633	53	LMNA DCTN1 DMPK CHMP6 LMNB1 TMEM43 ANKLE2 LPIN1 UBE2I SUN2 NEK6 LEMD2 RCC1 CHMP5 PLK1 VPS4A NUP93 CHMP1B REEP4 CHMP4B
TUBE MORPHOGENESIS	2.13402e-08	5.61593e-06	0.733762	-0.357761	-1.76374	464	CSPG4 THSD7A SOX4 PLXND1 PTCH1 ECM1 COL4A2 CCM2 EMILIN2 MMP14 MICAL2 MEF2C SYK BTG1 FGF6 ANXA2 CSF1R ANXA1 HIPK2 IRX3 HDAC9 CXCR3 ASB2 HS6ST1 HEG1 MYH9 ENG ACTG1 AMOTL1 AKT3 LDLR SMAD3 LRP5 SASH1 AGO2 FLNA HLX ABL1 HDAC7 ROBO1 MED12 FOXA1 PLXNB2 MTHFD1L STIM1 PTK2B C5 SLC12A6 GPX1 ID2 LUZP1 DLL1 WT1 BRD2 EPHA1 CX3CR1 MIR146A PHACTR4 HGS PIK3R3 NOG PML PRKACA E2F2 PGK1 TGFB1 TERT CTSH CTNNBIP1 SIR…
FORMATION OF PRIMARY GERM LAYER	0.00123384	0.0288568	0.45506	-0.460288	-1.76166	62	INHBA COL4A2 MMP14 ITGA7 SMAD3 PAF1 ITGA3 ITGA4 KDM6B NOG PRKACA AXIN1 ITGB2 ACVR1 GPI BMPR1A ITGB1 DUSP2 TBX19 SNAI1 EXOC4
POSITIVE REGULATION OF CELL DEATH	2.07297e-07	3.28263e-05	0.690132	-0.362821	-1.76053	381	FCER2 INHBA SOX4 ITM2C GSN NTSR1 LGALS1 RPS6KA2 EMILIN2 EEF1A2 CDKN1A MEF2C SYK FOSL1 BTG1 PAK3 CTNNA1 ANXA1 TNFRSF10B TP53 ARRB2 NCK2 PEA15 IGF2R STK17B CALHM2 NSMAF ABL1 FOXA1 PRDM11 PARP1 UCP2 BMF MARK4 FYN ITGA4 RBM10 MIR146A TP53BP2 PML EIF4G1 WNT10B DCUN1D3 TRIM35 RBCK1 LATS2 EIF5A TPD52L1 NOS2 CTSH TRAF7 MTCH1 PLCG1 ZNF622 TNFRSF1A LGALS9 MYBL2 PLEKHF1 CCL5 ITGB2 RPL26 DEDD2 SAV1 BCAP31 BB…
REGULATION OF CATION TRANSMEMBRANE TRANSPORT	4.00947e-05	0.00229143	0.557332	-0.402034	-1.7599	165	FHL1 SHANK1 APP NTSR1 KCNN4 DIAPH1 MEF2C AHNAK KCNG1 FLNA ABL1 CAPN1 HSPA2 STIM1 WNK1 PTK2B PRKCE KCNS1 FYN UTRN GLRX ACTN4 PTPN6 PTPN3 PRKACA HOMER1 CORO1A UBQLN1 PLCG1 DLG4 JPH3 YWHAH ADRB2 G6PD DNAJC30 SESTD1 SLC9A3R1 TCIRG1 CACNB1 CAV1 HTT ITGB1 CNIH3 CACNA1D IFNGR2 SLC31A2 CAB39 PKD2 DNM2 KCNMB1 CALM3 SLC8A1 NLGN2
TRANSFORMING GROWTH FACTOR BETA RECEPTOR SIGNALING PATHWAY	0.000121389	0.0054275	0.538434	-0.415272	-1.75888	127	ONECUT2 FURIN HTRA3 LPXN HIPK2 TP53 ARRB2 ENG SMAD3 PMEPA1 PARP1 CREBBP HSP90AB1 NREP HSPA1A ZBTB7A EP300 ITGA3 PML TGFB1 LATS2 AXIN1 ZYX STAT3 STK11 CITED2 ACVR1 JUN SMURF1 CHST11 ADAMTSL2 BMPR1A CAV1 ITGB1 CD109 BCL9 SPI1 STRAP SKI ZMIZ2 PTK2 ZMIZ1
GLIOGENESIS	8.59095e-05	0.00426796	0.538434	-0.400514	-1.75839	167	PRDM8 CSPG4 VIM DLX1 APP SOX4 MMP14 PLEC MBOAT7 CERS2 CSF1R DLX2 GPR183 ANXA1 LDLR ABL1 ARHGEF10 MED12 PTK2B NAB2 ID2 NTRK3 DLL1 CX3CR1 MIR146A IFNGR1 NOG TGFB1 PRMT5 EIF2B2 AKT1 NDUFS2 SRGAP2 STAT3 SCRIB TNF CSK ERBB2 MTOR MAPK1 CNP SKI MXRA8 WDR1 TSPO ZMIZ1 RNF10 PICK1 NR1D1 SPINT1 E2F1 SLC45A3 CLCF1 DISC1
RESPONSE TO DOPAMINE	0.0026732	0.0475855	0.431708	-0.52156	-1.75795	36	ARRB2 HTR7 FLNA ABL1 GNA15 SIN3A GNB1 HRH2 PRMT5 SLC9A3R1 KLF16 MAPK1 HRH1 ATF4 DNM2 GSK3A PALM
NEGATIVE REGULATION OF CELL POPULATION PROLIFERATION	1.71026e-07	2.82602e-05	0.690132	-0.360242	-1.75715	394	PTPN14 GDF11 INHBA RAP1GAP APP SOX4 PTCH1 IGFBP7 RPS6KA2 CDKN1A LMNA MEF2C TP53I11 FOSL1 BTG1 CERS2 CSF1R CTNNA1 TP53 NCK2 CBFA2T3 SMAD3 WDR13 ROBO1 GNA12 PTK2B HLA-DRB1 HSPA1A DLL1 WT1 TOB2 KLF13 RBM10 MIR146A PTPN6 HGS PIM2 NOG ZBTB17 FGFRL1 RUNX3 PML TINF2 WNT10B CTBP2 TGFB1 CHERP CTNNBIP1 SIRT6 SDC4 DLG5 GAS8 LGALS9 INPPL1 MAD1L1 SAV1 VGLL4 CTBP1 PLXNB1 NUP62 EIF2AK1 STAT3 STAT1 BCL6 CTCF GPC…
AMEBOIDAL TYPE CELL MIGRATION	7.90984e-06	0.000699101	0.593325	-0.377968	-1.75601	253	PLXND1 MAP4K4 IQSEC1 PLEC LPXN CORO1C MEF2C PAK3 SEMA4D ANXA1 HDAC9 SEMA7A MYH9 ENG AMOTL1 AKT3 LRP5 SASH1 ARID5B AGO2 SH3BP1 ABL1 HDAC7 ROBO1 GNA12 PATZ1 SEMA3F CORO1B PTK2B PRKCE PPM1F GPX1 ITGA3 ITGA4 GLIPR2 MIR146A PHACTR4 PIK3R3 PML ARHGDIB TGFB1 CTSH SDC4 PLCG1 AKT1 RIC8A IQGAP1 PIP5K1A SRGAP2 CAP1 STAT1 GPC3 ACVR1 CSNK2B RGCC ADIPOR1 RHOB WASF2 ETS1 MECP2 JUN ZFAND5 PRR5L TNF STARD13 GPI F…
PERIPHERAL NERVOUS SYSTEM DEVELOPMENT	0.00277408	0.0488096	0.431708	-0.520957	-1.75591	36	ONECUT2 PLEC NEFH ARHGEF10 MED12 NAB2 RUNX3 AKT1 ISL2 CITED2
POSITIVE REGULATION OF SUPRAMOLECULAR FIBER ORGANIZATION	0.000115205	0.0053071	0.538434	-0.419063	-1.75547	118	APP GSN WASF1 NAV3 NCK2 FES SMAD3 DCTN1 ABL1 ARHGEF10 PTK2B NUMA1 PRKCE PPM1F GPX1 HSPA1A WAS ABI2 EPHA1 NIN CDC42EP2 SDC4 BAIAP2 RGCC TRIM27 WASF2 MECP2 ARPC2 KATNB1 CDC42EP4 MTOR ARF6 CDK5RAP2 FCHSD1 CDC42EP3 WDR1 PYCARD LIMK1 CTTN CD47 RPS3 CLIP1 GRB2 FMN1
CELL MORPHOGENESIS	3.16955e-09	1.26799e-06	0.774939	-0.34865	-1.75465	571	SHANK1 DPYSL2 LZTS1 MYO10 TIAM1 APP PLXND1 PTCH1 MAP4K4 IL7R WASF1 CD44 PLEC LPXN DIAPH1 CORO1C MICALL2 MEF2C PAK3 CSF1R SLC1A3 ITGA7 ATRN SEMA4D ANXA1 AXL BCL11A SYNE3 SEMA7A HEG1 MYH9 FMNL1 NEFH FES FLNA ABL1 SIDT2 EZR SH3KBP1 NUMB ROBO1 GNA12 PLXNB2 SEMA3F DIP2B CORO1B CYFIP2 KIF5C SIPA1L3 FRY PTK2B ARHGAP18 HSP90AB1 SIN3A EP300 PARVG FYN MBP CPNE1 ITGA4 PLXNA1 NUMBL PACSIN2 ST6GAL1 SLC9A6 ABI…
RECEPTOR MEDIATED ENDOCYTOSIS INVOLVED IN CHOLESTEROL TRANSPORT	0.000567917	0.0173481	0.477271	-0.944883	-1.75405	4	ANXA2 LDLR
NEURON DIFFERENTIATION	9.57361e-11	6.71348e-08	0.839089	-0.341827	-1.75164	751	SHANK1 ONECUT2 VIM DPYSL2 LZTS1 DLX1 GDF11 TIAM1 INHBA RAP1GAP APP SOX4 ITM2C PLXND1 PTCH1 TCF4 MAP4K4 WASF1 IQSEC1 SDK2 MICALL2 MEF2C PAK3 CERS2 CSF1R DLX2 CTNNA1 SLC1A3 SEMA4D HIPK2 IRX3 STX3 BCL11A HS6ST1 SEMA7A NEFH NCK2 EHMT2 FES SNPH GPRIN1 ENC1 FLNA RAB35 ABL1 NUMB ROBO1 PTPN9 YWHAG FOXA1 PLXNB2 SEMA3F DIP2B CYFIP2 KIF5C TGIF2 FRY WNK1 PTK2B DPYSL3 ASAP1 HSP90AB1 HMG20B NREP XRN2 GAK ID2 O…
MUSCLE STRUCTURE DEVELOPMENT	1.02797e-06	0.000130227	0.643552	-0.363668	-1.74876	339	FHL1 LGALS1 MMP14 PLEC FHL3 LMNA MEF2C OBSCN BTG1 FGF6 ITGA7 IRX3 HDAC9 ZNF609 ASB2 HEG1 MYH9 RCAN1 CDK9 ARRB2 ENG ACTG1 TNNT1 SMAD3 SYNE1 ARID5B LRRC8A HLX TIFAB CTDP1 SMYD3 GPX1 HMG20B UNC45A ID2 DMPK MYL6 EP300 DLL1 WT1 MYL6B UTRN KDM6B IL4R ACTN4 SUPT6H NOG FGFRL1 WNT10B HOMER1 CD53 TGFB1 RBM38 PITX1 HDAC3 AKT1 RORA MYLK2 LEMD2 HDAC4 PTGFRN DNMT1 CITED2 CDON ACVR1 SGCB MAP3K5 ZFPM1 G6PD FLII …
METANEPHRIC COLLECTING DUCT DEVELOPMENT	0.00219021	0.0412073	0.431708	-0.882725	-1.74848	5	PTCH1 DLG5 AKR1B1 PKD1
LEUKOCYTE CELL CELL ADHESION	1.27927e-05	0.00100244	0.593325	-0.37813	-1.74379	235	CD70 SOX4 IL7R LGALS1 CD44 JAK3 SYK PTAFR PAG1 STK10 SEMA4D ANXA1 SART1 NCK2 CHST4 HLX CD4 EZR AP3D1 WNK1 GCNT1 HLA-DRB1 CLECL1 TNFSF13B FYN TNFAIP8L2 ITGA4 PNP CX3CR1 MIR146A IL4R PTPN6 RUNX3 CORO1A TNIP1 DUSP3 SDC4 DLG5 LGALS9 CCL5 ITGB2 PIK3R6 AKT1 MAD1L1 SIRPA VAV1 MSN ST3GAL4 BCL6 SCRIB ETS1 TNF CSK ERBB2 ELANE CAV1 DNAJA3 ITGB1 DHPS SOX12 RASAL3 ZBTB1 TNFRSF14 ZMIZ1 CD55 PYCARD SLC7A1 RELA …
REGULATION OF CELL ADHESION	9.5778e-08	1.77563e-05	0.704976	-0.354611	-1.74344	451	ONECUT2 CD70 MYO10 SOX4 PLXND1 MAP4K4 IL7R LGALS1 CYTIP CD44 EMILIN2 MMP14 JAK3 LPXN CORO1C SYK PTAFR PAG1 SEMA4D ANXA1 SART1 CXCR3 STX3 AKNA NCK2 ACTG1 FES SMAD3 CHST4 FLNA HLX PRLR ABL1 CD4 FOXA1 PLXNB2 AP3D1 WNK1 PTK2B HLA-DRB1 CLECL1 LMO7 PRKCE PPM1F TNFSF13B FYN MBP TNFAIP8L2 ITGA3 DLL1 ITGA4 PLXNA1 TFE3 ST6GAL1 APBB1IP PNP UTRN EPHA1 MIR146A IL4R ACTN4 PTPN6 RUNX3 PML TBCD ARHGDIB CORO1A TG…
NEGATIVE REGULATION OF NERVOUS SYSTEM DEVELOPMENT	0.000940934	0.0243267	0.477271	-0.437622	-1.74338	78	DLX1 CERS2 DLX2 CTNNA1 SEMA4D TP53 SEMA7A LDLR SEMA3F DIP2B MBP NTRK3 MIR146A GDI1 NOG YWHAH TNF NTN1 BMPR1A RTN4R SKI RUFY3 TSPO SEMA6A RNF10 SEMA4G NR1D1
ICOSANOID METABOLIC PROCESS	0.00182622	0.0364333	0.45506	-0.475596	-1.74122	52	MGLL TBXAS1 SYK ANXA1 CYP2S1 CYP2E1 GPX1 ABCC1 TNFRSF1A GGT7 ZADH2 MGST3 MAPKAPK2 AKR1B1 AKR1C2 DAGLA GGT5 FADS1 ABHD6 PLAA
MITOTIC SPINDLE ORGANIZATION	0.000377616	0.0132882	0.498493	-0.416822	-1.74084	109	PCNT TUBG1 DCTN1 FLNA ARHGEF10 KIFC1 TACC3 MAP10 NUMA1 PRC1 HSPA1A CHMP6 CDC20 SUN2 NEK6 MYBL2 SMC1A WRAP73 NUP62 RCC1 RACGAP1 MECP2 DCTN2 CHMP5 TPX2 PKD1 PLK1 STMN1 GOLGA2 CHMP1B CHMP4B KIF4A CCNB1
CELL KILLING	0.00091205	0.0237414	0.477271	-0.428997	-1.74008	89	FCER2 IL7R SYK ARRB2 PLEKHM2 HLA-DRB1 FCGR1A HSP90AB1 TUBB MYD88 BCL2L1 TUBB4B CX3CR1 PTPN6 CORO1A NOS2 CTSH LGALS9 RNF19B NKG7 PIK3R6 VAV1 GAPDH STXBP2 LYZ MICA ELANE P2RX7 CRK SPI1 LAMP1
POSITIVE REGULATION OF TRANSLATION	0.00031071	0.0115205	0.498493	-0.416799	-1.73822	113	VIM SOX4 PTAFR PPP1R15A CDC123 NCK2 AGO2 PLXNB2 PTK2B EIF3D EEF2 JMJD4 EIF4G1 KHDRBS1 IGF2BP1 EIF5A CCL5 RPL26 NGRN PLD1 FXR2 YTHDF1 TNF ERBB2 TARBP2 MTOR ELAVL1 YBX1 YTHDF2 CTIF YBX3 EIF5AL1
CELL SURFACE RECEPTOR SIGNALING PATHWAY INVOLVED IN CELL CELL SIGNALING	1.7769e-06	0.000207788	0.643552	-0.364641	-1.736	317	SHANK1 CMAHP TIAM1 APP SOX4 NTSR1 MEF2C BARX1 FRAT1 TLE4 TLE1 ARRB2 AMOTL1 IGFBP4 SMAD3 SMARCA4 PAF1 LRP5 ABL1 TBL1X MED12 RUVBL1 NKD2 CCNE1 CSNK1G2 WNK1 PTK2B NFKB1 APC2 CTNND1 DMPK SPIN1 ITGA3 ATP6V0C NOG WNT10B TGFB1 LATS2 DKK2 TERT CTNNBIP1 AXIN1 AKT1 DLG4 KREMEN2 UBAC2 VGLL4 CHRNA2 CCAR2 PRDM15 GPC3 STK11 CSNK1D BAIAP2 CSNK2B DIXDC1 RAB3GAP1 RUVBL2 ADRB2 MECP2 LDB1 CHD8 FBXW11 PKD1 SMURF1 SL…
REGULATION OF GTPASE ACTIVITY	1.60728e-05	0.0011747	0.57561	-0.376421	-1.7359	235	SIPA1L2 TIAM1 RAP1GAP PLXND1 MAP4K4 TBC1D14 IQSEC1 CORO1C SEMA4D GPSM1 ARRB2 TBC1D16 ABR SH3BP1 ARHGEF10 PLXNB2 DOCK6 SBF1 SIPA1L3 WNK1 PTK2B RASA3 ARHGAP25 ASAP1 TBC1D9B APC2 NTRK3 PLXNA1 EPHA1 ARHGAP35 TBC1D10B CCL5 IQGAP1 PIP5K1A VAV1 SRGAP2 VAV3 EVI5L PLXNB1 TBC1D22A GMIP BCL6 SCRIB ARHGAP15 RAB3GAP1 HRAS TBC1D2B DOCK11 STMN3 DENND1B RALGPS1 RGL1 ERBB2 FGD3 STMN1 MTOR ITGB1 RTN4R TBC1D17 PREX…
REGULATION OF AXONOGENESIS	0.000975495	0.0247158	0.477271	-0.427892	-1.7356	89	TIAM1 PLXND1 PAK3 SEMA4D SEMA7A ROBO1 PLXNB2 SEMA3F DIP2B MBP PLXNA1 NIN GDI1 TRPV2 ARHGAP35 IST1 PLXNB1 STK11 DIXDC1 NTN1 MARK2 RTN4R RUFY3 SEMA6A LIMK1 SEMA4G SRF DISC1 STK25 SEMA4B ANAPC2 PLXNB3 PLXNC1 TWF2
REGULATION OF ION TRANSPORT	5.86334e-06	0.000530563	0.610527	-0.367245	-1.73489	295	FHL1 SHANK1 HOMER3 APP NTSR1 KCNN4 JAK3 KCNQ3 DIAPH1 MEF2C SYK PTAFR KCNK10 KCNA6 AHNAK KCNK6 KCNG1 ARRB2 FLNA ABL1 CAPN1 CD4 SYT11 HSPA2 STIM1 WNK1 PTK2B PRKCE KCNS1 DMPK FYN UTRN GLRX SYT3 LILRA2 ACTN4 PTPN6 PML PTPN3 PRKACA TRPV2 HOMER1 CORO1A IL16 SV2A PER1 UBQLN1 PLCG1 CCL5 AKT1 DLG4 JPH3 SLC12A2 GNAI2 YWHAH RAB3GAP1 TRIM27 ADRB2 G6PD AHCYL1 TNF DNAJC30 CAMK2G SESTD1 SLC9A3R1 ARL6IP5 TCIRG1 …
NEGATIVE REGULATION OF SUPRAMOLECULAR FIBER ORGANIZATION	0.000790884	0.0217022	0.477271	-0.413242	-1.73242	108	SHANK1 GSN LIMA1 PLEKHH2 NAV3 SSH2 LDLR TTBK2 CORO1B APC2 WAS SPTAN1 TBCD CORO1A FKBP4 HSPA8 TMSB10 AVIL EPS8 CAMSAP1 TRIOBP WASF2 FLII TPX2 SSH1 KATNB1 STMN1 PRKCD MID1IP1 CAPG CAPZB
REGULATION OF MRNA METABOLIC PROCESS	1.42561e-05	0.00107288	0.593325	-0.375604	-1.7322	234	VIM CDK9 PAF1 AGO2 ZC3H10 KHSRP RNF40 MEX3D RBMX ZBTB7A MYD88 FASTKD5 RBM10 SUPT6H PUF60 KHDRBS1 IGF2BP1 HMX2 GIGYF2 HSPA8 SUPT5H DCP1B RBM15B HNRNPC TAF15 AKT1 HNRNPK SAMD4B CDK11B MAPKAPK2 CARHSP1 JMJD6 NELFE RBM42 TRAF3IP2 FXR2 YTHDF1 PRR5L SRRM1 AHCYL1 EXOSC2 ALKBH5 PCBP4 TNRC6A RNPS1 SF1 CNOT3 PRKCD CASC3 SNRPA ELAVL1 YBX1 PTBP1 RBM5 SLC11A1 YTHDF2 PATL1 EIF4ENIF1 ZC3H3 GTPBP1 RBM23 DAZAP1 R…
REGULATION OF ARACHIDONIC ACID SECRETION	0.00128754	0.0293013	0.45506	-0.932984	-1.73196	4	NTSR1 SYK
CARDIAC VENTRICLE FORMATION	0.00128754	0.0293013	0.45506	-0.932983	-1.73196	4	SOX4 MEF2C
SKELETAL MUSCLE ORGAN DEVELOPMENT	0.00111863	0.0270786	0.45506	-0.424294	-1.7319	90	PLEC MEF2C ITGA7 HDAC9 ASB2 RCAN1 HLX GPX1 HMG20B MYL6 EP300 DLL1 WT1 MYL6B FGFRL1 WNT10B HOMER1 TGFB1 PITX1 MYLK2 LEMD2 CITED2 ACVR1 USP19 MEF2D CAV1 SAP30 BCL9 SKI
POSITIVE REGULATION OF CELL DIFFERENTIATION	6.63275e-08	1.36258e-05	0.704976	-0.35042	-1.73144	487	DLX1 TIAM1 INHBA SOX4 PLXND1 PTCH1 TCF4 IL7R LGALS1 MMP14 MEF2C SYK BTG1 PAK3 DLX2 TRIM16 SEMA4D ANXA1 SART1 IRX3 AXL SEMA7A ARRB2 ENG RPS6KA1 FES SMAD3 LRP5 FLNA LRRC8A HLX ABL1 CD4 NUMB ROBO1 FOXA1 PLXNB2 ARNT JUND PARP1 AP3D1 TGIF2 NFKB1 NUMA1 HLA-DRB1 HSP90AB1 HMG20B SRRT ID2 METRNL HSPA1A SIN3A HCLS1 TCF3 CPNE1 PLXNA1 TFE3 ABCB10 NUMBL PNP NIN CX3CR1 GLIPR2 MIR146A GDI1 IL4R RUNX3 EIF4G1 WNT…
POSITIVE REGULATION OF CARDIAC MUSCLE CELL DIFFERENTIATION	0.00145191	0.0317125	0.45506	-0.931229	-1.7287	4	MEF2C ARRB2 TGFB1
NEGATIVE REGULATION OF CELL DIFFERENTIATION	3.27775e-06	0.00034603	0.627257	-0.359791	-1.72816	335	DLX1 GDF11 S1PR3 INHBA RAP1GAP APP PTCH1 JAK3 CORO1C CERS2 DLX2 CTNNA1 SEMA4D ANXA1 IRX3 TP53 BCL11A SEMA7A LDLR SMAD3 PAF1 LRP5 HLX HDAC7 FOXA1 SEMA3F DIP2B CTDP1 PTK2B TRIM62 ID2 MBP NTRK3 DLL1 TOB2 KLF13 MIR146A GDI1 IL4R ACTN4 NOG RUNX3 WNT10B PRMT1 TGFB1 HDAC3 PRMT5 AXIN1 NFKBIA ZADH2 RORA STAT3 STAT1 ISL2 HDAC4 BCL6 DNMT1 INPP5D DIXDC1 YWHAH ADIPOR1 ZFPM1 G6PD MECP2 LDB1 PIAS3 TNF DPF2 NTN1…
MACROPHAGE COLONY STIMULATING FACTOR SIGNALING PATHWAY	0.00148843	0.0323245	0.45506	-0.930469	-1.72729	4	CSF1R DOK1
POSITIVE REGULATION OF ALKALINE PHOSPHATASE ACTIVITY	0.00152496	0.0328326	0.45506	-0.929978	-1.72638	4	MEF2C SMAD3
TRANSMEMBRANE RECEPTOR PROTEIN SERINE THREONINE KINASE SIGNALING PATHWAY	3.52784e-05	0.00207869	0.557332	-0.383307	-1.72438	199	ONECUT2 VIM DLX1 GDF11 INHBA FURIN HTRA3 LPXN HIPK2 TP53 ARRB2 ENG SMAD3 ABL1 FAM83G PMEPA1 PARP1 TGIF2 CREBBP NUMA1 HSP90AB1 NREP HSPA1A ZBTB7A EP300 ITGA3 NOG PML FKBP8 TGFB1 LATS2 AXIN1 ZYX LEMD2 STAT3 GPC3 STK11 CITED2 ACVR1 CSNK2B JUN AMH SMURF1 CHST11 ADAMTSL2 BMPR1A NUP93 CAV1 ITGB1 CD109 BCL9 SPI1 STRAP SKI ZMIZ2 ZC3H3 PTK2 ZMIZ1
ANATOMICAL STRUCTURE FORMATION INVOLVED IN MORPHOGENESIS	3.46185e-09	1.31567e-06	0.774939	-0.341565	-1.72412	613	PTPN14 CSPG4 THSD7A INHBA FURIN SOX4 PLXND1 PTCH1 ECM1 COL4A2 EMILIN2 MMP14 PLEC SDK2 MBOAT7 PHLDB1 MEF2C OBSCN SYK BTG1 FGF6 ANXA2 ITGA7 ANXA1 HIPK2 IRX3 HDAC9 TP53 CXCR3 HS6ST1 SH3PXD2A MYH9 ENG ACTG1 AMOTL1 AKT3 TNNT1 SMAD3 PAF1 SASH1 AGO2 FLNA ABL1 HDAC7 ROBO1 MED12 FOXA1 TIFAB PLXNB2 MTHFD1L STIM1 PTK2B C5 SLC12A6 GPX1 LUZP1 EP300 TNFSF13B ITGA3 DLL1 ITGA4 WT1 BRD2 EPHA1 CX3CR1 KDM6B MIR146A…
BLOOD VESSEL ENDOTHELIAL CELL MIGRATION	0.00126261	0.0291364	0.45506	-0.432777	-1.72408	78	MEF2C ANXA1 HDAC9 MYH9 AKT3 SH3BP1 ABL1 HDAC7 ROBO1 PTK2B GPX1 MIR146A PIK3R3 TGFB1 PLCG1 AKT1 CSNK2B RGCC ETS1 MECP2 TNF STARD13 FGFR1 ITGB1 NOS3 VASH1 STAT5A SRF JUP PRKCA PRKD2
ENZYME LINKED RECEPTOR PROTEIN SIGNALING PATHWAY	4.09419e-08	9.43029e-06	0.719513	-0.345034	-1.72406	524	CSPG4 ONECUT2 VIM DLX1 GDF11 TIAM1 INHBA FURIN HTRA3 COL4A2 WASF1 JAK3 LPXN SYK FGF6 PAK3 CSF1R MVB12B HIPK2 TP53 AXL MVP ARRB2 ENG NCK2 IGFBP4 FES SMAD3 IGF2R ARID5B PRLR ABL1 CD4 FAM83G PMEPA1 CSRNP1 ROBO1 ARNT PARP1 AKT1S1 CYFIP2 TGIF2 CBL CREBBP PTK2B NUMA1 HSP90AB1 NREP STAT6 HSPA1A ZBTB7A EP300 FYN NTRK3 GAB2 PTPRE ITGA3 DLL1 CHMP6 IRS2 EPHA1 LEPROTL1 MIR146A SOGA1 HGS PIK3R3 DOK1 NOG FGFRL…
ESTABLISHMENT OF CELL POLARITY	0.000627204	0.0189182	0.477271	-0.414721	-1.72241	102	FSCN1 GSN MYH9 AMOTL1 DCTN1 SH3BP1 EZR SIPA1L3 PTK2B NUMA1 HSP90AB1 NDE1 MSN GBF1 STK11 SCRIB TRAF3IP2 FBXW11 PKD1 PLK1 SLC9A3R1 TCIRG1 MARK2 HTT ARF6 CDK5RAP2 ITGB1 CRK RUFY3 PTK2
GASTRULATION	0.000690325	0.0199512	0.477271	-0.413308	-1.72165	105	INHBA COL4A2 MMP14 PHLDB1 ITGA7 TP53 SMAD3 PAF1 LRP5 TGIF2 WNK1 MBP ITGA3 ITGA4 KDM6B NOG ZBTB17 PRKACA AXIN1 ITGB2 RIC8A GPC3 ACVR1 LDB1 GPI BMPR1A IL1RN ITGB1 DUSP2 TBX19 SNAI1 EXOC4
VIRAL PROCESS	1.10464e-05	0.000910874	0.593325	-0.362866	-1.72014	304	FURIN GSN LGALS1 CSF1R MVB12B TP53 AXL CDK9 LDLR IGF2R SMARCA4 TRIM8 PI4KA CD4 KPNA2 ST3GAL2 CTDP1 HLA-DRB1 TRIM62 HSP90AB1 HSPA1A APOBEC3B EP300 PCBP1 BCL2L1 CHMP6 ST6GAL1 EIF3D ZBED1 TRIM28 CTBP2 PSMC3 PRMT1 EIF3G STAU1 TNIP1 HSPA8 ILF3 LGALS9 EIF3L APOBEC3F CCL5 NCAM1 TRIM22 CFL1 IST1 CALCOCO2 CTBP1 ST3GAL4 STAT1 RCC1 RAB7A OAS2 TRIM27 SCARB2 JUN VPS37C TNF SMARCB1 CHMP5 HCFC1 SLC1A5 RAD23A ZN…
ERYTHROCYTE HOMEOSTASIS	0.000657614	0.0194495	0.477271	-0.41395	-1.71921	102	INHBA JAK3 HIPK2 AXL ARNT IKZF1 ID2 HSPA1A HCLS1 ZBTB7A ABCB10 KLF13 PRMT1 SLC25A5 ACIN1 PKNOX1 JMJD6 STAT3 STAT1 BCL6 CITED2 INPP5D ZFPM1 G6PD ETS1 LDB1 GPI MFHAS1 ANKRD54 ADAR SPI1 MED1 TMEM14C RBFOX2 MAEA RCOR1 SRF ALAS1 KCNQ1 THRA PRDX1
HOMEOSTASIS OF NUMBER OF CELLS	3.9062e-05	0.00224932	0.557332	-0.380684	-1.71915	205	INHBA SOX4 IL7R JAK3 MEF2C GPR183 ANXA1 HIPK2 AXL AKT3 ABL1 ARNT IKZF1 ID2 HSPA1A TSC22D3 HCLS1 ZBTB7A TNFSF13B ABCB10 KLF13 CX3CR1 PRMT1 CORO1A SLC25A5 GIGYF2 LGALS9 ACIN1 AKT1 CARD9 PKNOX1 LPCAT3 JMJD6 STAT3 STAT1 FANCC BCL6 UBAP2L CITED2 TRAF3IP2 INPP5D ZNF251 ZFPM1 G6PD ETS1 DOCK11 LDB1 GPI SLC39A3 MFHAS1 TCIRG1 ANKRD54 DNAJA3 ADAR P2RX7 SPI1 FLT3 ASXL1 BAP1 NOS3 MED1 TMEM14C RBFOX2 MAEA CD74…
REGULATION OF CELLULAR COMPONENT SIZE	2.01326e-05	0.00136632	0.57561	-0.372768	-1.71912	234	DPYSL2 GSN IL7R KCNN4 LIMA1 PLEKHH2 PAK3 SEMA4D PPP1R15A SEMA7A SSH2 NCK2 AKT3 LRRC8A SH3BP1 ABL1 EZR SEMA3F DIP2B AKT1S1 CYFIP2 PTK2B SLC12A6 ARHGAP18 PRKCE HSP90AB1 SIN3A HCLS1 WAS GDI1 SPTAN1 CDC42EP2 TRPV2 CORO1A WDTC1 TMSB10 AVIL ARHGAP35 VAV1 EPS8 CDHR2 IST1 VAV3 MSN SLC12A2 BAIAP2 TRIOBP FLII PLEKHG2 ARPC2 SSH1 SLC9A3R1 NTN1 PRKCD CDC42EP4 MTOR ARF6 P2RX7 RTN4R FCHSD1 CAPG CAPZB RUFY3 CDC4…
POSITIVE REGULATION OF CYTOSKELETON ORGANIZATION	0.000265785	0.0100509	0.498493	-0.404526	-1.71781	132	GSN WASF1 NAV3 NCK2 FES SMAD3 DCTN1 ABL1 ARHGEF10 PTK2B NUMA1 PRKCE SPAG5 PPM1F HSPA1A HCLS1 WAS NTRK3 ABI2 EPHA1 NIN CDC42EP2 SDC4 NUP62 BAIAP2 RGCC HRAS TRIM27 WASF2 MECP2 ARPC2 KATNB1 CDC42EP4 MTOR ARF6 PPP1R35 CDK5RAP2 P2RX7 FCHSD1 CDC42EP3 WDR1 PYCARD LIMK1 CTTN DYNC1H1 CD47 RPS3 CLIP1 GRB2 FMN1
INTERLEUKIN 1 PRODUCTION	0.00259227	0.0466916	0.431708	-0.442463	-1.71759	68	S1PR3 APP HK1 TRIM16 ANXA1 ARRB2 SMAD3 MYD88 CX3CR1 LILRA2 PML PANX1 GSDMD IL16 TMEM106A LGALS9 SIRPA STAT3
CELL JUNCTION ASSEMBLY	2.44763e-05	0.00155037	0.57561	-0.380831	-1.71707	206	CLSTN2 FSCN1 APP PLXND1 MAP4K4 MMP14 PLEC SDK2 CORO1C MICALL2 MEF2C CTNNA1 SEMA4D IRX3 HEG1 ACTG1 SMAD3 SH3BP1 ABL1 HDAC7 PLXNB2 PTK2B PPM1F CTNND1 NTRK3 CLSTN3 KIRREL3 TRIP6 EIF4G1 PRKACA TBCD DUSP3 SDC4 DLG5 TLN1 TAOK2 CLSTN1 PIP5K1A PLXNB1 MYO1C EPB41L3 MECP2 LDB1 TNF NTN1 CAV1 ARF6 ACTB OCEL1 RCC2 WDR1 SNAI1 PTK2 CDH24 IKBKB CTTN DAPK3 PTPRA ABI3 NLGN2 SRF JUP AJUBA FMN1 PRKCA
CEREBRAL CORTEX GABAERGIC INTERNEURON DIFFERENTIATION	0.00207392	0.0396078	0.431708	-0.924509	-1.71623	4	DLX1 DLX2
RAS PROTEIN SIGNAL TRANSDUCTION	2.38412e-05	0.00152283	0.57561	-0.369907	-1.71607	248	TIAM1 MAP4K4 WASF1 STARD8 IQSEC1 CDKN1A TP53 P2RY8 HEG1 SH3BP1 RAB35 ABL1 ARHGEF10 ROBO1 GNA12 CYTH2 CBL RASA3 WAS ITGA3 ELMO1 GRAP ABI2 RTKN KCTD10 GDI1 PHACTR4 GNB1 DOK1 DOK2 CDC42EP2 TRIM28 ARHGDIB ARHGAP35 GABARAP EPS8 CFL1 GBF1 NUP62 RAB4B BCL6 LZTR1 DNMT1 ARRB1 PLD1 ARHGEF1 HRAS RHOB WASF2 JUN CDC42SE1 PSD3 MYO9B STMN3 STARD13 NTN1 CADM4 RALGPS1 RGL1 STMN1 CDC42EP4 ARF6 AKAP13 PSD4 ITGB1 RT…
REGULATION OF CELL DIFFERENTIATION	1.03519e-10	6.71348e-08	0.839089	-0.33171	-1.71606	852	DPYSL2 DLX1 GDF11 S1PR3 TIAM1 INHBA RAP1GAP APP SOX4 PLXND1 PTCH1 TCF4 IL7R LGALS1 MMP14 JAK3 PHLDB1 CORO1C MEF2C SYK BTG1 PAK3 CERS2 DLX2 CTNNA1 TRIM16 SEMA4D ANXA1 SART1 IRX3 HDAC9 TP53 AXL BCL11A SEMA7A AQP3 CDK9 ARRB2 ENG RPS6KA1 FES LDLR SMAD3 PAF1 LRP5 FLNA LRRC8A HLX PRLR ABL1 CD4 HDAC7 NUMB ROBO1 YWHAG FOXA1 PLXNB2 SEMA3F ARNT JUND PARP1 DIP2B AP3D1 TGIF2 CTDP1 PTK2B NFKB1 NUMA1 HLA-DRB1 …
POSITIVE REGULATION OF GTPASE ACTIVITY	0.000125162	0.00556347	0.518848	-0.391121	-1.71124	164	SIPA1L2 TIAM1 RAP1GAP MAP4K4 TBC1D14 IQSEC1 CORO1C SEMA4D TBC1D16 ABR SH3BP1 ARHGEF10 DOCK6 SIPA1L3 PTK2B ARHGAP25 ASAP1 TBC1D9B APC2 NTRK3 EPHA1 ARHGAP35 TBC1D10B CCL5 PIP5K1A VAV1 SRGAP2 EVI5L PLXNB1 TBC1D22A GMIP SCRIB RAB3GAP1 HRAS TBC1D2B DOCK11 DENND1B RALGPS1 RGL1 ERBB2 ITGB1 RTN4R TBC1D17 PREX1 CRK RASGRP4 RANGAP1 RCC2
ANIMAL ORGAN MORPHOGENESIS	1.54639e-07	2.73352e-05	0.690132	-0.346308	-1.71112	487	FHL1 TSHZ1 ONECUT2 DLX1 GDF11 TIAM1 INHBA SOX4 PLXND1 PTCH1 MMP14 SDK2 FOXN3 MICAL2 MEF2C SYK FGF6 CSF1R DLX2 CTNNA1 ATRN HIPK2 IRX3 TP53 ASB2 GAMT HEG1 AQP3 TLE1 ENG RPS6KA1 AKT3 SMAD3 COL27A1 LRP5 ARID5B FLNA HLX ABL1 CAPN1 EZR CSRNP1 ROBO1 MED12 FOXA1 TIFAB MTHFD1L STIM1 GCNT1 NAB2 STAT6 ID2 EP300 VPS51 DLL1 PLXNA1 WT1 ABI2 PHACTR4 SPEF2 NOG FGFRL1 PML WNT10B SLC4A2 BCOR HMX2 TGFB1 CTSH CTNNBI…
REGULATION OF MICROTUBULE POLYMERIZATION OR DEPOLYMERIZATION	0.0015307	0.0328326	0.45506	-0.444	-1.70845	63	NAV3 FES DCTN1 ABL1 TTBK2 NUMA1 APC2 HSPA1A NIN TBCD FKBP4 MAP1A CAMSAP1 MECP2 STMN3 TPX2 KATNB1 STMN1 CDK5RAP2 MID1IP1 RPS3 CLIP1 GAS2L1 MAPRE1 DYRK1A RAC1 CDKN1B CKAP5 MAP1S
REGULATION OF CELL JUNCTION ASSEMBLY	0.000872789	0.0232774	0.477271	-0.409679	-1.70712	103	CLSTN2 APP MAP4K4 MMP14 CORO1C MEF2C SEMA4D IRX3 ACTG1 SMAD3 ABL1 PPM1F NTRK3 CLSTN3 EIF4G1 PRKACA DUSP3 SDC4 DLG5 CLSTN1 MYO1C LDB1 TNF NTN1 CAV1 ARF6 RCC2 SNAI1 PTK2 IKBKB DAPK3 PTPRA ABI3 NLGN2
IMMUNE RESPONSE	2.46153e-10	1.33644e-07	0.814036	-0.327588	-1.69863	890	FCER2 VIM CD70 RAP1GAP FURIN APP ECM1 GSN IL17RA MPEG1 IL7R NCF2 KCNN4 LGALS1 HK1 JAK3 PLEC LPXN MEF2C SYK PTAFR PAK3 CSF1R PAG1 GPR183 SEMA4D ANXA1 LCP1 TP53 CXCR3 AXL SEMA7A HCST ARRB2 ACTG1 FES MX2 SMAD3 PLEKHM2 CHST4 TRIM8 TTLL12 TEC MCOLN1 CMTM3 HLX AHR LY86 ABL1 CD4 EZR RFTN1 NFIL3 CCDC92 ARID5A CBL CREBBP WNK1 PTK2B RNF39 HLA-DRB1 FCGR1A C5 PRKCE TRIM62 MYO1G HSP90AB1 GPX1 GBP2 STAT6 HSPA1…
CIRCULATORY SYSTEM DEVELOPMENT	2.04684e-08	5.61593e-06	0.733762	-0.336562	-1.6965	610	PTPN14 CSPG4 THSD7A SOX4 PLXND1 PTCH1 ECM1 COL4A2 RPS6KA2 CCM2 EMILIN2 MMP14 PLEC CDKN1A LMNA MICAL2 MEF2C SYK FOSL1 BTG1 FGF6 ANXA2 ANXA1 HIPK2 IRX3 HDAC9 TP53 CXCR3 ASB2 HS6ST1 HEG1 MYH9 ARRB2 ENG ACTG1 AMOTL1 AKT3 LDLR SMAD3 LRP5 SASH1 AGO2 FLNA AHR ABL1 HDAC7 ROBO1 MED12 STIM1 CTDP1 PTK2B C5 SLC12A6 GPX1 LYL1 ID2 LUZP1 EP300 NTRK3 ITGA3 DLL1 WT1 EPHA1 CX3CR1 KDM6B MIR146A HGS PIK3R3 NOG FGFRL…
NEGATIVE REGULATION OF CELLULAR CATABOLIC PROCESS	0.000121115	0.0054275	0.538434	-0.379283	-1.69218	191	LZTS1 FURIN TBC1D14 ANXA2 HIPK2 TP53 PHF23 EHMT2 TIMP2 DAP HSP90AB1 BMF MYD88 LAPTM4B RBM10 MIR146A UBXN1 EIF4G3 PML EIF4G1 PTPN3 ZKSCAN3 IGF2BP1 NSUN2 HNRNPC TAF15 AKT1 IL10RA FOXK2 MAPKAPK2 CCAR2 MAP1A STAT3 TRAF3IP2 RNF41 TLK2 CLEC16A USP19 GOLGA2 MTOR ELAVL1 CHMP4B YBX1 SMARCC1 SLC11A1 TSPO EIF4ENIF1 SGTA BECN1 CSNK2A2 YBX3 QSOX1 E2F1 NRBP2 SMCR8 WAC THRAP3 EIF3H GSK3A SECISBP2 UBQLN4 HNRNPAB…
CELLULAR COMPONENT DISASSEMBLY	8.07813e-06	0.000705768	0.593325	-0.351482	-1.69153	349	FSCN1 FURIN GSN MAP4K4 IQSEC1 MMP14 MICAL2 LIMA1 PLEKHH2 LCP1 TP53 FRAT1 PHF23 NCKAP5L NAV3 DCTN1 SMARCA4 MCOLN1 SH3BP1 SMARCD2 SMARCC2 HSPA2 TTBK2 GAK APC2 CDC37 FYCO1 PPP1R9B CHMP6 DHX8 CX3CR1 MIR146A JMJD4 SPTAN1 LPIN1 STX5 TGFB1 SLC25A5 HSPA8 EIF5A AVIL DUSP3 UBQLN1 MICAL1 NEK6 ARID1A ACIN1 DEDD2 GABARAP EPS8 CFL1 IST1 CALCOCO2 GBF1 NAPA MAP1A WDR45B HUWE1 CAPN10 CAMSAP1 TRIOBP HK2 RNF41 ADRB…
TAXIS	2.26473e-05	0.00148399	0.57561	-0.360642	-1.68975	282	DPYSL2 APP PLXND1 PTCH1 IL17RA BIN2 PLEC SYK PTAFR FOSL1 CSF1R GPR183 SEMA4D ANXA1 CXCR3 STX3 SEMA7A ARRB2 FES SMAD3 CMTM3 ROBO1 PLXNB2 SEMA3F CORO1B KIF5C WNK1 PTK2B C5 PPM1F EP300 FYN NTRK3 PLXNA1 ST6GAL1 EPHA1 CX3CR1 NOG ABCC1 PLP2 ELMO2 CORO1A IL16 TGFB1 ARHGAP35 DUSP3 LGALS9 CCL5 ITGB2 PIP5K1A NCAM1 VAV1 CAMK1D VAV3 GBF1 SLC12A2 PLXNB1 ISL2 PLD1 SCRIB UNC5B CYSLTR1 YTHDF1 HRAS DPYSL4 VEGFB N…
NEUROMUSCULAR PROCESS	0.00221443	0.0415602	0.431708	-0.424053	-1.68933	78	SHANK1 APP SLC1A3 HIPK2 PNKD TNNT1 DCTN1 ABL1 TIFAB XRCC1 DMPK HOMER1 GIGYF2 DLG4 MYO7A JPH3 MAP1A MECP2 CHD8 TNF HMX3 MTOR MYCBP2 BLOC1S4 RBFOX2 NLGN2 CHRNB1
INTERLEUKIN 6 PRODUCTION	0.00178767	0.0359472	0.45506	-0.411164	-1.68765	93	APP IL17RA SYK PTAFR ARRB2 SYT11 ARID5A MYD88 MBP MIR146A LILRA2 PTPN6 IL16 NOS2 TMEM106A LGALS9 SIRPA CARD9 MAPKAPK2 STAT3 ARRB1 INPP5D TNF
REGULATION OF CELL CELL ADHESION	8.83714e-06	0.000763308	0.593325	-0.361258	-1.68662	270	CD70 MYO10 SOX4 IL7R LGALS1 CD44 EMILIN2 JAK3 SYK PTAFR PAG1 ANXA1 SART1 AKNA NCK2 CHST4 HLX ABL1 CD4 FOXA1 AP3D1 WNK1 HLA-DRB1 CLECL1 PPM1F TNFSF13B FYN MBP TNFAIP8L2 ITGA4 PNP MIR146A IL4R PTPN6 RUNX3 CORO1A TGFB1 DUSP3 SDC4 DLG5 LGALS9 CCL5 ITGB2 PIK3R6 AKT1 MAD1L1 SIRPA VAV1 ST3GAL4 BCL6 CITED2 SCRIB RGCC ETS1 TNF CSK ERBB2 IL1RN ELANE PRKCD CAV1 DNAJA3 DHPS SOX12 SPI1 RASAL3 YTHDF2 ZBTB1 TNF…
NEGATIVE REGULATION OF CATABOLIC PROCESS	6.10871e-05	0.00322447	0.538434	-0.365998	-1.68552	231	LZTS1 FURIN TBC1D14 ANXA2 HIPK2 TP53 PHF23 EHMT2 TIMP2 CBFA2T3 SMAD3 DAP FLNA HSP90AB1 BMF MYD88 FYN LAPTM4B RBM10 MIR146A UBXN1 EIF4G3 PML EIF4G1 PTPN3 ZKSCAN3 IGF2BP1 NSUN2 NOS2 SIRT6 HNRNPC TAF15 AKT1 IL10RA FOXK2 MAPKAPK2 CCAR2 MAP1A STAT3 HDAC4 TRAF3IP2 RNF41 TNF TLK2 CLEC16A USP19 GOLGA2 MTOR ELAVL1 CHMP4B YBX1 SMARCC1 MYCBP2 SLC11A1 TSPO CRTC3 EIF4ENIF1 SGTA BECN1 RELA CSNK2A2 YBX3 QSOX1 E…
POSITIVE REGULATION OF CELLULAR AMIDE METABOLIC PROCESS	0.000392841	0.0136972	0.498493	-0.397995	-1.68462	130	VIM SOX4 PTAFR PPP1R15A CDC123 NCK2 AGO2 PLXNB2 PTK2B EIF3D EEF2 JMJD4 IFNGR1 EIF4G1 KHDRBS1 IGF2BP1 EIF5A CCL5 RPL26 NGRN PLD1 FXR2 YTHDF1 TNF ERBB2 TARBP2 PRKCD MTOR ELAVL1 YBX1 YTHDF2 CTIF RELA YBX3 EIF5AL1 NOD2 GSK3A EIF4A3
CELLULAR RESPONSE TO COCAINE	0.0003427	0.0122294	0.498493	-0.978318	-1.68419	3	SLC1A3 EHMT2
REGULATION OF PEPTIDYL TYROSINE PHOSPHORYLATION	0.000198401	0.00802151	0.518848	-0.390883	-1.68344	146	CSPG4 APP CD44 SYK CSF1R SEMA4D TP53 MVP ARRB2 NCK2 TEC ABL1 CD4 CBL PTK2B FCGR1A PRKCE HCLS1 FYN CHMP6 MIR146A PTPN6 TGFB1 INPP5F TNFRSF1A CCL5 ITGB2 DLG4 TNK2 ACVR1 UNC119 TNF SHC1 CADM4 PPP2R1A PRKCD CAV1 MTOR FLT3 PDGFC TNFRSF14 OSBP
REGULATION OF HISTONE MODIFICATION	0.000459952	0.0154013	0.498493	-0.393321	-1.68238	143	LMNA TP53 TADA3 CDK9 EHMT2 PAF1 TTLL12 NFYA RNF40 ARID5A SIN3A SUPT6H CHTOP BCOR BRD4 YEATS2 MCRS1 TAF7 CTBP1 NELFE BCL6 CTCF DNMT1 ARRB1 RUVBL2 MECP2 ZNF335 SMARCB1 HCFC1 THAP7 OTUB1 DNMT3B SPI1 SKI SUV39H1 OTUB2 CAMK1 MTHFR PHF19 PPP4C PRDM12 PRKD2 TRIP12 NFYC TADA2B RNF20 HDAC5 KANSL1 PRMT6 CTNNB1 KDM1A KDM4A SET
CHROMATIN ORGANIZATION	1.90469e-06	0.000219357	0.643552	-0.343512	-1.68115	425	CHD3 NUDT5 UHRF1 KDM5C HDAC9 TP53 EHMT2 KDM4B SMARCA4 PAF1 USP22 SMARCD2 SMARCC2 HDAC7 RUVBL1 FOXA1 PHF21A FAM50B RNF40 CBX2 BRPF1 IKZF1 SMYD3 GPX1 HMG20B SPIN1 SIN3A ZBTB7A EP300 BRD3 CHD4 GATAD2B MTA1 BRD2 KDM6B SAMD1 MCM3AP SUPT6H TRIM28 BCOR SIRT6 RBM15B HNRNPC BAHD1 HDAC3 PRMT5 ARID1A MLLT1 AXIN1 BRD4 CBX4 YEATS2 ATXN7L3 MCRS1 EHMT1 TFPT ZNF462 CTBP1 JMJD6 HDAC4 CTCF DNMT1 BAZ2A MKI67 RUVBL2…
D AMINO ACID TRANSPORT	0.000433481	0.0146439	0.498493	-0.976481	-1.68103	3	NTSR1 SLC1A3
ACTIN FILAMENT BUNDLE ORGANIZATION	0.00159902	0.0334824	0.45506	-0.401882	-1.6804	106	SHANK1 FSCN1 LIMA1 LCP1 ACTG1 SMAD3 FLNA ABL1 EZR ARHGEF10 CORO1B PTK2B DPYSL3 PPM1F WAS EPHA1 SDC4 MICAL1 ZYX EPS8 ARRB1 BAIAP2 RGCC WASF2
CELL CELL JUNCTION ORGANIZATION	0.00107725	0.0264718	0.45506	-0.404337	-1.67928	102	FSCN1 CCM2 PLEC MICALL2 CSF1R CTNNA1 IRX3 HEG1 ACTG1 SMAD3 FLNA HDAC7 NUMB CTNND1 NUMBL PRKACA TBCD TGFB1 DLG5 TLN1 PLEKHA7 MYO1C KIFC3 EPB41L3 TJP2 TNF CSK CAV1 ACTB OCEL1 WDR1 SNAI1 CDH24 PTPN23 IKBKB NLGN2 SRF JUP
NEGATIVE REGULATION OF CYTOSKELETON ORGANIZATION	0.00159902	0.0334824	0.45506	-0.401593	-1.67919	106	SHANK1 GSN LIMA1 PLEKHH2 NAV3 SSH2 TTBK2 CORO1B APC2 WAS NUBP1 SPTAN1 TBCD CORO1A FKBP4 TMSB10 AVIL EPS8 CCNF CAMSAP1 TRIOBP WASF2 FLII TPX2 SSH1 KATNB1 STMN1 PRKCD CDK5RAP2 MID1IP1 CAPG CAPZB
REGULATION OF ORGANELLE ORGANIZATION	4.47227e-10	2.26625e-07	0.814036	-0.323495	-1.67304	854	SHANK1 FSCN1 CEP70 GSN PKIB TBC1D14 WASF1 RPS6KA2 PHLDB1 LMNA DIAPH1 LIMA1 PLEKHH2 SLC35F6 PAK3 ANXA2 CSF1R ANXA1 LCP1 TRAPPC12 TP53 PHF23 NAV3 SSH2 ARRB2 TBC1D16 NCK2 ACTG1 EHMT2 FES AFAP1 MYO5A SMAD3 DCTN1 LRP5 FLNA SH3BP1 ABL1 SYT11 EZR ARHGEF10 RUVBL1 TTBK2 PARP1 CORO1B CYFIP2 TACC3 PREB PTK2B NUMA1 XRCC1 ARHGAP18 CCT3 PRKCE SPAG5 ASAP1 PPM1F GPX1 TBC1D9B APC2 BMF MARK4 HSPA1A SIN3A HCLS1 FZR…
PROTEIN CONTAINING COMPLEX DISASSEMBLY	0.000146543	0.00629308	0.518848	-0.371769	-1.66887	194	GSN MICAL2 LIMA1 PLEKHH2 FRAT1 PHF23 NCKAP5L NAV3 SMARCA4 MCOLN1 SH3BP1 SMARCD2 SMARCC2 TTBK2 GAK APC2 FYCO1 PPP1R9B CHMP6 DHX8 JMJD4 SPTAN1 HSPA8 EIF5A AVIL UBQLN1 MICAL1 ARID1A EPS8 CFL1 IST1 CALCOCO2 NAPA MAP1A CAMSAP1 TRIOBP ADRB2 FLII TNF SMARCB1 STMN3 CHMP5 TPX2 SMARCD1 CLEC16A KIF2C KATNB1 VPS4A STMN1 MID1IP1 CHMP1B CHMP4B CAPG SMARCC1 CAPZB WDR1 BECN1 SSRP1 EIF5AL1 SMCR8 KIF18B UBQLN4 SMA…
REGULATION OF ION TRANSMEMBRANE TRANSPORT	7.56122e-05	0.00383152	0.538434	-0.368596	-1.66882	211	FHL1 SHANK1 APP NTSR1 KCNN4 KCNQ3 DIAPH1 MEF2C PTAFR KCNK10 KCNA6 AHNAK KCNK6 KCNG1 FLNA ABL1 CAPN1 HSPA2 STIM1 WNK1 PTK2B PRKCE KCNS1 FYN UTRN GLRX ACTN4 PTPN6 PTPN3 PRKACA HOMER1 CORO1A UBQLN1 PLCG1 DLG4 JPH3 YWHAH ADRB2 G6PD AHCYL1 TNF DNAJC30 SESTD1 SLC9A3R1 ARL6IP5 TCIRG1 CACNB1 CAV1 HTT P2RX7 ITGB1 CNIH3 CACNA1D IFNGR2 SLC31A2 CAB39 PKD2 WDR1 ARL6IP1 DNM2 KCNMB1 CALM3 SLC8A1 NLGN2
MICROTUBULE CYTOSKELETON ORGANIZATION INVOLVED IN MITOSIS	0.000480358	0.0157292	0.498493	-0.392143	-1.66649	131	PCNT TUBG1 DCTN1 FLNA ARHGEF10 KIFC1 TACC3 MAP10 NUMA1 PRC1 NDE1 HSPA1A CHMP6 CDC20 SUN2 NEK6 MYBL2 SMC1A WRAP73 NUP62 RCC1 RACGAP1 MECP2 DCTN2 CHMP5 TPX2 FBXW11 PKD1 PLK1 STMN1 GOLGA2 HTT CDK5RAP2 ITGB1 CHMP1B CHMP4B KIF4A CCNB1
CELL PROJECTION ORGANIZATION	8.4477e-10	4.01318e-07	0.801216	-0.320317	-1.66533	934	SHANK1 FSCN1 CSPG4 ONECUT2 VIM DPYSL2 LZTS1 ATP1A3 MYO10 TIAM1 RAP1GAP APP CEP70 ITM2C PLXND1 PTCH1 GSN MAP4K4 TBC1D14 TUB WASF1 CD44 IQSEC1 CORO1C MICALL2 MEF2C LIMA1 PAK3 CERS2 CSF1R CTNNA1 KIF17 SEMA4D STX3 BCL11A SEMA7A MYH9 PCNT NEFH TBC1D16 NCK2 FES GPRIN1 DCTN1 ENC1 FLNA RAB35 ABL1 EZR NUMB ROBO1 PTPN9 TTBK2 PLXNB2 SEMA3F DIP2B CORO1B CYFIP2 KIF5C FRY RAB34 PTK2B DPYSL3 ASAP1 HSP90AB1 NREP…
REGULATION OF CELL CYCLE G2 M PHASE TRANSITION	0.00284832	0.0496562	0.431708	-0.410969	-1.66483	87	FHL1 APP FOXN3 CDKN1A TP53 HSPA2 SIN3A FZR1 WNT10B CDC14B TAOK2 BRD4 CHFR NABP2 CDC25B MECP2 CDC25C AVEN ING4 PLK1 FOXO4 VPS4A RCC2 CCNB1 ATF5 PINX1
REGULATION OF CALCIUM ION TRANSPORT	0.000888979	0.0233589	0.477271	-0.397291	-1.66454	121	HOMER3 NTSR1 JAK3 DIAPH1 AHNAK ARRB2 ABL1 CD4 HSPA2 STIM1 PTK2B PRKCE FYN LILRA2 PTPN6 PML PRKACA TRPV2 HOMER1 CORO1A IL16 UBQLN1 PLCG1 CCL5 JPH3 GNAI2 TRIM27 G6PD CAMK2G SESTD1 CACNB1 CAV1 HTT P2RX7 CACNA1D PKD2 TSPO NOS3 CALM3 SLC8A1 EPB41 CALM2 YWHAE P2RX1 ATP1B1 STIM2
MUSCLE ORGAN DEVELOPMENT	0.00024864	0.00949706	0.498493	-0.380333	-1.66414	170	FHL1 PLEC FHL3 MEF2C ITGA7 HDAC9 ZNF609 ASB2 HEG1 RCAN1 ENG SMAD3 ARID5B HLX TIFAB GPX1 HMG20B UNC45A MYL6 EP300 DLL1 WT1 MYL6B UTRN NOG FGFRL1 WNT10B HOMER1 TGFB1 PITX1 MYLK2 LEMD2 CITED2 ACVR1 SGCB ZFPM1 USP2 USP19 BMPR1A FOXO4 MEF2D FZD2 CAV1 SAP30 BCL9 SMTN SKI
TUBE DEVELOPMENT	3.18768e-07	4.7326e-05	0.674963	-0.330015	-1.66318	574	CSPG4 THSD7A GDF11 SOX4 PLXND1 PTCH1 ECM1 COL4A2 ZNF358 CCM2 EMILIN2 MMP14 MICAL2 MEF2C SYK BTG1 FGF6 ANXA2 CSF1R ANXA1 HIPK2 IRX3 HDAC9 CXCR3 ASB2 HS6ST1 HEG1 MYH9 ENG ACTG1 AMOTL1 AKT3 LDLR SMAD3 LRP5 SASH1 AGO2 FLNA HLX ABL1 HDAC7 ROBO1 MED12 FOXA1 PLXNB2 MTHFD1L STIM1 PTK2B C5 SLC12A6 GPX1 ID2 LUZP1 EP300 ITGA3 DLL1 WT1 BRD2 EPHA1 CX3CR1 MIR146A PHACTR4 PTPN6 CRISPLD2 HGS PIK3R3 NOG PML PRKAC…
POSITIVE REGULATION OF TRANSMEMBRANE RECEPTOR PROTEIN SERINE THREONINE KINASE SIGNALING PATHWAY	0.00252308	0.0459993	0.431708	-0.431469	-1.66023	63	GDF11 INHBA HIPK2 ENG PARP1 CREBBP NUMA1 HSP90AB1 EP300 FKBP8 TGFB1 AXIN1 GPC3 STK11 CITED2 ACVR1 CSNK2B
POSITIVE REGULATION OF DEVELOPMENTAL PROCESS	3.39327e-08	8.32007e-06	0.719513	-0.324221	-1.65733	718	CLSTN2 SHANK1 DLX1 TIAM1 INHBA SOX4 PLXND1 PTCH1 ECM1 TCF4 IL7R LGALS1 EMILIN2 MMP14 PHLDB1 LMNA CORO1C MEF2C SYK BTG1 PAK3 DLX2 TRIM16 SEMA4D ANXA1 SART1 HIPK2 IRX3 TP53 AXL SEMA7A ARRB2 ENG RPS6KA1 FES AKT3 SMAD3 LRP5 SASH1 AGO2 FLNA LRRC8A HLX ABL1 CD4 EZR NUMB ROBO1 FOXA1 PLXNB2 ARNT JUND PARP1 CORO1B AP3D1 STIM1 TGIF2 PTK2B NFKB1 NUMA1 HLA-DRB1 C5 HSP90AB1 HMG20B STAT6 SRRT ID2 METRNL HSPA1A…
REGULATION OF CELL MORPHOGENESIS	0.000204481	0.00822359	0.518848	-0.36413	-1.6532	212	MYO10 PLXND1 CD44 DIAPH1 CORO1C PAK3 CSF1R ITGA7 SEMA4D ANXA1 BCL11A SYNE3 MYH9 FMNL1 FES FLNA ABL1 EZR SH3KBP1 GNA12 PLXNB2 CORO1B PTK2B ARHGAP18 FYN PLXNA1 ST6GAL1 SYT3 ACTN4 CDC42EP2 DNMBP CORO1A ARHGAP35 TAOK2 ITGB2 DLG4 EPS8 CFL1 MSN PLXNB1 EPB41L3 COCH BAIAP2 CAMSAP1 ARHGAP15 TRIOBP RHOB CAPRIN1 CDC42SE1 SMURF1 ARPC2 SLC9A3R1 MARK2 ALDOA PLAA FGD3 CDC42EP4 ATP10A PREX1 CRK LIMD1 CAPZB RCC2 …
POSITIVE REGULATION OF SIGNALING	1.42524e-10	8.33329e-08	0.826657	-0.316882	-1.65171	997	CLSTN2 SHANK1 CSPG4 DIRAS1 GDF11 INHBA APP SOX4 ITM2C ECM1 MAP4K4 IL7R TSHZ3 WASF1 KCNN4 LGALS1 CD44 SYK ANXA2 CSF1R CTNNA1 GPR183 SLC1A3 TRIM16 SEMA4D HIPK2 TNFRSF10B TP53 FRAT1 AXL STX3 P2RY8 SPATC1L SEMA7A HCST ARRB2 ENG NCK2 IGFBP4 AKT3 SMAD3 PEA15 SMARCA4 TRIM8 SASH1 RXRA CMTM3 FLNA LRRC8A LY86 PRLR ABL1 CD4 TBL1X ROBO1 RUVBL1 FOXA1 ARNT PARP1 CYFIP2 CSNK1G2 CBL CREBBP WNK1 RAB34 PTK2B NFKB1…
REGULATION OF CELL PROJECTION ORGANIZATION	3.15977e-06	0.000343106	0.627257	-0.338421	-1.65133	421	FSCN1 VIM LZTS1 MYO10 TIAM1 RAP1GAP ITM2C PLXND1 TBC1D14 CD44 CORO1C PAK3 CERS2 SEMA4D BCL11A SEMA7A TBC1D16 FES ENC1 FLNA ABL1 EZR ROBO1 PTPN9 PLXNB2 SEMA3F DIP2B CORO1B PTK2B DPYSL3 GAK TBC1D9B MARK4 EP300 FYN WAS RABEP2 MBP CSMD3 NTRK3 ITGA3 PLXNA1 ABI2 NIN GDI1 CDC20 CDC42EP2 TRPV2 HOMER1 FKBP4 AVIL ARHGAP35 INPP5F NCS1 TBC1D10B AKT1 SF3A2 DLG4 EPS8 CDHR2 CFL1 CAMK1D IST1 WRAP73 EVI5L PLXNB1 …
REGULATION OF PROTEIN POLYMERIZATION	0.000510616	0.016038	0.477271	-0.386922	-1.64986	137	GSN PAK3 NAV3 SSH2 NCK2 FES DCTN1 ABL1 CYFIP2 PTK2B NUMA1 ARHGAP18 PRKCE HSPA1A HCLS1 NIN SPTAN1 CDC42EP2 TBCD CORO1A FKBP4 TMSB10 AVIL EPS8 BAIAP2 CAMSAP1 TRIOBP FLII MECP2 PLEKHG2 ARPC2 SSH1 STMN1 PRKCD CDC42EP4 MTOR ARF6 CDK5RAP2 FCHSD1 CAPG CAPZB CDC42EP3 PYCARD CTTN RPS3 CLIP1 HSP90AA1 GRB2 VDAC2 FMN1
MONONUCLEAR CELL MIGRATION	0.00208752	0.0396877	0.431708	-0.402198	-1.64949	96	APP ECM1 PLEC CSF1R GPR183 STK10 ANXA1 ASB2 WNK1 PTK2B MYO1G ITGA4 CX3CR1 LGALS9 CCL5 AKT1 SIRPA EPS8 MSN SLC12A2 TNF TRPM4 MAPK1 CRK SPI1 LRCH1 TNFRSF14 PTK2 PYCARD CD99 CD47 DOCK8
POSITIVE REGULATION OF CELLULAR COMPONENT ORGANIZATION	4.55564e-08	9.89355e-06	0.719513	-0.324575	-1.64902	678	CLSTN2 FSCN1 TIAM1 APP PLXND1 GSN PKIB MAP4K4 WASF1 IQSEC1 PHLDB1 CORO1C SYK PAK3 ANXA2 SEMA4D ANXA1 LCP1 PPP1R15A IRX3 TP53 AXL SEMA7A NAV3 ARRB2 NCK2 FES SMAD3 PLEKHM2 DCTN1 ENC1 LRP5 FLNA ABL1 ARHGEF10 ROBO1 PLXNB2 CORO1B CBL PTK2B DPYSL3 NUMA1 CCT3 PRKCE SPAG5 ASAP1 PPM1F GPX1 BMF MARK4 HSPA1A SIN3A HCLS1 MYD88 EP300 FYN WAS NTRK3 ITGA3 DLL1 PLXNA1 FYCO1 ABI2 EPHA1 NIN CLSTN3 GDI1 IL4R JMJD4 …
SYNAPSE ORGANIZATION	0.000211849	0.0083868	0.518848	-0.363082	-1.64844	212	CLSTN2 SHANK1 APP PLXND1 WASF1 SDK2 MEF2C PAK3 SEMA4D NEFH ACTG1 DCTN1 FLNA ABL1 PLXNB2 SEMA3F DMPK TUBB FYN NTRK3 ITGA3 ABI2 CX3CR1 CLSTN3 KIRREL3 CDC20 EIF4G1 CTBP2 HOMER1 STAU1 HSPA8 ABHD17C DLG5 CLSTN1 IL10RA DLG4 CFL1 PLXNB1 DLGAP3 BCAN BAIAP2 WASF2 CAPRIN1 MECP2 PPFIA3 TNF NTN1 ABHD17B CACNB1 ERBB2 ARF6 DNAJA3
PEPTIDYL LYSINE MODIFICATION	1.87462e-05	0.00130725	0.57561	-0.346739	-1.64837	311	SOX4 LMNA TRIM16 HDAC9 TADA3 BCL11A EHMT2 TTLL12 USP22 NFYA HDAC7 RUVBL1 ARNT DIP2B ARID5A CREBBP BRPF1 SMYD3 HMG20B SIN3A EP300 ZBED1 MCM3AP SUPT6H PML TAF4 TRIM28 BCOR UBE2I PER1 SUMO3 MLLT1 BRD4 CBX4 YEATS2 ATXN7L3 MCRS1 EHMT1 TAF7 CTBP1 JMJD6 NELFE HDAC4 CTCF DNMT1 ARRB1 RUVBL2 TRIM27 TRRAP WDR82 MECP2 LDB1 PIAS3 ZNF335 BRPF3 SMARCB1 ING4 HCFC1 VPS72 THAP7 DNMT3B TRPM4 SETD1A TOLLIP SMYD2 SET…
POSITIVE REGULATION OF ORGANELLE ORGANIZATION	1.7308e-05	0.00124111	0.57561	-0.342118	-1.64778	355	FSCN1 GSN PKIB WASF1 ANXA2 ANXA1 LCP1 TP53 NAV3 NCK2 FES SMAD3 DCTN1 LRP5 ABL1 ARHGEF10 PTK2B NUMA1 CCT3 PRKCE SPAG5 ASAP1 PPM1F BMF MARK4 HSPA1A SIN3A HCLS1 WAS NTRK3 FYCO1 ABI2 EPHA1 NIN PML CDC42EP2 TRIM28 ANAPC7 SLC25A5 HMBOX1 SIRT6 CCT7 ARHGAP35 SDC4 SURF4 NCAPD2 BBC3 MSN WRAP73 CALCOCO2 NUP62 NABP2 DNMT1 BAIAP2 RGCC RAB3GAP1 HRAS TRIM27 WASF2 ADRB2 CCT5 MECP2 BID TNF KCTD17 MAP2K7 ARPC2 KAT…
SMALL GTPASE MEDIATED SIGNAL TRANSDUCTION	1.36055e-05	0.0010446	0.593325	-0.340872	-1.64722	363	SIPA1L2 TIAM1 RAP1GAP MAP4K4 WASF1 STARD8 IQSEC1 CDKN1A OBSCN TP53 P2RY8 HEG1 ARHGAP30 ABR SH3BP1 RAB35 ABL1 ARHGEF10 ROBO1 GNA12 CYTH2 DOCK6 CBL SIPA1L3 RASA3 ARHGAP25 ARHGAP18 WAS ITGA3 ELMO1 GRAP ABI2 SH2D3C RTKN KCTD10 GDI1 PHACTR4 GNB1 DOK1 DOK2 CDC42EP2 TRIM28 DNMBP ARHGDIB ARHGAP35 NUCB1 ARHGAP26 VAV1 GABARAP EPS8 ARHGAP23 CFL1 SRGAP2 VAV3 TNK2 GBF1 NUP62 GMIP RAB4B BCL6 LZTR1 DNMT1 ARRB1 …
REGULATION OF WNT SIGNALING PATHWAY	0.000237848	0.00913073	0.518848	-0.365509	-1.64597	200	CMAHP TIAM1 APP SOX4 BARX1 FRAT1 TLE4 TLE1 IGFBP4 SMAD3 SMARCA4 ABL1 TBL1X RUVBL1 NKD2 CSNK1G2 WNK1 NFKB1 APC2 CTNND1 SPIN1 ITGA3 ATP6V0C NOG WNT10B TGFB1 LATS2 DKK2 TERT CTNNBIP1 AXIN1 UBAC2 VGLL4 CCAR2 PRDM15 GPC3 STK11 CSNK1D DIXDC1 RUVBL2 CHD8 SLC9A3R1 TRPM4 PPP2R1A CAV1 AMFR RNF213 RNF220 CSNK1G1 LIMD1 SKI JRK DAPK3 JUP HMGXB4 GSK3A DISC1 OTUD5 MLLT3 TCF7L2 CCNY TMEM237 CSNK1A1 SDHAF2 TLR2 N…
POSITIVE REGULATION OF CELLULAR COMPONENT BIOGENESIS	8.52697e-05	0.00426405	0.538434	-0.344155	-1.64485	322	CLSTN2 FSCN1 MAP4K4 PHLDB1 SYK SEMA4D LCP1 IRX3 TP53 NAV3 NCK2 FES SMAD3 DCTN1 ABL1 ARHGEF10 PTK2B DPYSL3 NUMA1 PRKCE SPAG5 ASAP1 PPM1F BMF MARK4 HSPA1A SIN3A MYD88 ABI2 EPHA1 NIN CLSTN3 HGS EIF4G1 WNT10B CDC42EP2 TRIM28 TGFB1 AVIL ARHGAP35 SDC4 DLG5 CLSTN1 EPS8 MSN WRAP73 NUP62 DNMT1 BAIAP2 RAB7A RGCC RAB3GAP1 HRAS WASF2 MECP2 BID DOCK11 TNF KCTD17 ARPC2 CDC34 PSMC5 VPS4A CDC42EP4 CAV1 HTT MTOR …
POSITIVE REGULATION OF ION TRANSPORT	0.00171083	0.0350701	0.45506	-0.393694	-1.64452	119	FHL1 NTSR1 KCNN4 JAK3 PTAFR ARRB2 FLNA ABL1 HSPA2 STIM1 WNK1 GLRX LILRA2 ACTN4 TRPV2 HOMER1 PLCG1 CCL5 AKT1 SLC12A2 RAB3GAP1 ADRB2 G6PD AHCYL1 SLC9A3R1 CAV1 HTT P2RX7 ITGB1 CACNA1D IFNGR2 PKD2 TSPO ATF4 ARL6IP1 DNM2 KCNMB1 CALM3 MAP2K6 ABAT KCNQ1 CALM2 P2RX1 ATP1B1 STIM2
ACTIN FILAMENT POLYMERIZATION	0.00149698	0.0324174	0.45506	-0.394425	-1.64446	115	GSN WASF1 DIAPH1 MICALL2 PAK3 SSH2 NCK2 ABL1 PSTPIP2 CYFIP2 PTK2B ARHGAP18 PRKCE HCLS1 WAS SPTAN1 CDC42EP2 CORO1A TMSB10 AVIL EPS8 BAIAP2 TRIOBP FLII PLEKHG2 ARPC2 GAS7 SSH1 PRKCD CDC42EP4 MTOR ARF6 PREX1 FCHSD1 CAPG CAPZB CDC42EP3 PYCARD CTTN
REGULATION OF HYDROLASE ACTIVITY	7.48941e-07	9.64865e-05	0.659444	-0.325462	-1.64275	597	SIPA1L2 TIAM1 RAP1GAP FURIN APP PLXND1 ECM1 GSN MAP4K4 TBC1D14 CD44 IQSEC1 CORO1C MEF2C SYK PTAFR ANXA2 SEMA4D ANXA1 PPP1R15A HDAC9 GPSM1 RCAN1 ARRB2 TBC1D16 RPS6KA1 AIP TIMP2 SMAD3 ABR DAP SH3BP1 ABL1 GNA15 ARHGEF10 ROBO1 SIMC1 GNA12 DNAJB6 PLXNB2 CYFIP2 DOCK6 SBF1 SIPA1L3 WNK1 PTK2B RASA3 PSME1 ARHGAP25 C5 ASAP1 PPM1F HSP90AB1 GPX1 TBC1D9B APC2 HSPA1A FYN MBP NTRK3 PLXNA1 PPP1R9B EPHA1 UBXN1 CS…
TISSUE MORPHOGENESIS	5.42765e-05	0.00294682	0.557332	-0.343458	-1.63984	323	TIAM1 INHBA SOX4 PLXND1 PTCH1 CD44 CCM2 MMP14 MICAL2 MEF2C CSF1R LCP1 IRX3 ASB2 HEG1 ENG ACTG1 SMAD3 LRP5 FLNA SH3BP1 ABL1 EZR ROBO1 MED12 FOXA1 PLXNB2 MTHFD1L GCNT1 LUZP1 ITGA3 DLL1 PLXNA1 WT1 BRD2 KDM6B PHACTR4 NOG PML PRKACA TRIM28 TGFB1 CTSH CTNNBIP1 SIRT6 ARHGAP35 SDC4 DLG5 AXIN1 MSN MYLK2 STAT1 GPC3 CITED2 SCRIB ACVR1 CSNK2B RHOB ZFPM1 KDM5B TNF KDM2B PKD1 STARD13 SMURF1 GPI SLC9A3R1 NTN1 L…
NEURON DEVELOPMENT	3.23767e-07	4.7326e-05	0.674963	-0.323712	-1.63848	623	SHANK1 ONECUT2 VIM DPYSL2 LZTS1 TIAM1 APP ITM2C PLXND1 PTCH1 MAP4K4 WASF1 IQSEC1 MICALL2 MEF2C PAK3 CERS2 CSF1R CTNNA1 SLC1A3 SEMA4D STX3 BCL11A HS6ST1 SEMA7A NEFH NCK2 FES GPRIN1 ENC1 FLNA RAB35 ABL1 NUMB ROBO1 PTPN9 PLXNB2 SEMA3F DIP2B CYFIP2 KIF5C FRY WNK1 PTK2B DPYSL3 ASAP1 HSP90AB1 NREP GAK OGDH SIN3A EP300 FYN MBP CSMD3 CPNE1 NTRK3 ITGA3 ITGA4 PLXNA1 PPP1R9B NUMBL SLC9A6 ABI2 EPHA1 NIN SYT3…
EPITHELIAL TUBE MORPHOGENESIS	0.000637429	0.0190752	0.477271	-0.369437	-1.63843	188	SOX4 PLXND1 PTCH1 CCM2 MMP14 MICAL2 MEF2C CSF1R IRX3 ASB2 ENG SMAD3 LRP5 ABL1 MED12 FOXA1 PLXNB2 MTHFD1L LUZP1 DLL1 WT1 BRD2 PHACTR4 NOG PML PRKACA TGFB1 CTSH CTNNBIP1 SIRT6 ARHGAP35 SDC4 DLG5 GPC3 CITED2 SCRIB ACVR1 CSNK2B RHOB KDM5B TNF KDM2B PKD1 STARD13 NTN1 LMO4 VDR CCDC40 FZD2 ESRP2 MAGED1
REGULATION OF CELLULAR LOCALIZATION	7.317e-07	9.58905e-05	0.659444	-0.325104	-1.63567	564	PTPN14 EPB41L2 GSN NTSR1 MMP14 LMNA DIAPH1 MICALL2 SYK ANXA2 REEP6 CTNNA1 LCP1 TRAPPC12 FRAT1 STX3 PCNT NEFH FES MX2 SMAD3 LRP5 TRIM8 FLNA ABL1 SIDT2 SYT11 EZR NUMB PTPN9 TTBK2 TMBIM1 PARP1 NKD2 PREB PTK2B NUMA1 HLA-DRB1 CCT3 PRKCE SPAG5 MLC1 HSP90AB1 UCP2 MARK4 SIN3A HCLS1 FYN MEPCE GAB2 ITGA3 BCL2L1 PPP1R9B CHMP6 GDI1 IL4R PTPN6 HGS SUPT6H PML PRKACA TRIM28 SNX33 KHDRBS1 CORO1A TGFB1 NSUN2 LATS…
REGULATION OF MICROTUBULE BASED PROCESS	0.000491412	0.0157292	0.477271	-0.373522	-1.63479	171	CEP70 PHLDB1 DIAPH1 NEFH NAV3 FES DCTN1 ABL1 TTBK2 TACC3 MAP10 NUMA1 SPAG5 APC2 MARK4 HSPA1A CHMP6 NIN NUBP1 RNF4 TBCD FKBP4 BICD2 NUP62 CCNF FBXW5 MAP1A STK11 CAMSAP1 DIXDC1 MECP2 STMN3 CHMP5 TPX2 PKD1 PLK1 IGBP1 KATNB1 MARK2 CCDC40 ERBB2 STMN1 PPP1R35 CDK5RAP2 MID1IP1 CHMP1B CHMP4B LAMP1 RASSF7 ATF5
REGULATION OF IMMUNE SYSTEM PROCESS	1.60285e-08	4.95166e-06	0.733762	-0.317398	-1.63474	813	FCER2 CD70 INHBA FURIN APP SOX4 ECM1 IL7R KCNN4 LGALS1 HK1 MMP14 JAK3 CDKN1A LPXN MEF2C SYK PTAFR PAK3 CSF1R PAG1 GPR183 STK10 ANXA1 SART1 CXCR3 AXL SEMA7A HCST AQP3 ARRB2 NCK2 FES LDLR SMAD3 CHST4 PAF1 TTLL12 TEC CMTM3 HLX AHR ABL1 CD4 SYT11 EZR SH3KBP1 RFTN1 ARNT JUND AP3D1 ARID5A CREBBP WNK1 PTK2B HLA-DRB1 FCGR1A C5 CLECL1 PRKCE TRIM62 MYO1G HSP90AB1 GPX1 STAT6 ID2 HSPA1A TSC22D3 SIN3A HCLS1 M…
REGULATION OF ACTIN FILAMENT BASED PROCESS	0.000190315	0.00781939	0.518848	-0.351788	-1.63136	250	SHANK1 FSCN1 GSN WASF1 LIMA1 PLEKHH2 PAK3 CSF1R MYH9 SSH2 NCK2 ACTG1 FES SMAD3 FLNA SH3BP1 ABL1 EZR ARHGEF10 CORO1B CYFIP2 PTK2B ARHGAP18 PRKCE PPM1F HCLS1 WAS NTRK3 ABI2 EPHA1 SPTAN1 CDC42EP2 ARHGDIB CORO1A TMSB10 AVIL ARHGAP35 SDC4 TAOK2 IQGAP1 EPS8 MYLK2 BAIAP2 DIXDC1 RGCC HRAS TRIM27 TRIOBP RHOB WASF2 FLII PLEKHG2 ARPC2 SSH1 TRPM4 STMN1 PRKCD CDC42EP4 CAV1 PHPT1 MTOR ARF6 AKAP13 CRK ARHGDIA F…
NEGATIVE REGULATION OF TRANSCRIPTION BY RNA POLYMERASE II	2.87701e-07	4.46289e-05	0.674963	-0.322169	-1.63043	632	DLX1 CHD3 PTCH1 MEF2C DLX2 UHRF1 SEMA4D HIPK2 IRX3 HDAC9 TP53 ZNF469 ETV5 TLE4 BCL11A MXI1 NCK2 EHMT2 PER3 SMAD3 SMARCA4 PAF1 ARID5B RXRA HDAC7 EZR TGIF1 TBL1X NFIL3 FOXA1 PHF21A PATZ1 JUND PARP1 ARID5A TGIF2 CCNE1 CREBBP CBX2 NFKB1 IRF2 WWC3 STAT6 IRF2BPL ID2 HSPA1A SIN3A HCLS1 ZBTB7A TCF3 EP300 MEPCE MAZ WT1 ZNF668 GATAD2B MTA1 RBM10 SAMD1 CXXC5 ZNF436 MXD4 ZBTB2 NOG ZBTB17 RUNX3 WNT10B ZKSCAN3…
REGULATION OF MRNA CATABOLIC PROCESS	0.0008924	0.0233589	0.477271	-0.383101	-1.63002	134	VIM AGO2 KHSRP MEX3D MYD88 FASTKD5 RBM10 IGF2BP1 GIGYF2 DCP1B HNRNPC TAF15 AKT1 SAMD4B MAPKAPK2 CARHSP1 TRAF3IP2 FXR2 YTHDF1 PRR5L EXOSC2 ALKBH5 PCBP4 TNRC6A CNOT3 PRKCD CASC3 ELAVL1 YBX1 SLC11A1 YTHDF2 PATL1 EIF4ENIF1 GTPBP1 YBX3 E2F1 THRAP3 NT5C3B CNOT8 SECISBP2 EIF4A3 PRKCA HNRNPAB DCPS
BIOLOGICAL ADHESION	4.41025e-08	9.85949e-06	0.719513	-0.315903	-1.62339	768	CLSTN2 ONECUT2 CD70 MYO10 TIAM1 APP SOX4 PLXND1 IGFBP7 MAP4K4 IL7R LGALS1 CYTIP CD44 EMILIN2 MMP14 JAK3 SDK2 LPXN CORO1C MICALL2 OBSCN SYK PTAFR ANXA2 PAG1 CTNNA1 STK10 ITGA7 ATRN SEMA4D ANXA1 SART1 CD93 CXCR3 AXL STX3 AKNA MYH9 ENG NCK2 ACTG1 FES SMAD3 CHST4 FLNA HLX PRLR ABL1 CD4 EZR FIBCD1 ROBO1 DNAJB6 FOXA1 PLXNB2 AP3D1 CYFIP2 WNK1 PTK2B GCNT1 HLA-DRB1 CLECL1 LMO7 PRKCE PPM1F MYO1G HSP90AB1 C…
NEGATIVE REGULATION OF DEVELOPMENTAL PROCESS	4.01669e-06	0.000412579	0.610527	-0.328935	-1.62268	465	DLX1 GDF11 S1PR3 INHBA RAP1GAP APP PTCH1 ECM1 COL4A2 JAK3 CDKN1A CORO1C CERS2 DLX2 CTNNA1 SEMA4D ANXA1 IRX3 TP53 BCL11A SEMA7A AKT3 LDLR SMAD3 PAF1 LRP5 HLX ABL1 HDAC7 FOXA1 SEMA3F DIP2B CTDP1 PTK2B ASAP1 TRIM62 WWC3 ID2 FZR1 MBP NTRK3 DLL1 WT1 TOB2 KLF13 MIR146A GDI1 IL4R ACTN4 HGS NOG RUNX3 PML WNT10B ZKSCAN3 PRMT1 BCOR E2F2 PGK1 TGFB1 TERT INPP5F HDAC3 PRMT5 AXIN1 TPT1 NFKBIA SAV1 ZADH2 VGLL4 …
ESTABLISHMENT OR MAINTENANCE OF CELL POLARITY	0.00110521	0.0269253	0.45506	-0.374627	-1.62224	151	FSCN1 GSN LMNA CTNNA1 MYH9 AMOTL1 DCTN1 SH3BP1 EZR SIPA1L3 PTK2B NUMA1 HSP90AB1 NDE1 PARVG ARHGAP35 DLG5 CAP1 MSN GBF1 STK11 SCRIB TRAF3IP2 RHOB FBXW11 PKD1 KIF2C PLK1 SLC9A3R1 TCIRG1 MARK2 KIAA1614 HTT ARF6 CDK5RAP2 ITGB1 ACTB CRK RUFY3 WDR1 PTK2 PDZD11 PARD6G
LEUKOCYTE MIGRATION	0.000426958	0.014488	0.498493	-0.360196	-1.62205	200	APP ECM1 IL17RA MMP14 PLEC SYK PTAFR CSF1R GPR183 STK10 ITGA7 ANXA1 CXCR3 ASB2 MYH9 CHST4 WNK1 PTK2B GCNT1 C5 MYO1G MYD88 FYN ITGA3 ITGA4 CX3CR1 MIR146A CORO1A IL16 LGALS9 CCL5 ITGB2 AKT1 SIRPA VAV1 EPS8 CAMK1D VAV3 MSN GBF1 SLC12A2 ST3GAL4 JAGN1 TNF VEGFB MPP1 TRPM4 ELANE ITGB1 PREX1 MAPK1 CRK SPI1 LRCH1 HRH1 WDR1 RIN3 TNFRSF14 PTK2 PYCARD CD99 CD74 CD47 DOCK8
REGULATION OF SYNAPSE STRUCTURE OR ACTIVITY	0.00276244	0.0487177	0.431708	-0.387801	-1.6214	107	CLSTN2 APP MEF2C PAK3 SEMA4D DCTN1 ABL1 SEMA3F DMPK TUBB FYN NTRK3 ABI2 CLSTN3 CDC20 EIF4G1 HOMER1 HSPA8 ABHD17C DLG5 CLSTN1 IL10RA CFL1 BAIAP2 CAPRIN1 TNF NTN1 ABHD17B ARF6
RESPONSE TO ENDOGENOUS STIMULUS	1.54492e-08	4.95166e-06	0.733762	-0.312059	-1.62029	895	ONECUT2 TRERF1 VIM ATP1A3 DLX1 INHBA RAP1GAP FURIN APP IGFBP7 HTRA3 COL4A2 WASF1 CD44 MMP14 JAK3 LPXN DIAPH1 MEF2C LMO2 SYK PTAFR FOSL1 BTG1 FGF6 CTNNA1 SLC1A3 TRIM16 ANXA1 HIPK2 HDAC9 TP53 TADA3 BCL11A ARRB2 ENG EHMT2 TIMP2 HTR7 LDLR MYO5A SMAD3 SMARCA4 RXRA FLNA AHR RAB35 PRLR ABL1 GNA15 FAM83G EZR PMEPA1 YWHAG FOXA1 JUND PARP1 CORO1B RNF40 ARID5A CBL CREBBP PTK2B NFKB1 GCNT1 NUMA1 PRKCE HSP90A…
CELL CELL SIGNALING BY WNT	0.000103684	0.00488261	0.538434	-0.346371	-1.61966	273	CMAHP TIAM1 APP SOX4 BARX1 FRAT1 TLE4 TLE1 AMOTL1 IGFBP4 SMAD3 SMARCA4 PAF1 LRP5 ABL1 TBL1X MED12 RUVBL1 NKD2 CCNE1 CSNK1G2 WNK1 NFKB1 APC2 CTNND1 SPIN1 ITGA3 ATP6V0C NOG WNT10B TGFB1 LATS2 DKK2 TERT CTNNBIP1 AXIN1 KREMEN2 UBAC2 VGLL4 CCAR2 PRDM15 GPC3 STK11 CSNK1D CSNK2B DIXDC1 RUVBL2 LDB1 CHD8 FBXW11 PKD1 SMURF1 SLC9A3R1 BCL7B MARK2 TRPM4 PPP2R1A FZD2 CAV1 AMFR RNF213 BCL9 RNF220 CSNK1G1 LIMD1 …
POSITIVE REGULATION OF I KAPPAB KINASE NF KAPPAB SIGNALING	0.00137596	0.0306733	0.45506	-0.377899	-1.61906	142	ECM1 LGALS1 TNFRSF10B TRIM8 FLNA ABL1 CD4 HLA-DRB1 PRKCE TRIM62 MYD88 FYN CXXC5 PIM2 RBCK1 UBE2I TMEM106A TNFRSF1A LGALS9 NEK6 CANT1 BRD4 CARD9 TRIM22 EEF1D CCDC22 NUP62 GAPDH TRAF3IP2 TRIM27 TNF RNF31 CASP10 SLC20A1 AKAP13 TRIM5 CC2D1A NDFIP2 EDA2R IKBKB RELA CD74 S100A4 CASP1 NOD2 TRIM68 SECTM1 AJUBA PELI2
CELL CELL ADHESION	4.0784e-06	0.000413333	0.610527	-0.327194	-1.61709	481	CLSTN2 CD70 MYO10 SOX4 IL7R LGALS1 CD44 EMILIN2 JAK3 SDK2 OBSCN SYK PTAFR ANXA2 PAG1 CTNNA1 STK10 ITGA7 SEMA4D ANXA1 SART1 CD93 AKNA MYH9 NCK2 ACTG1 CHST4 FLNA HLX ABL1 CD4 EZR ROBO1 DNAJB6 FOXA1 PLXNB2 AP3D1 CYFIP2 WNK1 GCNT1 HLA-DRB1 CLECL1 PPM1F CTNND1 TNFSF13B FYN MBP TNFAIP8L2 ITGA3 ITGA4 PNP CX3CR1 CLSTN3 MIR146A IL4R KIRREL3 PTPN6 FGFRL1 RUNX3 MPZ ELMO2 CORO1A TGFB1 TNIP1 DUSP3 SDC4 DLG5 T…
POSITIVE REGULATION OF GENE EXPRESSION	1.76057e-07	2.84726e-05	0.690132	-0.317882	-1.61546	665	VIM INHBA FURIN APP SOX4 GSN IL17RA IL7R NTSR1 HK1 RPS6KA2 MMP14 LMNA MEF2C SYK PTAFR FGF6 ANXA2 CSF1R TRIM16 ANXA1 PPP1R15A TP53 TADA3 CDC123 BCL11A SEMA7A HEG1 MYH9 TLE1 ARRB2 ENG NCK2 ACTG1 LDLR SMAD3 AGO2 ABL1 CD4 EZR ROBO1 RFTN1 NFIL3 ZC3H10 PLXNB2 ARNT NKD2 ARID5A PTK2B C5 CLECL1 PPM1F STAT6 ID2 RBMX HSPA1A MYD88 EP300 MBP NTRK3 ITGA3 DLL1 MAZ WT1 EIF3D PNP RBM10 EEF2 MIR146A LILRA2 IL4R JM…
POSITIVE REGULATION OF NUCLEOBASE CONTAINING COMPOUND METABOLIC PROCESS	6.13195e-11	5.82612e-08	0.839089	-0.305297	-1.61442	1343	FOSL2 ONECUT2 EBF3 TRERF1 DLX1 INHBA ZNF438 APP SOX4 PTCH1 ZNF516 TCF4 PKIB BEX1 MICAL2 MEF2C LMO2 FOSL1 PAK3 ARID3B DLX2 TRIM16 UHRF1 HIPK2 IRX3 TP53 ZNF609 ETV5 TADA3 AKNA CDK9 ARRB2 ENG RPS6KA1 NCK2 AIP SMAD3 SMARCA4 PAF1 LRP5 TRIM8 USP22 ARID5B RXRA AGO2 AHR SMARCD2 ABL1 SMARCC2 ZFAT NFYA TEF CD4 GTF2F1 TBL1X CSRNP1 MED12 RUVBL1 NFIL3 FOXA1 IER5 PATZ1 PRDM11 ARNT KHSRP JUND PARP1 AP3D1 ARID5A…
POSITIVE REGULATION OF HEMOPOIESIS	0.00270979	0.0479003	0.431708	-0.385586	-1.61373	112	SOX4 IL7R LGALS1 MMP14 SYK ANXA1 SART1 AXL FES HLX CD4 AP3D1 HLA-DRB1 ID2 HCLS1 PNP IL4R RUNX3 TGFB1 CTNNBIP1 LGALS9 ACIN1 PIK3R6 BCL6 INPP5D
POSITIVE REGULATION OF RNA METABOLIC PROCESS	8.92312e-11	6.71348e-08	0.839089	-0.306053	-1.61283	1213	FOSL2 ONECUT2 EBF3 TRERF1 DLX1 INHBA ZNF438 APP SOX4 PTCH1 ZNF516 TCF4 BEX1 MICAL2 MEF2C LMO2 FOSL1 ARID3B DLX2 TRIM16 UHRF1 HIPK2 IRX3 TP53 ZNF609 ETV5 TADA3 AKNA CDK9 ENG RPS6KA1 NCK2 AIP SMAD3 SMARCA4 PAF1 LRP5 TRIM8 USP22 ARID5B RXRA AGO2 AHR SMARCD2 ABL1 SMARCC2 ZFAT NFYA TEF CD4 GTF2F1 TBL1X CSRNP1 MED12 RUVBL1 NFIL3 FOXA1 IER5 PATZ1 PRDM11 ARNT KHSRP JUND PARP1 AP3D1 ARID5A CREBBP BRPF1 NF…
AXON DEVELOPMENT	0.000295181	0.0109984	0.498493	-0.346739	-1.61255	255	DPYSL2 TIAM1 APP PLXND1 PTCH1 PAK3 CERS2 CSF1R CTNNA1 SEMA4D SEMA7A NEFH FLNA ABL1 NUMB ROBO1 PLXNB2 SEMA3F DIP2B KIF5C HSP90AB1 NREP SIN3A FYN MBP ITGA4 PLXNA1 NUMBL SLC9A6 EPHA1 NIN GDI1 NOG TRPV2 RAPH1 ARHGAP35 INPP5F TAOK2 NCAM1 IST1 PLXNB1 NCAM2 MAP1A ISL2 STK11 UNC5B BAIAP2 DIXDC1 YTHDF1 STK24 JUN NTN1 MARK2 ERBB2 STMN1 ITGB1 RTN4R ACTB CNP MYCBP2 RUFY3 LYPLA2 TSPO PTK2 SEMA6A EFNA4 LIMK1 D…
POSITIVE REGULATION OF LOCOMOTION	0.000150502	0.00642678	0.518848	-0.33917	-1.61252	313	ONECUT2 TIAM1 APP MAP4K4 IQSEC1 MMP14 DIAPH1 PTAFR PAK3 CSF1R SEMA4D ANXA1 HDAC9 ZNF609 STX3 SEMA7A ACTG1 AKT3 SMAD3 SASH1 AGO2 ABL1 HDAC7 NUMB SEMA3F WNK1 PTK2B PRKCE PPM1F NTRK3 ITGA3 ITGA4 MAZ IRS2 EPHA1 CX3CR1 GLIPR2 MIR146A TRIP6 ACTN4 FAM83H PIK3R3 CORO1A IL16 TGFB1 TERT CTSH SUN2 PLCG1 LGALS9 CCL5 AKT1 CAMK1D STAT3 MYO1C GNAI2 ACVR1 HRAS RHOB ETS1 JUN TNF NSMF GPI VEGFB NTN1 FGFR1 FOXO4 PD…
REGULATION OF TRANS SYNAPTIC SIGNALING	0.000326591	0.0118285	0.498493	-0.353342	-1.6092	216	CLSTN2 SHANK1 LZTS1 APP TSHZ3 SYNGR1 DLGAP4 MEF2C SLC1A3 STX3 ARRB2 PNKD NPTXR ABR ABL1 ASIC1 SYT11 YWHAG PTK2B PRKCE DMPK FYN PPP1R9B RPL22 PACSIN2 AKAP7 CX3CR1 CLSTN3 CDC20 PRKACA HOMER1 STAU1 CLSTN1 DLG4 JPH3 PAIP2 SLC12A2 DLGAP3 MAP1A GNAI2 SLC4A8 BAIAP2 YWHAH RAB3GAP1 YTHDF1 HRAS ADRB2 MECP2 PPFIA3 TNF NRGN NSMF
REGULATION OF LEUKOCYTE MIGRATION	0.0016709	0.0345123	0.45506	-0.385008	-1.60755	117	APP ECM1 MMP14 PTAFR CSF1R STK10 ANXA1 CXCR3 CHST4 WNK1 PTK2B C5 MYD88 ITGA4 CX3CR1 MIR146A LGALS9 CCL5 AKT1 CAMK1D MSN ST3GAL4 TNF VEGFB MPP1 ELANE MAPK1 CRK SPI1 LRCH1 RIN3 TNFRSF14 PTK2 PYCARD CD99 CD74 CD47 DOCK8
REGULATION OF SMALL GTPASE MEDIATED SIGNAL TRANSDUCTION	0.000356114	0.0126487	0.498493	-0.352708	-1.60632	216	SIPA1L2 TIAM1 RAP1GAP MAP4K4 STARD8 IQSEC1 OBSCN P2RY8 HEG1 ARHGAP30 ABR SH3BP1 ABL1 ARHGEF10 ROBO1 CYTH2 CBL SIPA1L3 RASA3 ARHGAP25 ARHGAP18 ITGA3 KCTD10 DNMBP ARHGDIB ARHGAP35 ARHGAP26 VAV1 GABARAP EPS8 ARHGAP23 SRGAP2 VAV3 GBF1 NUP62 GMIP BCL6 LZTR1 ARRB1 ARHGEF1 ARHGAP15 RACGAP1 CDC42SE1 PSD3 MYO9B STMN3 STARD13 CADM4 RALGPS1 FGD3 STMN1 ARF6 AKAP13 PSD4 ITGB1 RTN4R MADD PREX1 CRK ARHGDIA RASG…
I KAPPAB KINASE NF KAPPAB SIGNALING	0.000373351	0.0131993	0.498493	-0.351913	-1.60576	217	ECM1 LGALS1 TNFRSF10B TLE1 TRIM8 FLNA ABL1 CD4 TIFAB HLA-DRB1 PRKCE TRIM62 MYD88 FYN CPNE1 CX3CR1 CXXC5 PIM2 RBCK1 UBE2I TNIP1 PER1 TMEM106A TNFRSF1A LGALS9 NEK6 CANT1 BRD4 AKT1 NFKBIA SIRPA CARD9 SNIP1 TRAF4 TRIM22 RORA EEF1D CCDC22 NUP62 STAT1 GAPDH TRAF3IP2 TRIM27 TNF RNF31 RELB CASP10 OPTN SLC20A1 AKAP13 TRIM5 CC2D1A NFKBIB PYCARD NDFIP2 EDA2R IKBKB TRAF1 RELA CD74 S100A4 NR1D1 FAIM CASP1 NOD…
GLAND DEVELOPMENT	0.00038966	0.0136489	0.498493	-0.347837	-1.60571	236	ONECUT2 RAP1GAP PLXND1 PTCH1 CSF1R ANXA1 RPS6KA1 SMAD3 IGF2R LRP5 ARID5B HLX PRLR ABL1 CAPN1 EZR ROBO1 CPT1A FOXA1 GPX1 STAT6 UCP2 ID2 PLXNA1 WT1 IRS2 NOG PML PTPN3 TGFB1 FKBP4 ARHGAP35 PITX1 PRMT5 AKT1 MAD1L1 MSN STK11 CITED2 SCRIB OAS2 HK2 JUN KDM5B NCOR2 TNF NME1 PKD1 SLC9A3R1 NTN1 LMO4 BMPR1A VDR CCDC40 PHF2 CAV1 ESRP2 ARF6 MAPK1 ASXL1 PKD2 TBX19 ZBTB1 TSPO ACO2 MED1 RELA CSNK2A2 STAT5A FPGS …
REGULATION OF ACTIN FILAMENT ORGANIZATION	0.0010162	0.0254922	0.45506	-0.363088	-1.60543	181	SHANK1 GSN WASF1 LIMA1 PLEKHH2 PAK3 SSH2 NCK2 ACTG1 SMAD3 FLNA SH3BP1 ABL1 ARHGEF10 CORO1B CYFIP2 PTK2B ARHGAP18 PRKCE PPM1F HCLS1 WAS ABI2 EPHA1 SPTAN1 CDC42EP2 CORO1A TMSB10 AVIL ARHGAP35 SDC4 EPS8 BAIAP2 RGCC TRIM27 TRIOBP WASF2 FLII PLEKHG2 ARPC2 SSH1 STMN1 PRKCD CDC42EP4 MTOR ARF6 FCHSD1 CAPG CAPZB CDC42EP3 WDR1 PYCARD LIMK1 CTTN CD47 PICK1
POSITIVE REGULATION OF HYDROLASE ACTIVITY	9.57654e-05	0.00466611	0.538434	-0.33296	-1.60414	357	SIPA1L2 TIAM1 RAP1GAP APP GSN MAP4K4 TBC1D14 IQSEC1 CORO1C MEF2C SYK PTAFR SEMA4D PPP1R15A TBC1D16 SMAD3 ABR DAP SH3BP1 GNA15 ARHGEF10 ROBO1 GNA12 CYFIP2 DOCK6 SIPA1L3 PTK2B PSME1 ARHGAP25 ASAP1 PPM1F HSP90AB1 TBC1D9B APC2 HSPA1A FYN MBP NTRK3 EPHA1 PML GRAMD4 CTSH ARHGAP35 MTCH1 LGALS9 TBC1D10B CCL5 AKT1 PIP5K1A CARD9 VAV1 CASP4 BCAP31 BBC3 SRGAP2 EVI5L PLXNB1 TBC1D22A STAT3 GMIP SCRIB RAB3GAP1 …
CELL MORPHOGENESIS INVOLVED IN DIFFERENTIATION	2.99641e-05	0.00183675	0.57561	-0.328882	-1.60347	397	SHANK1 DPYSL2 LZTS1 TIAM1 APP PLXND1 PTCH1 LPXN CORO1C MICALL2 MEF2C PAK3 CSF1R SLC1A3 ATRN SEMA4D AXL SEMA7A HEG1 MYH9 NEFH FLNA ABL1 NUMB ROBO1 PLXNB2 SEMA3F DIP2B KIF5C SIPA1L3 HSP90AB1 SIN3A EP300 PARVG FYN MBP ITGA4 PLXNA1 NUMBL ST6GAL1 SLC9A6 ABI2 EPHA1 NIN GDI1 ACTN4 PTPN6 NOG TRPV2 TBCD IGF2BP1 RAPH1 ARHGAP35 TAOK2 DLG4 NCAM1 MYO7A CFL1 SRGAP2 IST1 PLXNB1 MAP1A ISL2 STK11 PQBP1 SCRIB UNC5…
HISTONE METHYLATION	0.00254969	0.0463324	0.431708	-0.383066	-1.60302	123	LMNA EHMT2 PAF1 TTLL12 NFYA CREBBP SMYD3 JMJD4 SUPT6H CHTOP PRMT1 BCOR PRMT5 BRD4 MCRS1 EHMT1 NELFE CTCF DNMT1 WDR82 MECP2 ZNF335 SMARCB1 HCFC1 DNMT3B SETD1A SMYD2 SETD3 ASH2L SUV39H1 MTHFR PHF19 PRDM4 PRDM12 PRMT2 SETDB2 NFYC DOT1L SETDB1 NTMT1 RNF20 KANSL1 MEN1 PRMT6 CTNNB1 KDM1A KDM4A
MORPHOGENESIS OF AN EPITHELIUM	0.000145505	0.00628401	0.518848	-0.34252	-1.6025	275	TIAM1 SOX4 PLXND1 PTCH1 CD44 CCM2 MMP14 MICAL2 MEF2C CSF1R LCP1 IRX3 ASB2 ENG ACTG1 SMAD3 LRP5 FLNA SH3BP1 ABL1 EZR MED12 FOXA1 PLXNB2 MTHFD1L LUZP1 DLL1 PLXNA1 WT1 BRD2 PHACTR4 NOG PML PRKACA TRIM28 TGFB1 CTSH CTNNBIP1 SIRT6 ARHGAP35 SDC4 DLG5 MSN STAT1 GPC3 CITED2 SCRIB ACVR1 CSNK2B RHOB KDM5B TNF KDM2B PKD1 STARD13 SMURF1 SLC9A3R1 NTN1 LMO4 VDR CCDC40 FZD2 ESRP2 MTOR MAGED1 ACTB SKI PKD2 WDR1 …
CYTOSKELETON DEPENDENT INTRACELLULAR TRANSPORT	0.0013971	0.0310452	0.45506	-0.372412	-1.59991	147	MYO10 APP TUB WASF1 KIF17 KIF3C NEFH MYO5A DCTN1 AP3D1 KIF5C MYO1G NDE1 TUBB FYCO1 ACTN4 HSPA8 SUN2 BICD2 MYO7A TRAK2 MAP1A COPG1 MYO1C TUBA1B STK11 BLOC1S3 FBXW11 BAG3 HTT SFPQ IFT81 LAMP1 KIF4A IFT27
POSITIVE REGULATION OF CELLULAR BIOSYNTHETIC PROCESS	1.05988e-10	6.71348e-08	0.839089	-0.301974	-1.59819	1357	FOSL2 ONECUT2 EBF3 TRERF1 VIM DLX1 INHBA ZNF438 APP SOX4 PTCH1 ZNF516 TCF4 PKIB NTSR1 BEX1 MICAL2 MEF2C LMO2 PTAFR FOSL1 PAK3 ARID3B DLX2 TRIM16 UHRF1 ANXA1 PPP1R15A HIPK2 IRX3 TP53 ZNF609 ETV5 TADA3 CDC123 AKNA CDK9 ARRB2 ENG RPS6KA1 NCK2 AIP LDLR SMAD3 SMARCA4 LRP5 TRIM8 USP22 ARID5B RXRA AGO2 AHR SMARCD2 ABL1 SMARCC2 ZFAT NFYA TEF CD4 GTF2F1 TBL1X CSRNP1 MED12 RUVBL1 NFIL3 FOXA1 IER5 PATZ1 PLX…
NEGATIVE REGULATION OF CELL ADHESION	0.00125291	0.0290347	0.45506	-0.364306	-1.59626	169	PLXND1 MAP4K4 MMP14 JAK3 LPXN CORO1C PAG1 SEMA4D ANXA1 AKNA HLX ABL1 PLXNB2 WNK1 HLA-DRB1 PPM1F MBP TNFAIP8L2 PLXNA1 MIR146A IL4R ACTN4 PTPN6 RUNX3 TBCD ARHGDIB TGFB1 DUSP3 SDC4 DLG5 LGALS9 AKT1 MAD1L1 PLXNB1 BCL6 SCRIB RGCC
CELL GROWTH	0.000112234	0.00520178	0.538434	-0.337025	-1.59613	300	FHL1 DPYSL2 INHBA APP IGFBP7 WASF1 MMP14 CDKN1A BTG1 SEMA4D TP53 BCL11A SEMA7A RPS6KA1 IGFBP4 SMAD3 SMARCA4 ABL1 PRDM11 SEMA3F DIP2B CYFIP2 CTDP1 PTK2B HSP90AB1 HSPA1A SIN3A CPNE1 ITGA4 PLXNA1 PPP1R9B WT1 SLC9A6 NIN DDX49 CLSTN3 SYT3 GDI1 NUBP1 PML EIF4G1 DCUN1D3 TRPV2 RAPH1 TGFB1 TAOK2 CLSTN1 AKT1 IQGAP1 CDHR2 VGLL4 IST1 CDK11B CCAR2 BCL6 EPB41L3 STK11 OGFR NAIF1 ADIPOR1 G6PD KDM2B SMURF1 ING4 E…
RESPONSE TO GROWTH FACTOR	2.94771e-05	0.00183652	0.57561	-0.327085	-1.59542	394	ONECUT2 DLX1 RAP1GAP FURIN APP HTRA3 COL4A2 WASF1 CD44 LPXN MEF2C FGF6 ANXA1 HIPK2 TP53 ARRB2 ENG SMAD3 RAB35 ABL1 FAM83G PMEPA1 ROBO1 ARNT PARP1 CORO1B AKT1S1 CYFIP2 CBL CREBBP NUMA1 HSP90AB1 NREP HSPA1A ZBTB7A EP300 FYN NTRK3 ITGA3 DLL1 PPP1R9B CX3CR1 MIR146A HGS NOG FGFRL1 RUNX3 PML FKBP8 CORO1A TGFB1 LATS2 DUSP3 PLCG1 AXIN1 CCL5 ZYX AKT1 IQGAP1 CAT MCM7 MAPKAPK2 LEMD2 STAT3 MYO1C GPC3 STK11 C…
ADAPTIVE IMMUNE RESPONSE	0.000422757	0.0144098	0.498493	-0.342693	-1.59374	255	FCER2 CD70 RAP1GAP IL17RA IL7R JAK3 MEF2C SYK PAG1 GPR183 ANXA1 TEC MCOLN1 HLX AHR CD4 RFTN1 ARID5A PTK2B HLA-DRB1 FCGR1A C5 MYO1G STAT6 MYD88 TNFSF13B FYN WAS TFE3 UNC93B1 CX3CR1 TRGV9 IL4R PTPN6 SUPT6H TGFB1 CTSH TNFSF13 RNF19B TRGV2 CARD9 RORA CSF2RB STAT3 BCL6 TRAF3IP2 INPP5D HRAS TRIM27 TNF DENND1B TRGV3 MICA OTUB1 TCIRG1 RELB TRPM4 CSK PRKCD MTOR P2RX7
BIOLOGICAL PROCESS INVOLVED IN SYMBIOTIC INTERACTION	0.000827364	0.02246	0.477271	-0.359329	-1.59357	186	GSN LGALS1 CSF1R AXL CDK9 LDLR IGF2R SMARCA4 TRIM8 CD4 CTDP1 CBL HLA-DRB1 TRIM62 HSP90AB1 GPX1 HSPA1A MYD88 EP300 BCL2L1 CHMP6 EXOC2 CX3CR1 ZBED1 PSMC3 HSPA8 LGALS9 CCL5 NCAM1 CARD9 TRIM22 CFL1 IST1 GAPDH RAB7A TRIM27 SCARB2 JUN SMARCB1 CHMP5 THOC5 EXOC7 SLC1A5 TFAP4 VPS37B VPS4A ELANE CAV1 ITGB1 CHMP1B SAP30 TRIM5 CHMP4B LAMP1 SLC52A2 TNFRSF14 CD55
REGULATION OF CELLULAR RESPONSE TO GROWTH FACTOR STIMULUS	0.00118514	0.0282389	0.45506	-0.364313	-1.59301	163	ONECUT2 DLX1 HTRA3 WASF1 HIPK2 TP53 ENG SMAD3 ABL1 PMEPA1 ROBO1 ARNT CYFIP2 CREBBP NUMA1 HSP90AB1 NREP HSPA1A ZBTB7A EP300 ITGA3 DLL1 MIR146A HGS NOG FKBP8 TGFB1 LATS2 AXIN1 LEMD2 MYO1C GPC3 STK11 CITED2 SMURF1 CHST11 CADM4 ADAMTSL2 FGFR1 PDCD6 CAV1 CD109 BCL9 STRAP SKI
MITOTIC CELL CYCLE	5.34343e-07	7.25275e-05	0.659444	-0.311854	-1.59298	713	FHL1 CCNA1 LZTS1 INHBA APP PTCH1 FOXN3 CDKN1A TUBB6 BTG1 ANXA1 TP53 TADA3 PCNT CDK9 TUBG1 DCTN1 LRP5 TTLL12 USP22 FLNA RAB35 ABL1 CTDSP2 ARHGEF10 KIFC1 HSPA2 FOXA1 RNF40 TACC3 CTDP1 CCNE1 MAP10 NUMA1 PSME1 PRC1 SPAG5 NDE1 ID2 HSPA1A SIN3A FZR1 TUBB MEPCE INCENP PPP1R9B CHMP6 TUBB4B RTKN ZNF324 ANKLE2 PTPN6 PIM2 CDC20 PML LPIN1 EIF4G1 WNT10B PTPN3 DCUN1D3 CKS2 TBCD ANAPC7 KLHL18 SNX33 KHDRBS1 TRIM…
CELLULAR RESPONSE TO LIPID	4.75772e-05	0.00262054	0.557332	-0.331656	-1.59237	341	TRERF1 VIM ATP1A3 INHBA PTCH1 MEF2C SYK PTAFR ANXA1 TADA3 AXL FES LDLR SMARCA4 PAF1 SASH1 RXRA AHR LY86 ABL1 PMEPA1 CPT1A FOXA1 PARP1 ARID5A PTK2B NFKB1 PRKCE MLC1 SMYD3 HSPA1A ZBTB7A MYD88 EP300 NTRK3 PPP1R9B CX3CR1 MIR146A LILRA2 MAP4K1 WNT10B SBNO2 TGFB1 TNIP1 FKBP4 HSPA8 PER1 NOS2 ARID1A CCL5 AKT1 NFKBIA SIRPA TAF7 MSN RORA AKR1C2 ACVR1 DDX54 YWHAH RUVBL2 ESRRA PAQR8 NCOR2 TNF CHMP5 SMARCD1 B…
LEUKOCYTE DIFFERENTIATION	3.18115e-05	0.00190393	0.557332	-0.330084	-1.59237	360	INHBA APP SOX4 IL7R LGALS1 MMP14 JAK3 SYK ANXA2 CSF1R GPR183 ANXA1 SART1 HDAC9 TP53 AXL SH3PXD2A MYH9 FES CBFA2T3 LRRC8A HLX ABL1 CD4 NFIL3 PATZ1 PARP1 AP3D1 PTK2B HLA-DRB1 IKZF1 STAT6 LYL1 ID2 HCLS1 ZBTB7A TCF3 EP300 TNFSF13B GAB2 DLL1 ITGA4 TFE3 RPL22 TOB2 PNP IL4R PTPN6 RUNX3 SBNO2 TGFB1 SLC25A5 CTNNBIP1 LGALS9 ACIN1 PIK3R6 VAV1 PKNOX1 RORA JMJD6 EIF2AK1 STAT3 JUNB HDAC4 BCL6 GPC3 STK11 CITED2…
EMBRYONIC MORPHOGENESIS	6.72016e-05	0.00343822	0.538434	-0.334285	-1.59194	319	TSHZ1 INHBA SOX4 PTCH1 COL4A2 ZNF358 MMP14 PHLDB1 MICAL2 MEF2C DLX2 ITGA7 HIPK2 IRX3 TP53 ASB2 ENG SMAD3 PAF1 LRP5 HLX ABL1 MED12 GNA12 DNAJB6 TIFAB PLXNB2 MTHFD1L TGIF2 CREBBP WNK1 ID2 LUZP1 MBP ITGA3 DLL1 ITGA4 BRD2 KDM6B PHACTR4 NOG ZBTB17 PRKACA TRIM28 HMX2 TGFB1 IRX5 ARHGAP35 SDC4 PITX1 AXIN1 ITGB2 RIC8A MYO7A PBX2 GPC3 CITED2 CDON SCRIB ACVR1 TRIOBP LDB1 KDM2B CHST11 GPI SLC39A3 TPRN SLC9A3…
EPITHELIUM DEVELOPMENT	5.47302e-06	0.000513585	0.610527	-0.3159	-1.59187	584	FOSL2 ONECUT2 VIM GDF11 S1PR3 TIAM1 INHBA SOX4 PLXND1 PTCH1 ZNF358 CD44 CCM2 MMP14 PLEC MICAL2 MEF2C BTG1 BARX1 CSF1R TRIM16 ANXA1 LCP1 IRX3 TP53 ASB2 HEG1 AQP3 ENG ACTG1 SMAD3 LRP5 FLNA SH3BP1 PRLR ABL1 SIDT2 EZR ROBO1 MED12 CPT1A FOXA1 PLXNB2 MTHFD1L SIPA1L3 NUMA1 GPX1 STAT6 ID2 FZR1 TUBB MYD88 LUZP1 EP300 DLL1 PLXNA1 WT1 ABI2 BRD2 KDM6B PHACTR4 NOG PML WNT10B PRKACA TRIM28 FKBP8 PGK1 TGFB1 NSU…
CELLULAR RESPONSE TO ENDOGENOUS STIMULUS	1.6974e-07	2.82602e-05	0.690132	-0.309738	-1.59171	768	ONECUT2 TRERF1 VIM ATP1A3 DLX1 INHBA RAP1GAP FURIN APP IGFBP7 HTRA3 COL4A2 WASF1 CD44 JAK3 LPXN DIAPH1 MEF2C LMO2 PTAFR FGF6 CTNNA1 SLC1A3 ANXA1 HIPK2 HDAC9 TP53 TADA3 BCL11A ARRB2 ENG EHMT2 HTR7 MYO5A SMAD3 SMARCA4 RXRA FLNA AHR RAB35 PRLR ABL1 GNA15 FAM83G EZR PMEPA1 YWHAG FOXA1 PARP1 CORO1B ARID5A CBL CREBBP NFKB1 NUMA1 PRKCE HSP90AB1 SMYD3 NREP STAT6 UCP2 HSPA1A SIN3A ZBTB7A EP300 FYN NTRK3 P…
REGULATION OF CELLULAR COMPONENT BIOGENESIS	1.43919e-06	0.00017644	0.643552	-0.313027	-1.58997	670	CLSTN2 SHANK1 FSCN1 MYO10 RAP1GAP APP GSN MAP4K4 TBC1D14 MMP14 PHLDB1 CORO1C MEF2C SYK PAK3 SEMA4D LCP1 IRX3 TRAPPC12 TP53 PHF23 NAV3 SSH2 TBC1D16 NCK2 ACTG1 EHMT2 FES SMAD3 DCTN1 FLNA ABL1 EZR ARHGEF10 PMEPA1 DNAJB6 HSPA2 PARP1 CYFIP2 PREB PTK2B DPYSL3 NUMA1 ARHGAP18 PRKCE SPAG5 ASAP1 PPM1F TBC1D9B BMF MARK4 HSPA1A SIN3A HCLS1 MYD88 EP300 WAS RABEP2 NTRK3 CHMP6 ABI2 EPHA1 NIN CLSTN3 SAMD1 HGS SP…
CHROMATIN REMODELING	0.00080146	0.0219133	0.477271	-0.363392	-1.58883	166	CHD3 NUDT5 KDM5C KDM4B SMARCA4 PAF1 SMARCD2 SMARCC2 RUVBL1 FOXA1 SMYD3 ZBTB7A BRD3 CHD4 GATAD2B MTA1 BRD2 KDM6B MCM3AP SUPT6H HNRNPC ARID1A MLLT1 BRD4 YEATS2 MCRS1 TFPT HDAC4 CTCF BAZ2A RUVBL2 PBRM1 KDM5B CHD8 CHRAC1 SMARCB1 SMARCD1 DNAJC9 HCFC1 VPS72 CHAF1A DAXX GATAD2A ACTB RBBP7 SMARCC1 ZBTB1 SSRP1 INO80C MBD3 HJURP TSPYL2 NASP DMAP1 MLLT3 SMARCE1 INO80B TADA2B INO80E HDAC5
REGULATION OF ANATOMICAL STRUCTURE MORPHOGENESIS	4.67939e-06	0.000456001	0.610527	-0.31761	-1.58839	530	LZTS1 MYO10 TIAM1 PLXND1 ECM1 COL4A2 CD44 EMILIN2 PHLDB1 DIAPH1 CORO1C MEF2C BTG1 PAK3 CSF1R ITGA7 SEMA4D ANXA1 HIPK2 BCL11A SYNE3 SEMA7A MYH9 FMNL1 ENG FES AKT3 SASH1 AGO2 FLNA ABL1 EZR SH3KBP1 ROBO1 MED12 GNA12 TMBIM1 PLXNB2 SEMA3F DIP2B CORO1B STIM1 TGIF2 PTK2B C5 ARHGAP18 TNFSF13B FYN MBP DLL1 PLXNA1 WT1 ST6GAL1 ABI2 EPHA1 NIN CX3CR1 MIR146A SYT3 GDI1 ACTN4 HGS NOG PML CDC42EP2 TRPV2 DNMBP CO…
REGULATION OF MEMBRANE POTENTIAL	0.00119551	0.0283971	0.45506	-0.356973	-1.58812	189	FHL1 SHANK1 ATP1A3 APP NTSR1 KCNN4 KCNQ3 MEF2C KCNK10 KCNK6 ARRB2 FLNA ABL1 ASIC1 GNA15 PARP1 PTK2B UCP2 DMPK BCL2L1 GLRX PTPN3 AKT1 DLG4 CHRNA2 SLC4A8 BAIAP2 YWHAH RAB3GAP1 ADRB2 MECP2 BID PIAS3 TNF ARL6IP5 TRPM4 CAV1 MTOR P2RX7 PYCR1 CACNA1D SLC4A11 WDR1 TSPO CALM3 SLC8A1 NLGN2 CHRNB1 JUP GSK3A ABAT EIF4A3 KCNQ1 PIP5KL1 YWHAE P2RX1 ATP1B1 RIMS3
REGULATION OF MITOTIC CELL CYCLE	6.62641e-05	0.00342635	0.538434	-0.327556	-1.58503	366	FHL1 INHBA APP PTCH1 FOXN3 CDKN1A BTG1 ANXA1 TP53 CDK9 LRP5 TTLL12 USP22 ABL1 CTDSP2 HSPA2 FOXA1 RNF40 PSME1 ID2 SIN3A FZR1 MEPCE PPP1R9B PTPN6 PIM2 PML EIF4G1 WNT10B PTPN3 DCUN1D3 CKS2 ANAPC7 KLHL18 TRIM35 GIGYF2 TERT DUSP3 CDC14B NEK6 TAOK2 PRMT5 GTSE1 BRD4 CHFR AKT1 IQGAP1 RPL26 MAD1L1 CDK11B GBF1 NUP62 CCND3 NABP2 FBXW5 HECA BCL6 CDC25B RCC1 SCRIB ACVR1 RGCC MKI67 CASP2 MECP2 CDC25C BID AVEN …
PEPTIDYL TYROSINE MODIFICATION	0.000532542	0.0165895	0.477271	-0.346366	-1.5832	219	CSPG4 APP CD44 JAK3 SYK CSF1R SEMA4D HIPK2 TP53 AXL MVP ARRB2 NCK2 FES TEC PRLR ABL1 CD4 CBL PTK2B FCGR1A PRKCE CLK3 HCLS1 FYN NTRK3 CHMP6 ABI2 EPHA1 MIR146A PTPN6 TGFB1 INPP5F TNFRSF1A CCL5 ITGB2 DLG4 TNK2 TPST2 ACVR1 UNC119 TNF MAP2K7 SHC1 CADM4 FGFR1 CSK PPP2R1A ERBB2 PRKCD CAV1 MAP2K2 MTOR FLT3 PDGFC SCYL1 STK16 TNFRSF14 PTK2 OSBP
POSITIVE REGULATION OF IMMUNE SYSTEM PROCESS	1.25613e-05	0.000994569	0.593325	-0.31916	-1.58238	502	FCER2 CD70 APP SOX4 IL7R KCNN4 LGALS1 HK1 MMP14 JAK3 CDKN1A LPXN MEF2C SYK PTAFR PAK3 CSF1R GPR183 ANXA1 SART1 AXL SEMA7A AQP3 NCK2 FES TEC CMTM3 HLX ABL1 CD4 EZR SH3KBP1 RFTN1 JUND AP3D1 ARID5A CREBBP WNK1 PTK2B HLA-DRB1 C5 CLECL1 PRKCE TRIM62 MYO1G STAT6 ID2 SIN3A HCLS1 MYD88 EP300 TNFSF13B FYN GAB2 ITGA4 IRS2 PNP CX3CR1 LILRA2 IL4R PTPN6 RUNX3 KHDRBS1 CORO1A TGFB1 RBCK1 NOS2 CTNNBIP1 DUSP3 PLC…
POSITIVE REGULATION OF CELLULAR PROTEIN CATABOLIC PROCESS	0.00245379	0.0453803	0.431708	-0.376287	-1.5823	124	LDLR CBFA2T3 EZR NKD2 RNF40 PTK2B PTTG1IP HSPA1A FZR1 CDC20 PSMC3 SIRT6 UBQLN1 RNF19B AXIN1 CHFR AKT1 GABARAP BCAP31 VGLL4 MSN CCDC22 USP5 CSNK1D SMURF1 PLK1 RAD23A ZFAND2A HSPBP1 PSMC5 CAV1 DDA1 RNFT2 PTK2 SGTA PLK3 VPS11 HSP90AA1 GSK3A DISC1 LAPTM5 BAG6 CSNK1A1 TRIB3 PSMC2 CEBPA CSNK1E TAF1 DVL1 PSMC4 RBX1 TMEM259 FBXW8 KEAP1 STUB1
POSITIVE REGULATION OF PROTEIN METABOLIC PROCESS	3.90333e-08	9.27162e-06	0.719513	-0.302697	-1.58051	1006	CSPG4 DIRAS1 VIM GDF11 INHBA FURIN APP SOX4 GSN CD44 MMP14 CDKN1A LMNA SYK PTAFR FGF6 ANXA2 CSF1R UHRF1 SEMA4D PPP1R15A HIPK2 TNFRSF10B TP53 CDC123 SPATC1L SEMA7A PHF23 MYH9 CDK9 ARRB2 ENG NCK2 LDLR CBFA2T3 SMAD3 PAF1 MOB3C TEC SASH1 DAP AGO2 PRLR ABL1 CD4 EZR RANBP9 ROBO1 GNA12 HSPA2 PLXNB2 ARNT DIP2B NKD2 RNF40 CYFIP2 ARID5A WNK1 PTK2B HLA-DRB1 FCGR1A PSME1 PPM1F HSP90AB1 SMYD3 PTTG1IP NAB2 APC…
CELLULAR RESPONSE TO ORGANIC CYCLIC COMPOUND	6.16432e-05	0.00323138	0.538434	-0.329079	-1.57999	341	TRERF1 ATP1A3 INHBA APP PTCH1 DIAPH1 MEF2C PTAFR PAK3 CTNNA1 SLC1A3 ANXA1 TADA3 ARRB2 EHMT2 HTR7 FES SMARCA4 RXRA FLNA AHR ABL1 GNA15 EZR PMEPA1 FOXA1 PARP1 NFKB1 MLC1 HSP90AB1 SMYD3 HSPA1A SIN3A ZBTB7A EP300 PPP1R9B WT1 GNB1 UGT3A2 WNT10B PRKACA TGFB1 FKBP4 HSPA8 PER1 HRH2 PRMT5 ARID1A CCL5 TAF7 MSN RORA STAT1 PQBP1 DNMT1 ACVR1 DDX54 YWHAH RUVBL2 ESRRA PAQR8 NCOR2 TNF SSH1 SLC9A3R1 BCL2L2 ARL6IP…
SPINDLE ORGANIZATION	0.00173127	0.03522	0.45506	-0.359441	-1.57668	173	CHD3 MYH9 PCNT TUBG1 DCTN1 FLNA EZR ARHGEF10 KIFC1 TACC3 MAP10 NUMA1 PRC1 SPAG5 HSPA1A TUBB INCENP CHMP6 CDC20 RNF4 SUN2 NEK6 MYBL2 HDAC3 SMC1A WRAP73 NUP62 CSNK1D RCC1 RACGAP1 MECP2 DCTN2 CHMP5 TPX2 PKD1 PLK1 PPP2R1A STMN1 GOLGA2 CHMP1B GOLGA8R TUBB1 GOLGA8T CHMP4B KIF4A CCNB1
BIOLOGICAL PROCESS INVOLVED IN INTERSPECIES INTERACTION BETWEEN ORGANISMS	8.11283e-08	1.62278e-05	0.704976	-0.303535	-1.57391	873	FCER2 VIM GSN IL17RA MPEG1 IL7R NCF2 LGALS1 HK1 EMILIN2 JAK3 PYGL MEF2C SYK PTAFR FOSL1 PAK3 CSF1R ANXA1 TP53 AXL WIPF1 CDK9 ARRB2 ACTG1 FES MX2 LDLR SMAD3 PLEKHM2 IGF2R SMARCA4 PAF1 TRIM8 TTLL12 SASH1 LY86 PRLR ABL1 CD4 SYT11 GTF2F1 CCDC92 JUND HNRNPUL1 ARID5A CTDP1 CBL CREBBP CYP2E1 PTK2B NFKB1 RNF39 IRF2 HLA-DRB1 IVNS1ABP FCGR1A C5 PRKCE TRIM62 HSP90AB1 GPX1 GBP2 HSPA1A SIN3A TUBB MYD88 APOBEC…
NEGATIVE REGULATION OF NUCLEOBASE CONTAINING COMPOUND METABOLIC PROCESS	1.3219e-08	4.78466e-06	0.74774	-0.30127	-1.57375	1016	TRERF1 DLX1 CHD3 PTCH1 TSHZ3 FOXN3 CDKN1A MEF2C DLX2 UHRF1 SEMA4D KDM5C HIPK2 IRX3 HDAC9 TP53 ZNF469 ETV5 TLE4 BCL11A BCL7A PHC2 TLE1 CDK9 MXI1 NCK2 EHMT2 CBFA2T3 PER3 SMAD3 SMARCA4 PAF1 ARID5B RXRA DAP FLNA AHR SMARCC2 HDAC7 EZR TGIF1 TBL1X NFIL3 DNAJB6 FOXA1 PHF21A PATZ1 ZC3H10 PRDM11 JUND PARP1 RNF40 ARID5A TGIF2 CCNE1 CREBBP CBX2 NFKB1 IRF2 XRCC1 IKZF1 PPM1F WWC3 NAB2 STAT6 IRF2BPL ID2 RBMX H…
NEGATIVE REGULATION OF CELLULAR COMPONENT ORGANIZATION	1.72319e-05	0.00124111	0.57561	-0.318685	-1.57344	483	SHANK1 VIM RAP1GAP APP ITM2C GSN RPS6KA2 MMP14 LMNA CORO1C LIMA1 PLEKHH2 SLC35F6 CERS2 ANXA2 SEMA4D TP53 BCL11A SEMA7A PHF23 NAV3 SSH2 ARRB2 EHMT2 LDLR FLNA SYT11 PMEPA1 PTPN9 DNAJB6 HSPA2 TTBK2 SEMA3F PARP1 DIP2B CORO1B DPYSL3 XRCC1 GPX1 GAK APC2 HSPA1A EP300 FYN WAS MBP ITGA3 BCL2L1 PACSIN2 GDI1 NUBP1 SPTAN1 TINF2 TBCD SNX33 CORO1A TGFB1 SLC25A5 FKBP4 HSPA8 TMSB10 CTNNBIP1 AVIL INPP5F HNRNPC TN…
REGULATION OF PROTEIN BINDING	0.00189419	0.0370946	0.45506	-0.367338	-1.57281	139	TIAM1 APP PLXND1 CDKN1A ANXA2 HIPK2 ARRB2 ABL1 GTF2F1 TTBK2 HSP90AB1 EP300 ITGA4 NOG PRKACA TERT CTNNBIP1 GAS8 AKT1 HDAC4 ADRB2 ZFPM1 SPAG8 PKD1 RFNG DERL1 PLK1 MARK2 PRKCD GOLGA2 CAV1 AMFR ACTB CRK CAMK1 EPB41 DISC1 MARK3 ATP2A3 TCF7L2 MAPRE1 HDAC5 TRIB3 PHLDA2 MEN1 PIN1 ADD1 KDM1A CSNK1E TAF1 HSF1 DVL1 TICAM1 STUB1 PEX14 SRC ATP2A2 DTNBP1 SYMPK
POSITIVE REGULATION OF TRANSCRIPTION BY RNA POLYMERASE II	3.12729e-07	4.7326e-05	0.674963	-0.305523	-1.57214	795	FOSL2 ONECUT2 TRERF1 DLX1 INHBA ZNF438 APP SOX4 TCF4 BEX1 MICAL2 MEF2C LMO2 ARID3B DLX2 UHRF1 HIPK2 IRX3 TP53 ZNF609 ETV5 AKNA CDK9 ENG RPS6KA1 NCK2 SMAD3 SMARCA4 LRP5 RXRA AGO2 AHR ABL1 ZFAT NFYA TEF GTF2F1 TBL1X CSRNP1 MED12 FOXA1 IER5 ARNT JUND PARP1 AP3D1 ARID5A CREBBP NFKB1 IRF2 LMO7 SMYD3 STAT6 IRF2BPL RBMX SIN3A HCLS1 TCF3 EP300 WAS PCBP1 MEPCE DLL1 TFE3 WT1 ZNF668 KLF13 ZBED1 ZNF629 KDM6B…
CELL MORPHOGENESIS INVOLVED IN NEURON DIFFERENTIATION	0.000334765	0.0120026	0.498493	-0.331549	-1.57169	304	SHANK1 DPYSL2 LZTS1 TIAM1 APP PLXND1 PTCH1 MEF2C PAK3 CSF1R SLC1A3 SEMA4D SEMA7A NEFH ABL1 NUMB ROBO1 PLXNB2 SEMA3F DIP2B KIF5C HSP90AB1 SIN3A FYN MBP ITGA4 PLXNA1 NUMBL SLC9A6 ABI2 EPHA1 NIN GDI1 NOG TRPV2 TBCD IGF2BP1 RAPH1 ARHGAP35 TAOK2 DLG4 NCAM1 MYO7A CFL1 IST1 PLXNB1 MAP1A ISL2 STK11 PQBP1 SCRIB UNC5B BAIAP2 DIXDC1 YWHAH YTHDF1 TRIOBP CAPRIN1 NSMF TPRN SLC9A3R1 NTN1 MARK2 ERBB2 STMN1 ITGB1…
T CELL ACTIVATION	8.51116e-05	0.00426405	0.538434	-0.329757	-1.56993	316	CD70 SOX4 GSN IL7R LGALS1 CD44 JAK3 SYK PAG1 GPR183 ANXA1 SART1 LCP1 TP53 MYH9 NCK2 SMAD3 HLX ABL1 CD4 PATZ1 AP3D1 HLA-DRB1 CLECL1 STAT6 TNFSF13B FYN WAS TNFAIP8L2 RPL22 APBB1IP PNP IL4R PTPN6 RUNX3 CORO1A DUSP3 SDC4 DLG5 LGALS9 CCL5 NKG7 PIK3R6 AKT1 MAD1L1 SIRPA VAV1 PKNOX1 MSN RORA CCND3 JMJD6 STAT3 BCL6 STK11 SCRIB TRAF3IP2 ZFPM1 MICA TCIRG1 RELB CSK ERBB2 CAV1 MTOR DNAJA3 CTPS1 P2RX7 PREX1 DH…
POSITIVE REGULATION OF CELL PROJECTION ORGANIZATION	0.000656302	0.0194495	0.477271	-0.342486	-1.56922	222	FSCN1 TIAM1 PLXND1 CORO1C PAK3 SEMA4D SEMA7A FES ENC1 FLNA ABL1 ROBO1 PLXNB2 CORO1B PTK2B DPYSL3 MARK4 EP300 FYN NTRK3 ITGA3 PLXNA1 ABI2 NIN GDI1 CDC42EP2 TRPV2 AVIL ARHGAP35 SF3A2 DLG4 EPS8 CAMK1D IST1 WRAP73 PLXNB1 STK11 BAIAP2 DIXDC1 HRAS STK24 WASF2 CAPRIN1 SCARB2 DOCK11 KCTD17 ARPC2 NTN1 KATNB1 MARK2 CDC42EP4 HTT MTOR PPP1R35 P2RX7
REGULATION OF ANATOMICAL STRUCTURE SIZE	0.000313946	0.011584	0.498493	-0.33244	-1.56427	290	DPYSL2 GSN IL7R KCNN4 TBXAS1 LIMA1 PLEKHH2 PAK3 SEMA4D PPP1R15A SEMA7A SSH2 NCK2 HTR7 AKT3 LRRC8A SH3BP1 ABL1 EZR SEMA3F DIP2B AKT1S1 CYFIP2 PTK2B SLC12A6 ARHGAP18 PRKCE HSP90AB1 GPX1 SIN3A HCLS1 WAS GDI1 SPTAN1 CDC42EP2 TRPV2 CORO1A WDTC1 TMSB10 AVIL ARHGAP35 HRH2 VAV1 EPS8 CDHR2 IST1 VAV3 MSN SLC12A2 BAIAP2 CYSLTR1 TRIOBP ADRB2 FLII TNF PLEKHG2 ARPC2 SSH1 SLC9A3R1 NTN1 TRPM4 PRKCD CDC42EP4 CAV1…
RESPONSE TO TEMPERATURE STIMULUS	0.0028743	0.0497666	0.431708	-0.374593	-1.56371	114	ZNF516 IGFBP7 NTSR1 ARRB2 DNAJB6 HSPA2 IER5 CREBBP HSP90AB1 UCP2 METRNL HSPA1A EP300 SLU7 PRKACA TRPV2 EIF2B2 AKT1 ACADVL NFKBIA MAPKAPK2 CLPB ADRB2 DNAJC7 MAP2K7 MICA BAG3 PDCD6 MTOR DAXX DNAJA3
RESPONSE TO CYTOKINE	1.33805e-05	0.00103781	0.593325	-0.31188	-1.56317	551	VIM CD70 APP ECM1 GSN IL17RA IL7R SYNGR1 CD44 JAK3 SYK FOSL1 CSF1R ANXA1 TP53 CXCR3 TLE4 AXL NEFH CDK9 ACTG1 TIMP2 MX2 TTLL12 ARID5B PRLR CD4 ROBO1 NFIL3 KHSRP CBL WNK1 PTK2B NFKB1 DPYSL3 STIP1 HSP90AB1 GBP2 STAT6 RBMX HSPA1A HCLS1 MYD88 CDC37 TNFSF13B WAS MBP CPNE1 PELI3 ITGA4 BCL2L1 NUMBL WBP1L CX3CR1 MIR146A LILRA2 IL4R IFNGR1 ACTN4 PTPN6 DOK1 IL10RB PML SBNO2 CDC42EP2 PLP2 PRKACA CTBP2 CORO1A…
PROGRAMMED CELL DEATH	1.88631e-09	7.96547e-07	0.774939	-0.296577	-1.56282	1234	FCER2 CD70 RNF130 DLX1 INHBA APP SOX4 ITM2C GSN MAP4K4 IL7R NTSR1 LGALS1 RPS6KA2 CD44 EMILIN2 JAK3 EEF1A2 CDKN1A PYGL LMNA MEF2C SYK FOSL1 BTG1 SLC35F6 PAK3 CSF1R CTNNA1 SEMA4D ANXA1 PPP1R15A HIPK2 TNFRSF10B TP53 CXCR3 AXL ITPRIP TLE1 ARRB2 ENG RPS6KA1 NCK2 SMAD3 PEA15 IGF2R LRP5 STK17B CALHM2 DAP FLNA AHR NSMAF PRLR ABL1 SH3KBP1 CSRNP1 DNAJB6 FOXA1 TMBIM1 PRDM11 PARP1 AKT1S1 CYFIP2 CBL PTK2B NFK…
REGULATION OF CELL POPULATION PROLIFERATION	1.59579e-07	2.75672e-05	0.690132	-0.301009	-1.56238	918	PTPN14 FOSL2 CD70 GDF11 S1PR3 TIAM1 INHBA RAP1GAP APP SOX4 PTCH1 ECM1 IGFBP7 IL7R RPS6KA2 JAK3 CDKN1A LMNA MEF2C TP53I11 SYK PTAFR FOSL1 BTG1 SLC35F6 FGF6 CERS2 CSF1R CTNNA1 GPR183 UHRF1 ANXA1 HIPK2 TP53 ZNF609 CDC123 STX3 ENG NCK2 FES AKT3 CBFA2T3 SMAD3 WDR13 LRP5 HLX AHR PRLR ABL1 CAPN1 ROBO1 GNA12 IER5 ARNT JUND CCNE1 PTK2B HLA-DRB1 CLECL1 PRC1 MARCKSL1 GPX1 STAT6 ID2 HSPA1A HCLS1 FZR1 MYD88 T…
NEURON APOPTOTIC PROCESS	0.00128083	0.0293013	0.45506	-0.362618	-1.56171	146	DLX1 APP MEF2C PAK3 HIPK2 TP53 AXL ARRB2 ABL1 PARP1 AKT1S1 PTK2B HSP90AB1 GPX1 BCL2L1 CX3CR1 CORO1A TERT HDGF MYBL2 GAPDH UNC5B CASP2 HRAS G6PD MECP2 JUN BID TNF NQO1 KDM2B DNAJC5 MAP2K7 NSMF GPI ATN1 CDC34 ALKBH1 HYOU1
NEGATIVE REGULATION OF BIOSYNTHETIC PROCESS	1.56331e-08	4.95166e-06	0.733762	-0.297579	-1.56138	1112	TRERF1 DLX1 CHD3 ITM2C PTCH1 TSHZ3 JAK3 FOXN3 CDKN1A MEF2C DLX2 UHRF1 SEMA4D KDM5C HIPK2 IRX3 HDAC9 TP53 ZNF469 ETV5 TLE4 BCL11A BCL7A PHC2 TLE1 MXI1 NCK2 EHMT2 CBFA2T3 PER3 SMAD3 ENC1 SMARCA4 PAF1 ARID5B RXRA DAP AGO2 FLNA AHR SMARCC2 HDAC7 EZR TGIF1 TBL1X NFIL3 DNAJB6 FOXA1 PHF21A PATZ1 PRDM11 KHSRP JUND PARP1 ARID5A TGIF2 CCNE1 CREBBP CBX2 NFKB1 IRF2 IKZF1 PPM1F WWC3 NAB2 STAT6 IRF2BPL MEX3D I…
POSITIVE REGULATION OF MOLECULAR FUNCTION	2.14264e-08	5.61593e-06	0.733762	-0.299179	-1.56078	988	FCER2 DIRAS1 SIPA1L2 TIAM1 RAP1GAP APP PLXND1 GSN PKIB MAP4K4 TBC1D14 NTSR1 IQSEC1 BEX1 EEF1A2 CDKN1A CORO1C MEF2C SYK PTAFR FOSL1 ANXA2 CSF1R UHRF1 SEMA4D PPP1R15A HIPK2 TNFRSF10B AXL SPATC1L GPSM1 CDK9 TBC1D16 LPAR5 SMAD3 SMARCA4 MOB3C LRP5 TRIM8 ABR SASH1 ARID5B RXRA DAP SH3BP1 PRLR ABL1 CD4 GNA15 ARHGEF10 ROBO1 GNA12 HSPA2 FOXA1 PARP1 CYFIP2 DOCK6 STIM1 SIPA1L3 WNK1 PTK2B HLA-DRB1 FCGR1A PSME…
REGULATION OF NEUROGENESIS	0.000568305	0.0173481	0.477271	-0.346673	-1.56044	207	DLX1 TIAM1 PLXND1 PAK3 CERS2 DLX2 CTNNA1 SEMA4D TP53 SEMA7A LDLR NUMB ROBO1 PLXNB2 SEMA3F DIP2B SRRT ID2 MBP NTRK3 DLL1 PLXNA1 NUMBL NIN CX3CR1 MIR146A GDI1 NOG TRPV2 TGFB1 PRMT5 IST1 PLXNB1 STK11 BAIAP2 SPEN DIXDC1 YWHAH CAPRIN1 ZNF335 TNF NTN1 BMPR1A MTOR RTN4R SKI YTHDF2 RUFY3 TSPO SEMA6A RNF10 LIMK1 SEMA4G NR1D1 SPINT1 XRCC5 E2F1 FAIM SRF PER2 CLCF1 DISC1 STK25 FBXO31 SEMA4B ANAPC2 PLXNB3 PLX…
CYTOKINE MEDIATED SIGNALING PATHWAY	0.000590269	0.017875	0.477271	-0.33292	-1.5581	271	CD70 ECM1 IL17RA IL7R CD44 JAK3 SYK CSF1R TP53 CXCR3 AXL TTLL12 PRLR CD4 ROBO1 CBL WNK1 PTK2B HSP90AB1 STAT6 HSPA1A MYD88 CDC37 TNFSF13B CPNE1 PELI3 NUMBL WBP1L CX3CR1 MIR146A LILRA2 IL4R IFNGR1 ACTN4 PTPN6 DOK1 IL10RB PLP2 PRKACA EIF5A TNFRSF1A CCL5 AKT1 IL10RA NFKBIA CASP4 CSF2RB STAT3 STAT1 TRAF3IP2 CSNK2B OAS2 JAGN1 ADIPOR1 PIAS3 TNF IL1RN TOLLIP CAV1 ADAR SPI1 FLT3 IFNGR2 NR1H2 YTHDF2 TNFRSF…
GROWTH	5.75065e-06	0.000526635	0.610527	-0.309299	-1.55769	568	FHL1 DPYSL2 INHBA APP PTCH1 ECM1 IGFBP7 WASF1 CCM2 MMP14 PLEC CDKN1A MEF2C BTG1 ATRN SEMA4D ANXA1 TP53 GAMT BCL11A SEMA7A HEG1 RPS6KA1 EHMT2 SLC25A25 IGFBP4 SMAD3 SMARCA4 COL27A1 TEC ARID5B HLX PRLR ABL1 KCTD21 EZR MED12 RUVBL1 RFTN1 PRDM11 SEMA3F DIP2B CYFIP2 CTDP1 EIF4H PTK2B PPM1F HSP90AB1 GPX1 WWC3 HSPA1A SIN3A EP300 CPNE1 DLL1 ITGA4 PLXNA1 BCL2L1 PPP1R9B WT1 SLC9A6 NIN DDX49 CLSTN3 SYT3 GDI1…
CATION TRANSPORT	1.10152e-05	0.000910874	0.593325	-0.309246	-1.55562	566	FHL1 SHANK1 HOMER3 ATP1A3 APP NTSR1 KCNN4 SLC28A3 JAK3 KCNQ3 DIAPH1 MEF2C SYK KCNK10 ANXA2 KCNA6 SLC1A3 AHNAK TMCO3 KCNK6 KCNG1 ARRB2 SLC25A25 CALHM2 MCOLN1 FLNA ABL1 CAPN1 ASIC1 CD4 SYT11 SFXN3 ORAI2 HSPA2 STIM1 SLC25A23 WNK1 PTK2B RASA3 SLC12A6 PRKCE KCNS1 UCP2 DMPK SLC1A4 SLC15A3 FYN SLC38A7 SLC9A6 UTRN GLRX ANO10 SYT3 ATP6V0C SLC39A13 LILRA2 ACTN4 PTPN6 SLC25A29 PML PTPN3 PANX1 PRKACA TRPV2 H…
REGULATION OF INTRACELLULAR SIGNAL TRANSDUCTION	3.31696e-08	8.32007e-06	0.719513	-0.296728	-1.55505	1095	CSPG4 DIRAS1 HOMER3 SIPA1L2 TIAM1 RAP1GAP APP SOX4 ECM1 MAP4K4 LGALS1 STARD8 CD44 IQSEC1 OBSCN SYK PAK3 CSF1R GPR183 SEMA4D HIPK2 TNFRSF10B TP53 AXL P2RY8 SPATC1L SEMA7A HCST HEG1 RCAN1 TLE1 ARHGAP30 ARRB2 ENG NCK2 AIP IGFBP4 AKT3 TRIM8 ABR SASH1 FLNA SH3BP1 ABL1 CD4 HDAC7 EZR ARHGEF10 RANBP9 ROBO1 GNA12 PRDM11 PARP1 AKT1S1 CYTH2 CBL SIPA1L3 PTK2B RASA3 HLA-DRB1 IVNS1ABP ARHGAP25 ARHGAP18 PRKCE T…
VIRAL LIFE CYCLE	0.000893186	0.0233589	0.477271	-0.339952	-1.55388	219	FURIN GSN LGALS1 MVB12B AXL LDLR TRIM8 PI4KA CD4 KPNA2 HLA-DRB1 TRIM62 HSP90AB1 HSPA1A APOBEC3B PCBP1 CHMP6 ZBED1 TRIM28 CTBP2 STAU1 TNIP1 HSPA8 ILF3 LGALS9 APOBEC3F CCL5 NCAM1 TRIM22 IST1 CTBP1 RAB7A OAS2 TRIM27 SCARB2 VPS37C TNF SMARCB1 CHMP5 SLC1A5 RAD23A ZNFX1 APOBEC3G RAB1B VPS37B VPS4A TARBP2 PCBP2 RAB43 CAV1 ADAR ITGB1 CHMP1B TRIM5 CHMP4B MVB12A LAMP1 KPNA6 SLC52A2 TNFRSF14
REGULATION OF NEURON PROJECTION DEVELOPMENT	0.000489235	0.0157292	0.477271	-0.333535	-1.5529	257	VIM LZTS1 TIAM1 ITM2C PLXND1 PAK3 CERS2 SEMA4D BCL11A SEMA7A FES ENC1 FLNA ABL1 ROBO1 PTPN9 PLXNB2 SEMA3F DIP2B PTK2B DPYSL3 GAK EP300 FYN MBP CSMD3 NTRK3 ITGA3 PLXNA1 ABI2 NIN GDI1 CDC20 TRPV2 FKBP4 AVIL ARHGAP35 INPP5F NCS1 AKT1 SF3A2 CFL1 CAMK1D IST1 PLXNB1 STK11 PQBP1 BAIAP2 DIXDC1 YWHAH STK24 MBOAT1 CAPRIN1 SCARB2 DENND5A CAMK2G NSMF NTN1 KATNB1 MARK2
REGULATION OF BINDING	0.000854651	0.0229548	0.477271	-0.333439	-1.55271	254	TIAM1 RAP1GAP APP PLXND1 CDKN1A ANXA2 HIPK2 GPSM1 CDK9 ARRB2 SMAD3 ABL1 GTF2F1 TTBK2 PARP1 HSP90AB1 SIN3A ZBTB7A EP300 CPNE1 MEPCE ITGA4 EIF3D NOG EIF4G1 PRKACA TRIM28 CTBP2 TGFB1 TERT CTNNBIP1 HMBOX1 GAS8 SUMO3 AKT1 NFKBIA ZNF462 HDAC4 CSNK2B ADRB2 ZFPM1 JUN SPAG8 NME1 PKD1 RFNG DERL1 PLK1 TFAP4 MARK2 STMN1 PRKCD GOLGA2 CAV1 AMFR ACTB CRK RNF220 ACD SKI ZNF618 PINX1 HJURP CALM3 E2F1 CAMK1 EPB41 …
METAL ION TRANSPORT	9.81558e-05	0.00470485	0.538434	-0.317407	-1.55143	409	FHL1 HOMER3 ATP1A3 NTSR1 KCNN4 SLC28A3 JAK3 KCNQ3 DIAPH1 KCNK10 ANXA2 KCNA6 SLC1A3 AHNAK KCNK6 KCNG1 ARRB2 SLC25A25 MCOLN1 FLNA ABL1 ASIC1 CD4 ORAI2 HSPA2 STIM1 SLC25A23 WNK1 PTK2B RASA3 SLC12A6 PRKCE KCNS1 DMPK FYN SLC38A7 SLC9A6 UTRN GLRX SLC39A13 LILRA2 ACTN4 PTPN6 PML PTPN3 PANX1 PRKACA TRPV2 HOMER1 CORO1A IL16 SLC39A11 PKD1L3 FKBP4 CHERP PER1 UBQLN1 PLCG1 NCS1 CCL5 TPT1 COMMD9 AKT1 JPH3 SLC1…
NEGATIVE REGULATION OF LOCOMOTION	0.000878423	0.0233458	0.477271	-0.350529	-1.55107	182	EMILIN2 CORO1C MEF2C CERS2 CTNNA1 SEMA4D SEMA7A NAV3 ENG ROBO1 GNA12 PATZ1 SEMA3F CORO1B DPYSL3 C5 WAS ST6GAL1 EPHA1 CX3CR1 MIR146A NOG ARHGDIB TGFB1 DUSP3 DLG5 AKT1 SRGAP2 STAT3 CITED2 CSNK2B RGCC STK24 ADIPOR1 RHOB RNF41 MECP2 TNF STARD13 SLC9A3R1 ABHD6 BMPR1A ELANE CRK LRCH1 RRAS RIN3 NISCH VASH1 PTPN23 SEMA6A SEMA4G
CATION TRANSMEMBRANE TRANSPORT	4.64699e-05	0.00257823	0.557332	-0.317307	-1.55031	437	FHL1 SHANK1 ATP1A3 APP NTSR1 KCNN4 SLC28A3 KCNQ3 DIAPH1 MEF2C KCNK10 ANXA2 KCNA6 SLC1A3 AHNAK TMCO3 KCNK6 KCNG1 SLC25A25 CALHM2 MCOLN1 FLNA ABL1 CAPN1 ASIC1 SFXN3 ORAI2 HSPA2 STIM1 SLC25A23 WNK1 PTK2B RASA3 SLC12A6 PRKCE KCNS1 UCP2 SLC1A4 SLC15A3 FYN SLC38A7 SLC9A6 UTRN GLRX ANO10 ATP6V0C SLC39A13 ACTN4 PTPN6 SLC25A29 PTPN3 PANX1 PRKACA TRPV2 HOMER1 CORO1A SLC39A11 PKD1L3 SLC25A5 CHERP SLC22A18 S…
REGULATION OF CELLULAR PROTEIN CATABOLIC PROCESS	0.000681211	0.0199329	0.477271	-0.344025	-1.54852	207	FURIN ANXA2 HIPK2 LDLR CBFA2T3 EZR GNA12 NKD2 RNF40 PTK2B PSME1 HSP90AB1 PTTG1IP GPX1 HSPA1A FZR1 LAPTM4B UBXN1 CDC20 PML WNT10B PRKACA PSMC3 SIRT6 UBQLN1 RNF19B AXIN1 CHFR AKT1 GABARAP BCAP31 VGLL4 MSN CCAR2 CCDC22 MAP1A USP5 CSNK1D PKD1 SMURF1 TLK2 PLK1 RAD23A ZFAND2A USP19 HSPBP1 PSMC5 CAV1 SMARCC1 NUDT15 DDA1 RNFT2 PTK2 SGTA CSNK2A2 PLK3 VPS11 WAC HSP90AA1 EIF3H GSK3A DISC1 UBQLN4 LAPTM5 BAG6…
REGULATION OF MULTICELLULAR ORGANISMAL DEVELOPMENT	1.55621e-06	0.000187758	0.643552	-0.302239	-1.5462	730	CLSTN2 DLX1 S1PR3 TIAM1 INHBA SOX4 PLXND1 PTCH1 ECM1 COL4A2 IL7R LGALS1 EMILIN2 MMP14 JAK3 PHLDB1 MEF2C SYK BTG1 PAK3 CERS2 DLX2 CTNNA1 TRIM16 SEMA4D ANXA1 SART1 HIPK2 TP53 AXL SEMA7A AQP3 ENG FES AKT3 LDLR SMAD3 PAF1 SASH1 AGO2 HLX PRLR ABL1 CD4 NUMB ROBO1 PLXNB2 SEMA3F ARNT DIP2B AP3D1 STIM1 TGIF2 CTDP1 PTK2B NUMA1 HLA-DRB1 C5 SRRT ID2 HSPA1A HCLS1 MBP NTRK3 DLL1 PLXNA1 TFE3 ABCB10 NUMBL WT1 TO…
INNATE IMMUNE RESPONSE	5.72532e-05	0.00306466	0.557332	-0.314974	-1.54373	442	VIM GSN IL17RA MPEG1 NCF2 HK1 JAK3 SYK PAK3 CSF1R ANXA1 TP53 AXL ARRB2 ACTG1 FES MX2 PLEKHM2 TRIM8 TTLL12 LY86 CCDC92 ARID5A CREBBP PTK2B RNF39 FCGR1A C5 TRIM62 HSP90AB1 GBP2 SIN3A TUBB MYD88 APOBEC3B EP300 CDC37 SLC15A3 FYN WAS TNFAIP8L2 TUBB4B UNC93B1 CX3CR1 TRGV9 LILRA2 PTPN6 PML CDC42EP2 TRIM28 GSDMD TRIM35 CORO1A NOS2 TMEM106A WRNIP1 LGALS9 APOBEC3F RNF19B TRGV2 CCL5 POLR3E ZYX NKG7 PIK3R6 S…
ENDOCYTOSIS	0.000153906	0.0065354	0.518848	-0.318379	-1.54124	374	DPYSL2 APP GSN TUB BIN2 WASF1 SYK ANXA2 AXL MYH9 AP2A2 ARRB2 ACTG1 LDLR IGF2R LRP5 SH3BP1 ABL1 SYT11 EZR SH3KBP1 NUMB TRIP10 CYTH2 CSNK1G2 CBL RAB34 FCGR1A ARHGAP25 MLC1 GAK LGALS3BP RABEP2 DLL1 ITGA4 ELMO1 BCL2L1 PACSIN2 SNX33 INPP5F INPPL1 SURF4 ITGB2 IL10RA DLG4 HNRNPK CAP1 TNK2 MAPKAPK2 SCARF2 AP2A1 JMJD6 RAB4B GPC3 ARRB1 SCRIB RAB7A UNC119 HRAS WASF2 ADRB2 SCARB2 DENND1C NME1 DENND1B SSC5D E…
DEVELOPMENTAL GROWTH	0.000323501	0.0118218	0.498493	-0.320147	-1.54073	353	DPYSL2 APP PTCH1 ECM1 WASF1 CCM2 PLEC CDKN1A MEF2C ATRN SEMA4D ANXA1 TP53 GAMT BCL11A SEMA7A HEG1 EHMT2 SLC25A25 SMAD3 COL27A1 TEC ARID5B HLX PRLR ABL1 EZR MED12 SEMA3F DIP2B CYFIP2 CTDP1 EIF4H HSP90AB1 GPX1 WWC3 SIN3A EP300 CPNE1 DLL1 ITGA4 PLXNA1 WT1 SLC9A6 NIN SYT3 GDI1 NOG WNT10B TRPV2 TRIM28 FKBP8 RAPH1 WDTC1 LATS2 GIGYF2 PPP1R13L AKT1 IQGAP1 SAV1 VGLL4 IST1 STAT3 PTGFRN STK11 CITED2 TAF8 AD…
POSITIVE REGULATION OF DNA METABOLIC PROCESS	0.00270801	0.0479003	0.431708	-0.349713	-1.5397	179	PKIB PAK3 ARRB2 RUVBL1 PARP1 PTK2B XRCC1 CCT3 HSP90AB1 STAT6 WAS WT1 PML TRIM28 TGFB1 HMBOX1 SIRT6 CCT7 TNFSF13 AKT1 NABP2 RGCC RUVBL2 CCT5 TRRAP MECP2 TNF MAP2K7 VPS72 PRKCD ACTB MAPK1 ACD CIZ1 MRGBP CCT4 SLX4 EYA3 ZCWPW1 CHTF8 RPS3 XRCC5 EXOSC6 FOXM1 HSP90AA1 CCT6A CLCF1 USP9X DMAP1 PRKD2 MORF4L1 TERF2 GFER TIMELESS PNKP BABAM1 CCT2 APLF CDK2 BRD8 CTNNB1 EP400 HSF1 EPC1 RBBP8 SRC SPIRE2 GNL3 PP…
REGULATION OF RAS PROTEIN SIGNAL TRANSDUCTION	0.00248637	0.0455992	0.431708	-0.361323	-1.53595	133	MAP4K4 STARD8 IQSEC1 P2RY8 HEG1 SH3BP1 ABL1 ARHGEF10 ROBO1 CYTH2 CBL RASA3 ITGA3 KCTD10 ARHGDIB ARHGAP35 GABARAP EPS8 GBF1 NUP62 BCL6 LZTR1 ARRB1 CDC42SE1 PSD3 MYO9B STMN3 STARD13 CADM4 RALGPS1 STMN1 ARF6 AKAP13 PSD4 ITGB1 RTN4R MADD CRK ARHGDIA RASGRP4 DENND1A RASAL3
LYMPHOCYTE ACTIVATION	4.25626e-05	0.00241432	0.557332	-0.310806	-1.5359	474	CD70 INHBA SOX4 GSN IL7R LGALS1 CD44 MMP14 JAK3 CDKN1A MEF2C SYK PAG1 GPR183 ANXA1 SART1 LCP1 HDAC9 TP53 AXL MYH9 NCK2 SMAD3 LRRC8A HLX AHR ABL1 CD4 SH3KBP1 NFIL3 PATZ1 AP3D1 PTK2B HLA-DRB1 CLECL1 IKZF1 STAT6 LYL1 ID2 ZBTB7A MYD88 TCF3 EP300 TNFSF13B FYN WAS TNFAIP8L2 DLL1 ITGA4 RPL22 APBB1IP IRS2 PNP IL4R PTPN6 SUPT6H RUNX3 CORO1A TGFB1 SLC25A5 DUSP3 SDC4 DLG5 LGALS9 TNFSF13 IMPDH2 CCL5 NKG7 PIK…
POSITIVE REGULATION OF CELL ACTIVATION	0.00130451	0.0295107	0.45506	-0.33475	-1.53378	222	CD70 SOX4 IL7R LGALS1 MMP14 JAK3 CDKN1A MEF2C SYK PTAFR GPR183 ANXA1 SART1 AXL RPS6KA1 NCK2 HLX CD4 SH3KBP1 JUND AP3D1 HLA-DRB1 CLECL1 STAT6 MYD88 TNFSF13B FYN GAB2 IRS2 PNP LILRA2 IL4R PTPN6 RUNX3 CORO1A TGFB1 LGALS9 TNFSF13 CCL5 ITGB2 PIK3R6 AKT1 SIRPA VAV1 VAV3 BCL6 INPP5D BLOC1S3 ZNF335 TNF SLC39A10 CSK CAV1 DNAJA3 DHPS SOX12 LAMP1 RASAL3 ZBTB1 XRCC6 TNFRSF14 ZMIZ1 CD55 PYCARD SLC7A1 BTN2A2 C…
CELL ACTIVATION	2.18088e-05	0.00144147	0.57561	-0.302483	-1.53361	639	CD70 INHBA APP SOX4 GSN IL17RA IL7R LGALS1 CD44 EMILIN2 MMP14 JAK3 CDKN1A MEF2C SYK PTAFR PAG1 GPR183 ANXA1 SART1 LCP1 HDAC9 CD93 TP53 AXL MYH9 RPS6KA1 NCK2 ACTG1 FES LDLR SMAD3 TEC FLNA LRRC8A HLX AHR ABL1 CD4 SYT11 SH3KBP1 NFIL3 PATZ1 JUND AP3D1 CBL PTK2B HLA-DRB1 CLECL1 IKZF1 PRKCE STAT6 LYL1 ID2 ZBTB7A MYD88 TCF3 EP300 TNFSF13B FYN WAS GAB2 TNFAIP8L2 DLL1 ITGA4 RPL22 APBB1IP IRS2 PNP CX3CR1 L…
REGULATION OF PROTEIN MODIFICATION PROCESS	1.18385e-07	2.14248e-05	0.704976	-0.292228	-1.53048	1037	CSPG4 DIRAS1 CCNA1 GDF11 INHBA APP SOX4 PKIB CD44 PLEC CDKN1A LMNA CORO1C SYK FGF6 CSF1R SEMA4D PPP1R15A HIPK2 TNFRSF10B TP53 TADA3 SPATC1L MVP SEMA7A PHF23 HEG1 RCAN1 CDK9 ARRB2 ENG NCK2 EHMT2 PAF1 MOB3C LRP5 TTLL12 TEC SASH1 PRLR ABL1 NFYA CD4 CTDSP2 PMEPA1 ROBO1 YWHAG GNA12 HSPA2 PLXNB2 ARNT DIP2B AKT1S1 RNF40 ARID5A CCNE1 CBL FRY WNK1 PTK2B HLA-DRB1 IVNS1ABP FCGR1A XRCC1 PRKCE PPM1F HSP90AB1 …
LYMPHOCYTE MEDIATED IMMUNITY	0.00252358	0.0459993	0.431708	-0.349321	-1.52915	165	FCER2 CD70 IL7R ARRB2 PLEKHM2 AHR RFTN1 ARID5A HLA-DRB1 FCGR1A C5 MYO1G STAT6 TUBB MYD88 WAS TUBB4B IL4R PTPN6 SUPT6H CORO1A TGFB1 CTSH LGALS9 TNFSF13 RNF19B NKG7 PIK3R6 CARD9 VAV1 CSF2RB BCL6 TRAF3IP2 INPP5D TNF DENND1B MICA TCIRG1 TRPM4 PRKCD P2RX7 CRK LAMP1
MRNA CATABOLIC PROCESS	0.00208855	0.0396877	0.431708	-0.342415	-1.52863	192	VIM AGO2 KHSRP XRN2 MEX3D HSPA1A MYD88 FASTKD5 RBM10 IGF2BP1 GIGYF2 DCP1B HNRNPC TAF15 AKT1 SAMD4B HELZ2 MAPKAPK2 CARHSP1 TRAF3IP2 SMG5 FXR2 YTHDF1 PRR5L EXOSC2 ALKBH5 PCBP4 TNRC6A RNH1 RNPS1 CNOT3 PRKCD CASC3 ELAVL1 SMG9 YBX1 SLC11A1 YTHDF2 PATL1 CTIF EIF4ENIF1 SND1 MRTO4 EDC4 GTPBP1 YBX3 EXOSC6 E2F1 THRAP3 NT5C3B EDC3 CNOT8 DDX5 SECISBP2 EIF4A3 PRKCA HNRNPAB DCPS NUDT16L1 NUDT16
NEGATIVE REGULATION OF PROTEIN METABOLIC PROCESS	5.04373e-06	0.000479217	0.610527	-0.299314	-1.52574	711	FURIN APP SOX4 ITM2C ECM1 PKIB CD44 JAK3 PLEC CDKN1A CORO1C ANXA2 SEMA4D PPP1R15A HIPK2 TP53 MVP HEG1 ARRB2 ENG RPS6KA1 NCK2 TIMP2 LDLR SMAD3 ENC1 LRP5 AGO2 FLNA ABL1 CTDSP2 PMEPA1 YWHAG SIMC1 DNAJB6 KHSRP AKT1S1 CBL FRY NFKB1 IVNS1ABP C5 XRCC1 PRKCE PPM1F HSP90AB1 SMYD3 GPX1 HMG20B MEX3D HSPA1A SIN3A FYN NTRK3 LAPTM4B PPP1R9B CHMP6 EPHA1 MIR146A UBXN1 PTPN6 SUPT6H NOG CDC20 CSTB PML EIF4G1 TINF2…
REGULATION OF CELL CYCLE	2.84594e-06	0.000316057	0.627257	-0.296171	-1.52538	797	FHL1 CCNA1 INHBA APP PTCH1 RPS6KA2 FOXN3 CDKN1A FOSL1 BTG1 ANXA1 PPP1R15A HIPK2 TP53 TADA3 CDC123 CDK9 MX2 DCTN1 PAF1 LRP5 TTLL12 USP22 ABL1 CTDSP2 RUVBL1 HSPA2 FOXA1 PRDM11 JUND RNF40 TACC3 CCNE1 MAP10 NUMA1 PSME1 PRC1 PRKCE SPAG5 HSP90AB1 ID2 MARK4 HSPA1A SIN3A FZR1 BOP1 CDC37 MEPCE BCL2L1 PPP1R9B CHMP6 TP53BP2 PHACTR4 NUBP1 PTPN6 PIM2 ZBTB17 CDC20 RUNX3 PML EIF4G1 WNT10B PTPN3 DCUN1D3 PRKACA R…
NEGATIVE REGULATION OF PROTEIN MODIFICATION PROCESS	0.000189679	0.00781939	0.518848	-0.314984	-1.52531	373	SOX4 PKIB PLEC CDKN1A CORO1C SEMA4D PPP1R15A MVP HEG1 ARRB2 ENG NCK2 LRP5 ABL1 CTDSP2 PMEPA1 YWHAG AKT1S1 CBL FRY IVNS1ABP XRCC1 PRKCE PPM1F SMYD3 HMG20B HSPA1A SIN3A FYN NTRK3 PPP1R9B CHMP6 EPHA1 MIR146A UBXN1 PTPN6 SUPT6H NOG CDC20 EIF4G1 TINF2 DCUN1D3 FKBP8 BCOR TGFB1 LATS2 DUSP3 INPP5F MICAL1 MLLT1 AKT1 SIRPA USP4 TAF7 DBNDD1 CTBP1 NUP62 GNAI2 DNMT1 ARRB1 TRIM27 PPP1R11 G6PD JUN PRR5L PIAS3 T…
POSITIVE REGULATION OF INTRACELLULAR SIGNAL TRANSDUCTION	2.36143e-05	0.00152283	0.57561	-0.302265	-1.52461	578	CSPG4 DIRAS1 APP ECM1 MAP4K4 LGALS1 CD44 SYK CSF1R GPR183 SEMA4D HIPK2 TNFRSF10B TP53 AXL P2RY8 SPATC1L SEMA7A HCST ARRB2 ENG NCK2 IGFBP4 AKT3 TRIM8 SASH1 FLNA ABL1 CD4 ROBO1 CBL PTK2B HLA-DRB1 PRKCE TRIM62 HSP90AB1 GPX1 HSPA1A HCLS1 MYD88 EP300 SLC15A3 FYN CPNE1 NTRK3 MAZ CX3CR1 GLIPR2 CXXC5 TRIP6 MAP4K1 ACTN4 PTPN6 PIM2 PML RELL1 PRMT1 TGFB1 RBCK1 UBE2I CHERP HCRTR1 EIF5A TPD52L1 TMEM106A TRAF7…
REGULATION OF CATABOLIC PROCESS	3.53056e-06	0.000367614	0.627257	-0.296718	-1.52349	761	VIM LZTS1 FURIN APP TBC1D14 EEF1A2 ANXA2 HIPK2 TP53 GPSM1 PHF23 EHMT2 TIMP2 LDLR CBFA2T3 SMAD3 TRIM8 DAP AGO2 FLNA ABL1 CAPN1 EZR CPT1A GNA12 ARNT KHSRP NKD2 RNF40 PTK2B PSME1 PRKCE HSP90AB1 PTTG1IP GPX1 MEX3D APC2 BMF HSPA1A FZR1 ZBTB7A MYD88 EP300 FYN FASTKD5 LAPTM4B FYCO1 CHMP6 IRS2 DDX49 RBM10 MIR146A ATP6V0C UBXN1 SOGA1 HGS PIM2 EIF4G3 CDC20 PML EIF4G1 WNT10B PTPN3 ZKSCAN3 PRKACA STX5 SNX33 …
TRANSMEMBRANE RECEPTOR PROTEIN TYROSINE KINASE SIGNALING PATHWAY	0.000473616	0.0157203	0.498493	-0.317029	-1.52292	344	CSPG4 TIAM1 COL4A2 WASF1 JAK3 SYK FGF6 PAK3 CSF1R MVB12B AXL MVP NCK2 IGFBP4 FES IGF2R ARID5B PRLR ABL1 CD4 CSRNP1 ROBO1 ARNT AKT1S1 CYFIP2 CBL PTK2B STAT6 FYN NTRK3 GAB2 PTPRE DLL1 CHMP6 IRS2 EPHA1 LEPROTL1 MIR146A SOGA1 HGS PIK3R3 DOK1 NOG FGFRL1 DOK2 SHKBP1 PTPN3 TGFB1 GIGYF2 DUSP3 PLCG1 AKT1 IQGAP1 VAV1 TNK2 MAPKAPK2 NUP62 CCND3 STAT3 MYO1C GNAI2 BAIAP2 RAB7A ADIPOR1 ADRB2 ZFAND5 SHC1 VEGFB S…
NEGATIVE REGULATION OF PHOSPHORUS METABOLIC PROCESS	0.000776838	0.0214718	0.477271	-0.321926	-1.52197	298	INHBA PKIB PLEC CDKN1A CORO1C SEMA4D PPP1R15A MIDN TP53 MVP HEG1 ARRB2 ENG NCK2 CBFA2T3 LRP5 ABL1 CTDSP2 PMEPA1 YWHAG PARP1 AKT1S1 CBL PPM1F SMYD3 NTRK3 PPP1R9B CHMP6 IRS2 EPHA1 MIR146A ANKLE2 PTPN6 NOG LPIN1 EIF4G1 FKBP8 TGFB1 LATS2 SIRT6 DUSP3 INPP5F MICAL1 MLLT1 AKT1 IQGAP1 SIRPA TAF7 DBNDD1 NUP62 STAT3 HDAC4 GNAI2 TRIM27 PPP1R11 JUN PRR5L TNF PLK1 MFHAS1 CADM4 TFAP4 CSK PPP2R1A TARBP2 PRKCD C…
NEGATIVE REGULATION OF ORGANELLE ORGANIZATION	0.00108311	0.0264718	0.45506	-0.325953	-1.52186	261	SHANK1 GSN RPS6KA2 LMNA LIMA1 PLEKHH2 SLC35F6 TP53 PHF23 NAV3 SSH2 ARRB2 EHMT2 TTBK2 PARP1 CORO1B XRCC1 GPX1 APC2 HSPA1A WAS BCL2L1 NUBP1 SPTAN1 TINF2 TBCD CORO1A SLC25A5 FKBP4 TMSB10 AVIL HNRNPC AKT1 MAD1L1 EPS8 EVI5L CCNF HUWE1 RAB7A CAMSAP1 TRIOBP RNF41 WASF2 FLII TPX2 TOM1L1 PLK1 SSH1 BUB1B BCL2L2 KATNB1 BUB1 MAD2L1BP STMN1 PRKCD CDK5RAP2 MID1IP1 ACD CHMP4B CAPG CAPZB CCNB1 TSPO PINX1 BECN1 S…
MUSCLE CELL DIFFERENTIATION	0.00155282	0.0328773	0.45506	-0.338461	-1.51973	197	MMP14 PLEC LMNA MEF2C OBSCN IRX3 HDAC9 ASB2 MYH9 RCAN1 CDK9 ARRB2 ENG ACTG1 TNNT1 SYNE1 CTDP1 SMYD3 GPX1 ID2 DMPK DLL1 WT1 KDM6B IL4R ACTN4 SUPT6H WNT10B HOMER1 CD53 TGFB1 RBM38 HDAC3 AKT1 RORA HDAC4 PTGFRN DNMT1 ACVR1 SGCB G6PD FLII MECP2 NFATC3 BMPR1A FOXO4 TARBP2 MTOR AKAP13 ITGB1 SETD3 BCL9 YBX1 PTBP1 MYOF SKI WDR1
REGULATION OF HEMOPOIESIS	0.00147816	0.0321934	0.45506	-0.328241	-1.51933	243	INHBA SOX4 IL7R LGALS1 MMP14 JAK3 MEF2C SYK ANXA1 SART1 AXL FES PAF1 HLX ABL1 CD4 ARNT AP3D1 PTK2B HLA-DRB1 ID2 HSPA1A HCLS1 DLL1 TFE3 ABCB10 TOB2 PNP KLF13 IL4R PTPN6 RUNX3 PRMT1 TGFB1 CTNNBIP1 LGALS9 ACIN1 PIK3R6 NFKBIA STAT3 STAT1 BCL6 INPP5D RNF41 ZFPM1 ETS1 ESRRA LDB1 PIAS3 TNF
EMBRYO DEVELOPMENT	2.37052e-05	0.00152283	0.57561	-0.299075	-1.51625	638	TSHZ1 DLX1 INHBA FURIN ADCY9 SOX4 PTCH1 COL4A2 ZNF358 CCM2 MMP14 PHLDB1 MICAL2 MEF2C FOSL1 DLX2 ITGA7 HIPK2 IRX3 TP53 ASB2 HS6ST1 SH3PXD2A HEG1 MYH9 ENG SMAD3 PAF1 LRP5 USP22 CMTM3 HLX ABL1 MED12 GNA12 DNAJB6 FOXA1 TIFAB PLXNB2 SEMA3F ARNT MTHFD1L TGIF2 CREBBP WNK1 C5 ID2 SIN3A LUZP1 EP300 MBP ITGA3 DLL1 ITGA4 BCL2L1 WT1 BRD2 KDM6B PHACTR4 TRIP6 SUPT6H NOG ZBTB17 CHTOP PRKACA TRIM28 PRMT1 FKBP8 B…
CALCIUM ION TRANSPORT	0.00164949	0.0342562	0.45506	-0.336146	-1.51546	203	HOMER3 NTSR1 KCNN4 JAK3 DIAPH1 ANXA2 AHNAK ARRB2 SLC25A25 MCOLN1 ABL1 ASIC1 CD4 ORAI2 HSPA2 STIM1 SLC25A23 PTK2B RASA3 PRKCE FYN LILRA2 PTPN6 PML PANX1 PRKACA TRPV2 HOMER1 CORO1A IL16 PKD1L3 CHERP UBQLN1 PLCG1 NCS1 CCL5 TPT1 JPH3 GNAI2 CYSLTR1 TRIM27 G6PD PKDREJ ATP2B3 PKD1 CAMK2G SESTD1 TRPM4 VDR CACNB1 CAV1 HTT P2RX7 RYR3 CACNA1D PKD2 TSPO NOS3 SEC61A1
AMACRINE CELL DIFFERENTIATION	0.00161844	0.0337896	0.45506	-0.989293	-1.51525	2	DLX1 DLX2
REGULATION OF CELL DEATH	3.4772e-07	4.98682e-05	0.674963	-0.290676	-1.51482	995	FCER2 DLX1 INHBA SOX4 ITM2C GSN MAP4K4 IL7R NTSR1 LGALS1 RPS6KA2 CD44 EMILIN2 JAK3 EEF1A2 CDKN1A LMNA MEF2C SYK FOSL1 BTG1 SLC35F6 PAK3 CSF1R CTNNA1 SEMA4D ANXA1 HIPK2 TNFRSF10B TP53 AXL ITPRIP TLE1 ARRB2 ENG RPS6KA1 NCK2 SMAD3 PEA15 IGF2R LRP5 STK17B CALHM2 FLNA NSMAF PRLR ABL1 DNAJB6 FOXA1 TMBIM1 PRDM11 PARP1 AKT1S1 CBL PTK2B NFKB1 IVNS1ABP HSP90AB1 PTTG1IP GPX1 UCP2 BMF MARK4 HSPA1A TSC22D3 SI…
D ASPARTATE IMPORT ACROSS PLASMA MEMBRANE	0.00184296	0.0366254	0.45506	-0.988495	-1.51403	2	NTSR1 SLC1A3
B CELL ACTIVATION	0.00280338	0.0492114	0.431708	-0.344807	-1.51348	175	CD70 INHBA IL7R LGALS1 MMP14 JAK3 CDKN1A MEF2C SYK GPR183 HDAC9 TP53 LRRC8A AHR ABL1 SH3KBP1 PTK2B STAT6 LYL1 ID2 ZBTB7A TCF3 EP300 TNFSF13B DLL1 ITGA4 IRS2 PTPN6 SUPT6H TGFB1 SLC25A5 TNFSF13 VAV3 HDAC4 BCL6 TRAF3IP2 INPP5D DOCK11 SLC39A10 IGBP1 TCIRG1 PRKCD KLF6 CTPS1 ITGB1 SPI1 FLT3 TXLNA
NEGATIVE REGULATION OF MULTICELLULAR ORGANISMAL PROCESS	5.57866e-05	0.00300733	0.557332	-0.302514	-1.51289	530	HOMER3 DLX1 INHBA RAP1GAP FURIN PTCH1 ECM1 COL4A2 JAK3 LMNA CORO1C MEF2C CERS2 DLX2 CTNNA1 SEMA4D ANXA1 HDAC9 TP53 AXL BCL11A SEMA7A NAV3 ARRB2 LDLR TNNT1 SMAD3 HLX HDAC7 SYT11 EZR ROBO1 FOXA1 TIFAB PATZ1 SEMA3F KHSRP DIP2B CTDP1 WNK1 PTK2B NFKB1 HLA-DRB1 TRIM62 HSP90AB1 WWC3 ID2 PROCR MBP NTRK3 DLL1 TFE3 LAPTM4B WT1 TOB2 CX3CR1 MIR146A GDI1 IL4R IFNGR1 PTPN6 HGS NOG RUNX3 PML LPIN1 WNT10B ARHGDI…
REGULATION OF NERVOUS SYSTEM DEVELOPMENT	0.00153796	0.0328326	0.45506	-0.326423	-1.51216	244	CLSTN2 DLX1 TIAM1 PLXND1 PAK3 CERS2 DLX2 CTNNA1 SEMA4D TP53 SEMA7A LDLR NUMB ROBO1 PLXNB2 SEMA3F DIP2B SRRT ID2 MBP NTRK3 DLL1 PLXNA1 NUMBL NIN CX3CR1 CLSTN3 MIR146A GDI1 NOG LPIN1 TRPV2 TGFB1 DLG5 PRMT5 CLSTN1 AKT1 IST1 PLXNB1 STK11 BAIAP2 SPEN DIXDC1 YWHAH CAPRIN1 ZNF335 TNF NTN1 BMPR1A MTOR RTN4R CST7 SKI YTHDF2 RUFY3 TSPO SEMA6A RNF10 LIMK1 SEMA4G NLGN2 NR1D1 SPINT1 XRCC5 E2F1 FAIM SRF PER2 C…
MONONUCLEAR CELL DIFFERENTIATION	0.00177453	0.0357776	0.45506	-0.322374	-1.51164	280	INHBA SOX4 IL7R LGALS1 MMP14 JAK3 SYK CSF1R GPR183 ANXA1 SART1 HDAC9 TP53 AXL MYH9 FES LRRC8A HLX ABL1 CD4 NFIL3 PATZ1 AP3D1 PTK2B HLA-DRB1 IKZF1 STAT6 LYL1 ID2 ZBTB7A TCF3 EP300 TNFSF13B DLL1 ITGA4 RPL22 PNP IL4R PTPN6 RUNX3 SLC25A5 CTNNBIP1 LGALS9 ACIN1 PIK3R6 VAV1 PKNOX1 RORA JMJD6 STAT3 HDAC4 BCL6 STK11 TRAF3IP2 INPP5D RNF41 ZFPM1 JUN DOCK11 THOC5 TCIRG1 RELB ERBB2 KLF6 MTOR DNAJA3 ITGB1 PREX…
POSITIVE REGULATION OF PROTEIN MODIFICATION PROCESS	2.97736e-05	0.00183675	0.57561	-0.297844	-1.51001	638	CSPG4 DIRAS1 GDF11 INHBA APP SOX4 CD44 CDKN1A LMNA SYK FGF6 CSF1R SEMA4D PPP1R15A HIPK2 TNFRSF10B TP53 SPATC1L SEMA7A PHF23 CDK9 ARRB2 ENG PAF1 MOB3C TEC SASH1 PRLR ABL1 CD4 ROBO1 GNA12 HSPA2 ARNT DIP2B RNF40 ARID5A WNK1 PTK2B HLA-DRB1 FCGR1A HSP90AB1 SMYD3 PTTG1IP NAB2 HCLS1 FZR1 FYN NTRK3 INCENP WBP1L MTA1 SH2D3C CX3CR1 MOB3A ANKLE2 PIK3R3 CDC20 PML EIF4G1 DCUN1D3 CHTOP CKS2 DAZAP2 TNKS1BP1 TGF…
POSITIVE REGULATION OF CATALYTIC ACTIVITY	1.00551e-05	0.000858749	0.593325	-0.294649	-1.50814	745	FCER2 DIRAS1 SIPA1L2 TIAM1 RAP1GAP APP GSN PKIB MAP4K4 TBC1D14 IQSEC1 EEF1A2 CDKN1A CORO1C MEF2C SYK PTAFR CSF1R UHRF1 SEMA4D PPP1R15A TNFRSF10B AXL SPATC1L TBC1D16 SMAD3 MOB3C ABR SASH1 DAP SH3BP1 PRLR ABL1 CD4 GNA15 ARHGEF10 ROBO1 GNA12 CYFIP2 DOCK6 STIM1 SIPA1L3 WNK1 PTK2B HLA-DRB1 FCGR1A PSME1 ARHGAP25 XRCC1 ASAP1 PPM1F HSP90AB1 NAB2 TBC1D9B APC2 HSPA1A FZR1 FYN MBP NTRK3 INCENP EPHA1 MOB3A P…
POSITIVE REGULATION OF PROTEOLYSIS	0.00180849	0.03627	0.45506	-0.323104	-1.50791	267	FURIN APP GSN MMP14 SYK ANXA2 MYH9 CBFA2T3 SMAD3 DAP ROBO1 NKD2 RNF40 CYFIP2 PTK2B PSME1 PPM1F HSPA1A FZR1 FYN MBP CDC20 PML GRAMD4 SNX33 PSMC3 TNIP1 CTSH SIRT6 MTCH1 UBQLN1 LGALS9 RNF19B AXIN1 CHFR AKT1 CARD9 CASP4 GABARAP BCAP31 BBC3 IST1 LPCAT3 CCDC22 CLN6 USP5 STAT3 CSNK1D CASP2 MAP3K5 BID TNF FBXW11 SMURF1 ADRM1 PLK1 RAD23A ZFAND2A ARL6IP5 TFAP4 HSPBP1 CASP10 PSMC5 PDCD6 CAV1 RCN3
ION TRANSMEMBRANE TRANSPORT	3.6452e-05	0.00211505	0.557332	-0.300772	-1.50781	545	FHL1 SHANK1 ATP1A3 APP NTSR1 KCNN4 SLC28A3 KCNQ3 DIAPH1 MEF2C PTAFR KCNK10 ANXA2 KCNA6 SLC1A3 AHNAK TMCO3 KCNK6 KCNG1 TTYH3 SLC25A25 CALHM2 MCOLN1 FLNA LRRC8A ABL1 CAPN1 ASIC1 SFXN3 ORAI2 HSPA2 STIM1 SLC25A23 WNK1 PTK2B RASA3 SLC12A6 PRKCE KCNS1 UCP2 ATP8B2 SLC1A4 SLC15A3 FYN SLC38A7 SLC9A6 ANO8 UTRN GLRX ABCC4 ANO10 ATP6V0C SLC39A13 ACTN4 PTPN6 SLC25A29 PTPN3 PANX1 ABCC1 SLC25A6 PLP2 PRKACA TRPV…
CELL PART MORPHOGENESIS	0.000196562	0.00798967	0.518848	-0.31158	-1.50727	368	SHANK1 DPYSL2 LZTS1 TIAM1 APP PLXND1 PTCH1 MAP4K4 WASF1 CD44 PLEC CORO1C PAK3 CSF1R SEMA4D BCL11A SEMA7A NEFH ABL1 NUMB ROBO1 PLXNB2 SEMA3F DIP2B CORO1B CYFIP2 KIF5C HSP90AB1 SIN3A FYN MBP CPNE1 ITGA4 PLXNA1 BCL2L1 NUMBL PACSIN2 SLC9A6 ABI2 EPHA1 NIN SYT3 GDI1 KIRREL3 NOG TRPV2 IGF2BP1 RAPH1 ARHGAP35 TAOK2 IQGAP1 DLG4 NCAM1 CFL1 SRGAP2 IST1 PLXNB1 MAP1A ISL2 EPB41L3 STK11 PQBP1 UNC5B BAIAP2 DIXDC…
MRNA METABOLIC PROCESS	1.85501e-05	0.00130555	0.57561	-0.298685	-1.50701	602	VIM APP SART1 TP53 CDK9 PAF1 RNU4-2 SCAF1 RXRA RNU5A-1 AGO2 SCNM1 ZC3H10 KHSRP RNF40 RNU5B-1 RNU5E-1 XRN2 MEX3D SRRT RBMX HSPA1A ZBTB7A MYD88 RNU6ATAC FASTKD5 RNU4-1 DHX38 DHX8 SLU7 RBM10 SUPT6H PRKACA TAF4 PUF60 KHDRBS1 IGF2BP1 PHRF1 HMX2 NSUN2 GIGYF2 HSPA8 RBM38 SUPT5H SF3B2 DCP1B RBM15B HNRNPC CPSF4 PRMT5 XAB2 ACIN1 TAF15 AKT1 SF3A2 TSEN54 SNIP1 EFTUD2 HNRNPK USP4 TAF7 SAMD4B HELZ2 CDK11B MAPK…
DEFENSE RESPONSE	2.57869e-06	0.000292547	0.627257	-0.290666	-1.50615	870	VIM MGLL S1PR3 INHBA FURIN APP ECM1 GSN IL17RA MPEG1 IL7R NCF2 KCNN4 LGALS1 HK1 CD44 EMILIN2 JAK3 MEF2C SYK PTAFR FOSL1 PAK3 CSF1R ATRN ANXA1 HDAC9 TP53 CXCR3 AXL AKNA SEMA7A ARRB2 ACTG1 IGFBP4 FES MX2 LDLR SMAD3 PLEKHM2 CHST4 TRIM8 TTLL12 LY86 ASIC1 CD4 SYT11 CCDC92 ARID5A CREBBP PTK2B NFKB1 RNF39 IRF2 HLA-DRB1 FCGR1A C5 TRIM62 HSP90AB1 GPX1 GBP2 STAT6 LGALS3BP METRNL SIN3A TUBB MYD88 APOBEC3B E…
MITOTIC CELL CYCLE PROCESS	2.69589e-05	0.00169351	0.57561	-0.297885	-1.50355	599	FHL1 CCNA1 LZTS1 INHBA APP FOXN3 CDKN1A ANXA1 TP53 PCNT TUBG1 DCTN1 LRP5 FLNA RAB35 CTDSP2 ARHGEF10 KIFC1 HSPA2 TACC3 CTDP1 CCNE1 MAP10 NUMA1 PSME1 PRC1 SPAG5 NDE1 ID2 HSPA1A SIN3A FZR1 MEPCE INCENP PPP1R9B CHMP6 RTKN ZNF324 ANKLE2 PTPN6 PIM2 CDC20 PML LPIN1 EIF4G1 WNT10B DCUN1D3 CKS2 ANAPC7 KLHL18 SNX33 KHDRBS1 UBE2I LATS2 GIGYF2 CCNG2 TERT TPD52L1 SUN2 CDC14B NEK6 TAOK2 MYBL2 PRMT5 GTSE1 SMC1A …
MYELOID CELL DIFFERENTIATION	0.00105404	0.0260122	0.45506	-0.320914	-1.50141	275	INHBA APP JAK3 MEF2C ANXA2 CSF1R GPR183 HIPK2 SH3PXD2A MYH9 FES CBFA2T3 PAF1 CD4 ARNT PARP1 PTK2B HLA-DRB1 IKZF1 ID2 HSPA1A HCLS1 ZBTB7A EP300 GAB2 DLL1 TFE3 ABCB10 TOB2 KLF13 PTPN6 PML SBNO2 PRMT1 TGFB1 SLC25A5 CTNNBIP1 LGALS9 ACIN1 NFKBIA PKNOX1 JMJD6 EIF2AK1 STAT3 STAT1 JUNB BCL6 GPC3 CITED2 INPP5D JAGN1 RNF41 WASF2 ZFPM1 G6PD ETS1 ESRRA JUN LDB1 PIAS3 TNF THOC5 NCOA6 MFHAS1 TCIRG1 RELB ANKRD5…
POSITIVE REGULATION OF MULTICELLULAR ORGANISMAL PROCESS	5.56388e-06	0.000515745	0.610527	-0.291717	-1.50117	796	CLSTN2 TIAM1 INHBA FURIN APP SOX4 PLXND1 ECM1 ZNF516 IL17RA IL7R NTSR1 LGALS1 TBXAS1 HK1 EMILIN2 MMP14 MEF2C SYK PTAFR BTG1 PAK3 ANXA2 CSF1R TRIM16 SEMA4D ANXA1 SART1 HIPK2 AXL SEMA7A HEG1 CDK9 ARRB2 ENG FES AKT3 SMAD3 SASH1 AGO2 HLX PRLR ABL1 CD4 EZR NUMB ROBO1 RFTN1 TMBIM1 PLXNB2 ARNT PARP1 AP3D1 ARID5A STIM1 PTK2B NUMA1 HLA-DRB1 C5 CLECL1 PRKCE STAT6 UCP2 SRRT ID2 HSPA1A HCLS1 MYD88 MBP DLL1 P…
REGULATION OF PHOSPHORUS METABOLIC PROCESS	4.65935e-06	0.000456001	0.610527	-0.28909	-1.50074	886	CSPG4 DIRAS1 CCNA1 GDF11 INHBA APP PKIB NTSR1 CD44 EEF1A2 PLEC CDKN1A CORO1C MEF2C SYK PTAFR FGF6 CSF1R SEMA4D PPP1R15A HIPK2 MIDN TNFRSF10B TP53 TADA3 AXL SPATC1L MVP SEMA7A HEG1 RCAN1 CDK9 ARRB2 ENG NCK2 LDLR CBFA2T3 SMAD3 MOB3C LRP5 TEC SASH1 PRLR ABL1 CD4 CTDSP2 PMEPA1 ROBO1 YWHAG GNA12 HSPA2 PLXNB2 ARNT PARP1 AKT1S1 CCNE1 CBL WNK1 PTK2B HLA-DRB1 FCGR1A PRKCE PPM1F HSP90AB1 SMYD3 NAB2 HCLS1 Z…
EPITHELIAL CELL DIFFERENTIATION	0.000491185	0.0157292	0.477271	-0.315612	-1.50039	311	FOSL2 ONECUT2 VIM S1PR3 SOX4 PTCH1 CCM2 PLEC MEF2C BTG1 BARX1 TRIM16 ANXA1 HEG1 AQP3 SMAD3 SH3BP1 PRLR ABL1 SIDT2 EZR CPT1A FOXA1 SIPA1L3 NUMA1 GPX1 ID2 FZR1 TUBB MYD88 DLL1 WT1 ABI2 KDM6B WNT10B PGK1 DLG5 TNFRSF1A AKT1 IQGAP1 ACADVL PIP5K1A SAV1 CDHR2 MYO7A APOLD1 MSN STAT1 AKR1B1 SCRIB AKR1C2 ACVR1 TJP2 TRIOBP MAFG JUN KDM5B VEZF1 TNF TPRN SLC9A3R1 RAB1B VDR TOLLIP FZD2 CAV1
ION TRANSPORT	1.85375e-05	0.00130555	0.57561	-0.292943	-1.4978	734	FHL1 SHANK1 HOMER3 ATP1A3 APP NTSR1 KCNN4 SLC28A3 JAK3 KCNQ3 DIAPH1 MEF2C SYK PTAFR KCNK10 ANXA2 KCNA6 SLC1A3 ANXA1 AHNAK TMCO3 KCNK6 KCNG1 TTYH3 ARRB2 SLC25A25 CALHM2 MCOLN1 FLNA LRRC8A ABL1 CAPN1 ASIC1 CD4 SYT11 SFXN3 ORAI2 HSPA2 STIM1 SLC25A23 WNK1 PTK2B RASA3 SLC12A6 PRKCE MLC1 KCNS1 UCP2 DMPK SLC2A3 ATP8B2 SLC1A4 SLC15A3 FYN SLC38A7 SLC9A6 ANO8 UTRN GLRX ABCC4 ANO10 SYT3 ATP6V0C SLC39A13 LIL…
IMMUNE EFFECTOR PROCESS	0.000841416	0.0226794	0.477271	-0.310804	-1.49576	349	FCER2 CD70 APP IL7R LGALS1 HK1 JAK3 PLEC SYK PTAFR GPR183 ANXA1 LCP1 TP53 SEMA7A ARRB2 FES PLEKHM2 HLX AHR ABL1 RFTN1 ARID5A CBL PTK2B HLA-DRB1 FCGR1A C5 PRKCE MYO1G STAT6 TUBB MYD88 FYN WAS GAB2 DLL1 APBB1IP TUBB4B CX3CR1 LILRA2 IL4R PTPN6 SUPT6H SBNO2 CORO1A TGFB1 NOS2 CTSH LGALS9 TNFSF13 RNF19B NKG7 ITGB2 PIK3R6 CARD9 VAV1 VAV3 RORA CSF2RB GBF1 STAT3 BCL6 CUEDC2 STXBP2 TRAF3IP2 INPP5D RGCC JAG…
MITOTIC CELL CYCLE PHASE TRANSITION	0.000887013	0.0233589	0.477271	-0.310476	-1.49418	353	FHL1 CCNA1 LZTS1 INHBA APP FOXN3 CDKN1A ANXA1 TP53 CTDSP2 HSPA2 TACC3 CTDP1 CCNE1 PSME1 ID2 SIN3A FZR1 MEPCE PPP1R9B ZNF324 PTPN6 PIM2 PML EIF4G1 WNT10B DCUN1D3 CKS2 ANAPC7 KLHL18 KHDRBS1 LATS2 GIGYF2 CCNG2 TERT TPD52L1 CDC14B NEK6 TAOK2 GTSE1 BRD4 CHFR AKT1 RPL26 MAD1L1 EPS8 UBE2S CCNF CCND3 NABP2 CDK18 CDC25B RCC1 ACVR1 RGCC CASP2 MECP2 CDC25C BID AVEN PKD1 PLK1 CDK16 RFWD3 BUB1B TFAP4 CDC34 BU…
REGULATION OF PROTEIN PHOSPHORYLATION	4.50847e-05	0.00251977	0.557332	-0.29338	-1.49294	687	CSPG4 DIRAS1 CCNA1 GDF11 INHBA APP PKIB CD44 PLEC CDKN1A CORO1C SYK FGF6 CSF1R SEMA4D HIPK2 TNFRSF10B TP53 TADA3 SPATC1L MVP SEMA7A HEG1 CDK9 ARRB2 ENG NCK2 MOB3C LRP5 TEC SASH1 PRLR ABL1 CD4 CTDSP2 PMEPA1 ROBO1 YWHAG HSPA2 PLXNB2 AKT1S1 CCNE1 CBL WNK1 PTK2B HLA-DRB1 FCGR1A PRKCE PPM1F HSP90AB1 SMYD3 NAB2 HCLS1 CDC37 FYN NTRK3 INCENP PPP1R9B CHMP6 SH2D3C EPHA1 CX3CR1 MIR146A MOB3A PTPN6 HGS PIK3R…
POSTTRANSCRIPTIONAL REGULATION OF GENE EXPRESSION	0.000209522	0.008382	0.518848	-0.304973	-1.49215	433	VIM APP SOX4 PTAFR PPP1R15A TP53 CDC123 RPS6KA1 NCK2 SMAD3 ENC1 MKNK1 AGO2 ZC3H10 PLXNB2 KHSRP EIF4H PTK2B MEX3D SRRT MYD88 CDC37 FASTKD5 RPL22 EIF3D DDX49 RBM10 EEF2 MIR146A LSM14B JMJD4 EIF4G3 EIF4G1 KHDRBS1 IGF2BP1 TGFB1 NSUN2 GIGYF2 PER1 EIF5A TERT DCP1B ILF3 HNRNPC TAF15 CCL5 EIF2B2 PA2G4 AKT1 RPL26 ZC3H18 SNIP1 SAMD4B PAIP2 MAPKAPK2 NGRN CARHSP1 EIF2AK1 STAT3 GAPDH IGF2BP2 PLD1 TRAF3IP2 FXR…
HEART DEVELOPMENT	0.000919571	0.0238555	0.477271	-0.313525	-1.48991	315	SOX4 PLXND1 PTCH1 RPS6KA2 CCM2 PLEC CDKN1A LMNA MICAL2 MEF2C IRX3 HDAC9 TP53 ASB2 HEG1 ARRB2 ENG SMAD3 FLNA ROBO1 MED12 CTDP1 ID2 LUZP1 EP300 NTRK3 ITGA3 DLL1 WT1 KDM6B NOG FGFRL1 PRMT1 BCOR TGFB1 TNFRSF1A PPP1R13L SAV1 VGLL4 MYLK2 JMJD6 LEMD2 GPC3 CITED2 CNTRL TRAF3IP2 ACVR1 SGCB ZFPM1 G6PD JUN PKD1 SHC1 NCOA6 ZDHHC16 VEGFB LMO4 BMPR1A CCDC40 MEF2D C1orf127 ERBB2 GYS1 FZD2 MTOR AKAP13 ITGB1 TCF2…
POSITIVE REGULATION OF MAPK CASCADE	0.00176243	0.0356282	0.45506	-0.321607	-1.48961	245	CSPG4 DIRAS1 APP CD44 SYK CSF1R GPR183 HIPK2 SEMA7A ARRB2 IGFBP4 SASH1 ABL1 CD4 ROBO1 PTK2B HLA-DRB1 PRKCE MYD88 NTRK3 GLIPR2 MAP4K1 RELL1 PRMT1 TGFB1 HCRTR1 TPD52L1 TMEM106A TRAF7 ZNF622 RELL2 LGALS9 TAOK2 AXIN1 CCL5 PIK3R6 IQGAP1 CARD9 TRAF4 NELFE GNAI2 ARRB1 DIXDC1 HRAS MAP3K5 ADRB2 JUN TNF MAP2K7 SHC1 MFHAS1 MAP4K2 MAP3K10 ARL6IP5 FGFR1 CSK ERBB2 ELANE MAP2K2 AKAP13 MAGED1 P2RX7 TRIM5 MADD SP…
MICROTUBULE CYTOSKELETON ORGANIZATION	0.00026768	0.0100725	0.498493	-0.302818	-1.48919	446	CHD3 CEP70 PHLDB1 LMNA MAP7D1 TUBB6 MYH9 PCNT NCKAP5L NEFH NAV3 FES TUBG1 DCTN1 FLNA ABL1 EZR ARHGEF10 RANBP9 KIFC1 TTBK2 TACC3 MAP10 NUMA1 PRC1 SPAG5 NDE1 APC2 MARK4 HSPA1A TUBB INCENP NAV1 CHMP6 TUBB4B NIN SPEF2 NUBP1 MAP7D3 CDC20 RNF4 CEP19 TBCD FKBP4 SUN2 TPGS1 GAS8 CDC14B NEK6 MYBL2 HDAC3 SMC1A AXIN1 BICD2 GABARAP CFL1 SRGAP2 WRAP73 NUP62 CCNF FBXW5 MAP1A TUBA1B GAPDH CSNK1D RCC1 CAMSAP1 DIX…
NEGATIVE REGULATION OF PHOSPHORYLATION	0.002049	0.0393293	0.431708	-0.320244	-1.48895	256	INHBA PKIB PLEC CDKN1A CORO1C SEMA4D MIDN MVP HEG1 ARRB2 ENG NCK2 CBFA2T3 LRP5 ABL1 CTDSP2 PMEPA1 YWHAG AKT1S1 CBL PPM1F SMYD3 NTRK3 CHMP6 IRS2 EPHA1 MIR146A ANKLE2 PTPN6 NOG EIF4G1 FKBP8 TGFB1 LATS2 SIRT6 DUSP3 INPP5F MICAL1 MLLT1 AKT1 SIRPA TAF7 DBNDD1 NUP62 STAT3 HDAC4 TRIM27 JUN PRR5L PLK1 CADM4 TFAP4 CSK PPP2R1A TARBP2 PRKCD CAV1 ADAR CDK5RAP2 CD109
TISSUE DEVELOPMENT	1.37266e-06	0.000171042	0.643552	-0.285242	-1.48684	984	FOSL2 ONECUT2 TGM5 VIM GDF11 S1PR3 TIAM1 INHBA SOX4 PLXND1 PTCH1 ECM1 ZNF516 COL4A2 ZNF358 CD44 CCM2 MMP14 PLEC PHLDB1 LMNA CORO1C MICAL2 MEF2C BTG1 FGF6 BARX1 CSF1R DLX2 ITGA7 TRIM16 ATRN SEMA4D ANXA1 LCP1 IRX3 HDAC9 TP53 ASB2 AKNA SEMA7A HEG1 AQP3 RCAN1 ARRB2 ENG ACTG1 SLC25A25 SMAD3 PAF1 COL27A1 LRP5 STS ARID5B FLNA HLX SH3BP1 PRLR ABL1 SIDT2 EZR ROBO1 MED12 CPT1A FOXA1 PLXNB2 SEMA3F ARID5A MT…
CELL CYCLE	9.56145e-08	1.77563e-05	0.704976	-0.280999	-1.48597	1335	FHL1 CCNA1 EPB41L2 LZTS1 CHD3 INHBA APP PTCH1 RPS6KA2 PLEC FOXN3 CDKN1A LMNA TUBB6 FOSL1 BTG1 STK10 UHRF1 ANXA1 PPP1R15A HIPK2 TRAPPC12 TP53 TADA3 CDC123 MYH9 PCNT CDK9 MARVELD1 RPS6KA1 EHMT2 FES MX2 TUBG1 DCTN1 PAF1 LRP5 TTLL12 USP22 FLNA AHR RAB35 ABL1 EZR CTDSP2 ARHGEF10 KIFC1 RUVBL1 HSPA2 FOXA1 PRDM11 JUND RNF40 TACC3 CTDP1 CCNE1 MAP10 NUMA1 PSME1 IKZF1 PRC1 PRKCE SPAG5 HSP90AB1 NDE1 HMG20B G…
REGULATION OF GROWTH	0.000502092	0.0158521	0.477271	-0.303652	-1.48046	397	FHL1 DPYSL2 INHBA APP PTCH1 IGFBP7 MMP14 CDKN1A MEF2C BTG1 ATRN SEMA4D TP53 GAMT BCL11A SEMA7A RPS6KA1 IGFBP4 SMAD3 SMARCA4 HLX ABL1 KCTD21 EZR RUVBL1 RFTN1 PRDM11 SEMA3F DIP2B CTDP1 PTK2B PPM1F WWC3 HSPA1A SIN3A DLL1 BCL2L1 PPP1R9B WT1 DDX49 CLSTN3 SYT3 GDI1 NUBP1 NOG PML EIF4G1 DCUN1D3 TRPV2 TGFB1 LATS2 TAOK2 CLSTN1 AKT1 SAV1 CDHR2 VGLL4 IST1 CDK11B CCAR2 STAT3 BCL6 EPB41L3 GPC3 STK11 CITED2 OG…
NEGATIVE REGULATION OF CATALYTIC ACTIVITY	0.000321627	0.0118101	0.498493	-0.299786	-1.47821	463	FURIN APP ECM1 PKIB CD44 PLEC CDKN1A CORO1C ANXA2 SEMA4D ANXA1 PPP1R15A HDAC9 MIDN TP53 GPSM1 MVP ITPRIP HEG1 ARRB2 RPS6KA1 AIP TIMP2 LRP5 ABL1 YWHAG SIMC1 DNAJB6 TMBIM1 AKT1S1 CBL FRY WNK1 NFKB1 C5 PPM1F SMYD3 GPX1 PPP1R9B CHMP6 IRS2 EPHA1 RTKN UBXN1 PTPN6 CDC20 CSTB LPIN1 GPS1 WDTC1 LATS2 DUSP3 MICAL1 MLLT1 AKT1 IQGAP1 RENBP TAF7 DBNDD1 TNK2 CCAR2 NUP62 GMIP PPP1R37 GAPDH GPC3 GNAI2 ARRB1 HRAS …
REGULATION OF APOPTOTIC SIGNALING PATHWAY	0.00184548	0.0366254	0.45506	-0.316468	-1.47682	264	INHBA ITM2C CD44 LMNA SLC35F6 CTNNA1 TP53 ITPRIP ARRB2 NCK2 PEA15 TMBIM1 PARP1 IVNS1ABP PTTG1IP GPX1 HSPA1A PELI3 MAZ BCL2L1 CX3CR1 NOG PML SLC25A5 RBCK1 EIF5A TERT TPD52L1 CTSH TRAF7 UBQLN1 PLEKHF1 TPT1 AKT1 RPL26 DEDD2 BCAP31 BBC3 HNRNPK CCAR2 SGMS1 GNAI2 UNC5B ACVR1 CASP2 MNT BID TNF SLC9A3R1 BCL2L2 FGFR1 PPP2R1A HYOU1 PRKCD CAV1 HTT MAGED1 MADD SFPQ TRAP1 NOS3 SNAI1 BECN1 PYCARD EYA3 CTTN TRA…
REGULATION OF PROTEIN CATABOLIC PROCESS	0.00140567	0.0310595	0.45506	-0.311297	-1.47662	306	FURIN EEF1A2 ANXA2 HIPK2 TIMP2 LDLR CBFA2T3 SMAD3 FLNA EZR GNA12 NKD2 RNF40 PTK2B PSME1 HSP90AB1 PTTG1IP GPX1 APC2 HSPA1A FZR1 FYN LAPTM4B CHMP6 UBXN1 HGS CDC20 PML WNT10B PTPN3 PRKACA STX5 SNX33 PSMC3 NOS2 SIRT6 UBQLN1 RNF19B AXIN1 CHFR AKT1 GABARAP BCAP31 VGLL4 MSN CCAR2 CCDC22 MAP1A USP5 GPC3 CSNK1D HUWE1 RAB7A PSMD2 RNF41 TNF PKD1 SMURF1 TLK2 PLK1 RAD23A ZFAND2A USP19 HSPBP1 PSMC5 EEF1A1 CAV1…
REGULATION OF TRANSMEMBRANE TRANSPORT	0.00129857	0.0294639	0.45506	-0.315904	-1.47487	270	FHL1 SHANK1 APP NTSR1 KCNN4 KCNQ3 DIAPH1 MEF2C PTAFR KCNK10 KCNA6 AHNAK KCNK6 KCNG1 PEA15 FLNA ABL1 CAPN1 HSPA2 STIM1 WNK1 PTK2B PRKCE KCNS1 FYN IRS2 UTRN GLRX ACTN4 PTPN6 PTPN3 PRKACA HOMER1 CORO1A TERT SIRT6 UBQLN1 PLCG1 AKT1 DLG4 JPH3 GPC3 CAPN10 YWHAH HK2 ADRB2 G6PD AHCYL1 TNF DNAJC30 SESTD1 SLC9A3R1 ARL6IP5 TCIRG1 CACNB1 CAV1 HTT P2RX7 ITGB1 ACTB CNIH3 CACNA1D IFNGR2 SLC31A2 CAB39 PKD2 WDR1 …
CELLULAR COMPONENT MORPHOGENESIS	0.000492509	0.0157292	0.477271	-0.301035	-1.46967	412	SHANK1 DPYSL2 LZTS1 TIAM1 APP PLXND1 PTCH1 MAP4K4 WASF1 CD44 PLEC PHLDB1 CORO1C OBSCN PAK3 CSF1R SEMA4D BCL11A SEMA7A NEFH ACTG1 TNNT1 ABL1 NUMB ROBO1 PLXNB2 SEMA3F DIP2B CORO1B CYFIP2 KIF5C HSP90AB1 SIN3A FYN MBP CPNE1 ITGA4 PLXNA1 BCL2L1 NUMBL PACSIN2 SLC9A6 ABI2 EPHA1 NIN SYT3 GDI1 KIRREL3 NOG TRPV2 IGF2BP1 RAPH1 ARHGAP35 TAOK2 IQGAP1 DLG4 NCAM1 CFL1 SRGAP2 IST1 PLXNB1 MAP1A ISL2 EPB41L3 STK11…
CENTRAL NERVOUS SYSTEM DEVELOPMENT	0.000143104	0.00625133	0.518848	-0.29202	-1.46934	569	PRDM8 VIM DPYSL2 DLX1 GDF11 INHBA APP SOX4 PTCH1 GSN MBOAT7 CSF1R DLX2 ATRN TP53 AXL AKNA SEMA7A ARRB2 AKT3 LDLR DCTN1 PITPNM1 ABL1 NUMB ROBO1 MED12 TTBK2 PLXNB2 SEMA3F TACC3 XRCC1 MARCKSL1 HSP90AB1 NDE1 XRN2 CTNND1 ID2 OGDH SIN3A FYN VPS51 MBP NTRK3 DLL1 PPP1R9B NUMBL IRS2 NIN CX3CR1 CIC SPEF2 IFNGR1 ANKLE2 KIRREL3 NOG IGF2BP1 HMX2 TGFB1 GIGYF2 ARHGAP35 DLG5 GAS8 PITX1 PRMT5 XAB2 EIF2B2 SRGAP2 R…
REGULATION OF CELLULAR MACROMOLECULE BIOSYNTHETIC PROCESS	0.000217432	0.00851906	0.518848	-0.292058	-1.46246	548	VIM APP SOX4 ITM2C PKIB JAK3 CDKN1A PTAFR PAK3 PPP1R15A TP53 CDC123 ARRB2 RPS6KA1 NCK2 EHMT2 ENC1 MKNK1 AGO2 RUVBL1 PLXNB2 KHSRP EIF4H PTK2B CCT3 HSP90AB1 MEX3D RPL22 ABCB10 EIF3D IRS2 EEF2 MIR146A LSM14B JMJD4 EIF4G3 LPIN1 EIF4G1 TINF2 PRMT1 KHDRBS1 IGF2BP1 GIGYF2 PER1 EIF5A HMBOX1 DCP1B CCT7 ILF3 WRNIP1 HNRNPC CCL5 EIF2B2 PA2G4 AKT1 RPL26 MCRS1 PPP1R3F TFPT SAMD4B PAIP2 NGRN NABP2 WIZ EIF2AK1 S…
NEGATIVE REGULATION OF RESPONSE TO STIMULUS	1.1819e-05	0.000950286	0.593325	-0.279432	-1.45751	976	ONECUT2 HOMER3 DLX1 FURIN PTCH1 ECM1 HTRA3 IL7R CD44 MMP14 JAK3 LPXN LMNA SYK SLC35F6 BARX1 CERS2 DLX2 CTNNA1 SEMA4D ANXA1 PPP1R15A HIPK2 TP53 TLE4 MVP SEMA7A ITPRIP HEG1 RCAN1 TLE1 ARRB2 NCK2 IGFBP4 AKT3 LDLR SMAD3 PEA15 SMARCA4 TTLL12 HLX AHR SH3BP1 ABL1 HDAC7 KCTD21 SYT11 EZR RANBP9 PMEPA1 ROBO1 TMBIM1 SEMA3F NKD2 CORO1B AKT1S1 CBL NFKB1 RASA3 HLA-DRB1 IVNS1ABP ARHGAP25 C5 XRCC1 PTTG1IP GPX1 W…
DEFENSE RESPONSE TO OTHER ORGANISM	0.000165719	0.00695927	0.518848	-0.289419	-1.45562	570	VIM GSN IL17RA MPEG1 IL7R NCF2 HK1 EMILIN2 JAK3 SYK PAK3 CSF1R ANXA1 TP53 AXL ARRB2 ACTG1 FES MX2 PLEKHM2 TRIM8 TTLL12 LY86 CD4 SYT11 CCDC92 ARID5A CREBBP PTK2B RNF39 IRF2 FCGR1A C5 TRIM62 HSP90AB1 GBP2 SIN3A TUBB MYD88 APOBEC3B EP300 CDC37 SLC15A3 FYN WAS TNFAIP8L2 BCL2L1 TUBB4B UNC93B1 CX3CR1 TRGV9 LILRA2 IL4R IFNGR1 PTPN6 IL10RB PML CDC42EP2 TRIM28 GSDMD TRIM35 CORO1A RBCK1 RNF26 NOS2 TMEM106A…
REGULATION OF TRANSPORT	1.11448e-05	0.000910874	0.593325	-0.27771	-1.44721	972	PTPN14 FHL1 SHANK1 HOMER3 INHBA FURIN APP SOX4 PTCH1 TUB NTSR1 KCNN4 JAK3 KCNQ3 DIAPH1 MICALL2 MEF2C SYK PTAFR SLC35F6 KCNK10 ANXA2 REEP6 KCNA6 ANXA1 AHNAK KCNK6 LCP1 MIDN FRAT1 AXL KCNG1 PCNT NEFH ARRB2 ACTG1 FES PNKD MX2 SMAD3 PEA15 LRP5 RXRA FLNA LRRC8A MBTPS1 ABL1 CAPN1 ASIC1 SIDT2 CD4 SYT11 EZR NUMB CPT1A HSPA2 TIFAB STIM1 CBL PREB WNK1 PTK2B NFKB1 NUMA1 HLA-DRB1 PRKCE SPAG5 MLC1 KCNS1 PPM1F…
POSITIVE REGULATION OF PROTEIN PHOSPHORYLATION	0.000967515	0.0246781	0.477271	-0.295018	-1.44581	430	CSPG4 DIRAS1 GDF11 INHBA APP CD44 CDKN1A SYK FGF6 CSF1R SEMA4D HIPK2 TNFRSF10B TP53 SPATC1L SEMA7A CDK9 ARRB2 ENG MOB3C TEC SASH1 PRLR ABL1 CD4 ROBO1 HSPA2 WNK1 PTK2B HLA-DRB1 FCGR1A HSP90AB1 SMYD3 NAB2 HCLS1 FYN NTRK3 INCENP SH2D3C CX3CR1 MOB3A PIK3R3 EIF4G1 CKS2 DAZAP2 TNKS1BP1 TGFB1 TPD52L1 SDC4 TNFRSF1A TAOK2 HDAC3 AXIN1 CCL5 PIK3R6 AKT1 IQGAP1 DLG4 TRAF4 TNK2 CCND3 STK11 ARRB1 CSNK1D CDC25B …
CELL PROJECTION ASSEMBLY	0.00111307	0.0270302	0.45506	-0.296006	-1.44368	395	FSCN1 CSPG4 ONECUT2 MYO10 RAP1GAP CEP70 GSN MAP4K4 TBC1D14 CORO1C PCNT NEFH TBC1D16 NCK2 DCTN1 FLNA ABL1 EZR TTBK2 DPYSL3 ASAP1 TBC1D9B MARK4 PARVG WAS RABEP2 PPP1R9B ABI2 EMP3 ABCC4 SPEF2 CDC42EP2 CEP19 AVIL ARHGAP35 TPGS1 GAS8 CDC14B INPPL1 TBC1D10B PIP5K1A CCDC96 EPS8 SRGAP2 VAV3 WRAP73 EVI5L GBF1 TBC1D22A CSNK1D PLD1 FXR2 HRAS WASF2 TBC1D2B DOCK11 CEP250 KCTD17 ARPC2 ARHGEF6 SLC9A3R1 NTN1 B9D…
CHROMOSOME ORGANIZATION	8.89073e-05	0.0043599	0.538434	-0.279984	-1.44265	798	CHD3 PKIB NUDT5 UHRF1 KDM5C ANXA1 HDAC9 TRAPPC12 TP53 EHMT2 KDM4B TUBG1 SMARCA4 PAF1 USP22 SMARCD2 ABL1 SMARCC2 HDAC7 KIFC1 RUVBL1 HSPA2 FOXA1 PHF21A FAM50B PARP1 RNF40 TACC3 CCNE1 MAP10 CBX2 BRPF1 NUMA1 XRCC1 IKZF1 PRC1 CCT3 SPAG5 HSP90AB1 SMYD3 GPX1 HMG20B SPIN1 SIN3A ZBTB7A EP300 BRD3 CHD4 CHMP6 GATAD2B MTA1 BRD2 KDM6B SAMD1 MCM3AP SUPT6H CDC20 PML TINF2 RNF4 TRIM28 ANAPC7 TNKS1BP1 BCOR TERT H…
REGULATION OF IMMUNE RESPONSE	0.000636102	0.0190752	0.477271	-0.29058	-1.44068	502	FCER2 FURIN ECM1 IL7R KCNN4 JAK3 LPXN MEF2C SYK PTAFR PAK3 ANXA1 HCST ARRB2 FES SMAD3 TTLL12 TEC CMTM3 HLX AHR ABL1 CD4 EZR RFTN1 ARID5A CREBBP WNK1 HLA-DRB1 FCGR1A C5 PRKCE TRIM62 MYO1G HSP90AB1 GPX1 STAT6 HSPA1A SIN3A MYD88 EP300 CDC37 SLC15A3 TNFSF13B FYN WAS GAB2 UNC93B1 MIR146A LILRA2 IL4R PTPN6 SUPT6H GRAMD4 KHDRBS1 TGFB1 MAP3K1 RBCK1 TNIP1 CTSH DUSP3 UBQLN1 PLCG1 LGALS9 TNFSF13 CCL5 EIF2B2…
APOPTOTIC SIGNALING PATHWAY	0.00151987	0.0328197	0.45506	-0.292932	-1.43602	432	CD70 INHBA ITM2C CD44 CDKN1A LMNA SLC35F6 CTNNA1 PPP1R15A HIPK2 TNFRSF10B TP53 ITPRIP ARRB2 NCK2 SMAD3 PEA15 DAP ABL1 TMBIM1 PARP1 IVNS1ABP PPM1F PTTG1IP GPX1 BMF HSPA1A EP300 PELI3 MAZ BCL2L1 CX3CR1 TP53BP2 NOG PML AEN E2F2 TGFB1 SLC25A5 RBCK1 EIF5A TERT TPD52L1 CTSH TRAF7 UBQLN1 ZNF622 TNFRSF1A PLEKHF1 TPT1 AKT1 RPL26 DEDD2 CASP4 GABARAP BCAP31 DIDO1 BBC3 HNRNPK TFPT CCAR2 SGMS1 STK11 GNAI2 UNC…
NEGATIVE REGULATION OF SIGNALING	3.51332e-05	0.00207869	0.557332	-0.278744	-1.43552	815	ONECUT2 HOMER3 DLX1 INHBA PTCH1 ECM1 HTRA3 CD44 MMP14 LPXN LMNA SLC35F6 BARX1 DLX2 CTNNA1 PPP1R15A HIPK2 MIDN TP53 TLE4 MVP ITPRIP HEG1 RCAN1 TLE1 ARRB2 NCK2 IGFBP4 PNKD LDLR PEA15 SMARCA4 TTLL12 SH3BP1 ABL1 ASIC1 HDAC7 KCTD21 SYT11 EZR RANBP9 PMEPA1 ROBO1 TMBIM1 NKD2 AKT1S1 CBL PTK2B RASA3 IVNS1ABP ARHGAP25 PTTG1IP GPX1 WWC3 APC2 UCP2 CTNND1 HSPA1A ZBTB7A CPNE1 PELI3 PTPRE ITGA3 DLL1 MAZ BCL2L1 …
RESPONSE TO HORMONE	0.000775047	0.0214718	0.477271	-0.289148	-1.43358	502	TRERF1 ATP1A3 INHBA IGFBP7 MMP14 JAK3 MEF2C LMO2 PTAFR FOSL1 BTG1 CTNNA1 TRIM16 ANXA1 HDAC9 TADA3 ENG TIMP2 MYO5A SMARCA4 RXRA PRLR PMEPA1 YWHAG FOXA1 JUND PARP1 RNF40 ARID5A PTK2B NFKB1 GCNT1 PRKCE SMYD3 GPX1 STAT6 KHK UCP2 HSPA1A HCLS1 ZBTB7A EP300 MBP NTRK3 PTPRE ITGA3 PPP1R9B WT1 IRS2 LEPROTL1 IL4R GNB1 SOGA1 PIK3R3 LPIN1 WNT10B PRKACA TGFB1 WDTC1 LATS2 FKBP4 HSPA8 PER1 NOS2 CTSH INPPL1 ARID1…
POSITIVE REGULATION OF PHOSPHORUS METABOLIC PROCESS	0.000547762	0.016925	0.477271	-0.286717	-1.43286	527	CSPG4 DIRAS1 GDF11 INHBA APP NTSR1 CD44 EEF1A2 CDKN1A MEF2C SYK PTAFR FGF6 CSF1R SEMA4D PPP1R15A HIPK2 TNFRSF10B TP53 AXL SPATC1L SEMA7A CDK9 ARRB2 ENG SMAD3 MOB3C TEC SASH1 PRLR ABL1 CD4 ROBO1 GNA12 HSPA2 ARNT WNK1 PTK2B HLA-DRB1 FCGR1A HSP90AB1 SMYD3 NAB2 HCLS1 FYN NTRK3 INCENP SH2D3C EPHA1 CX3CR1 MOB3A ANKLE2 PIK3R3 EIF4G1 CKS2 DAZAP2 TNKS1BP1 TGFB1 TPD52L1 NOS2 SDC4 ZNF622 TNFRSF1A TAOK2 HDAC…
HOMEOSTATIC PROCESS	1.92845e-05	0.00132055	0.57561	-0.274023	-1.43191	1014	FHL1 ATP1A3 S1PR3 INHBA APP SOX4 PTCH1 ZNF516 TUB IL7R NTSR1 KCNN4 TBXAS1 HK1 JAK3 PLEC PYGL DIAPH1 MEF2C LIMA1 SYK CSF1R GPR183 SLC1A3 ANXA1 HIPK2 IRX3 HDAC9 CXCR3 AXL P2RY8 AQP3 ACTG1 AKT3 LDLR SMAD3 DCTN1 SMARCA4 LRP5 MCOLN1 LRRC8A PRLR ABL1 SIDT2 GNA15 FOXA1 ARNT PARP1 AP3D1 STIM1 CREBBP SLC25A23 WNK1 PTK2B RASA3 HLA-DRB1 SLC12A6 IKZF1 PRKCE HAAO GPX1 STAT6 UCP2 PACS2 ID2 DMPK METRNL HSPA1A T…
RESPONSE TO LIPID	0.000894282	0.0233589	0.477271	-0.288539	-1.43056	502	TRERF1 VIM ATP1A3 INHBA PTCH1 IGFBP7 NTSR1 TBXAS1 MEF2C SYK PTAFR FOSL1 TRIM16 ANXA1 TADA3 AXL AQP3 ENG FES LDLR IGF2R SMARCA4 PAF1 SASH1 RXRA AHR LY86 ABL1 PMEPA1 CPT1A FOXA1 JUND PARP1 ARID5A CBL PTK2B NFKB1 PRKCE MLC1 SMYD3 GPX1 UCP2 HSPA1A ZBTB7A MYD88 EP300 MBP NTRK3 PPP1R9B CX3CR1 MIR146A LILRA2 MAP4K1 WNT10B SBNO2 TGFB1 TNIP1 FKBP4 HSPA8 PER1 NOS2 CTSH LGALS9 ARID1A CCL5 AKT1 IL10RA NFKBIA…
REGULATION OF CELLULAR AMIDE METABOLIC PROCESS	0.00158291	0.0333288	0.45506	-0.296141	-1.42862	360	VIM APP SOX4 PTAFR PPP1R15A TP53 CDC123 RPS6KA1 NCK2 ENC1 MKNK1 AGO2 PLXNB2 KHSRP EIF4H PTK2B MEX3D RPL22 EIF3D EEF2 MIR146A LSM14B JMJD4 IFNGR1 EIF4G3 EIF4G1 KHDRBS1 IGF2BP1 GIGYF2 PER1 EIF5A DCP1B ILF3 CCL5 EIF2B2 PA2G4 AKT1 RPL26 SAMD4B PAIP2 NGRN EIF2AK1 STAT3 GAPDH IGF2BP2 PLD1 FXR2 YTHDF1 CAPRIN1 TNF RPL10 EXOSC2 TNRC6A ZNF706 ALKBH1 ERBB2 TARBP2 CNOT3 PRKCD CASC3 ORMDL3 MTOR EIF3B ELAVL1 E…
REGULATION OF PROTEIN KINASE ACTIVITY	0.000966836	0.0246781	0.477271	-0.290773	-1.42497	443	DIRAS1 CCNA1 APP PKIB PLEC CDKN1A CORO1C SYK CSF1R TNFRSF10B SPATC1L MVP HEG1 NCK2 MOB3C LRP5 SASH1 PRLR ABL1 CD4 ROBO1 YWHAG AKT1S1 CCNE1 CBL WNK1 PTK2B FCGR1A PPM1F HSP90AB1 SMYD3 NAB2 CDC37 NTRK3 INCENP CHMP6 EPHA1 MOB3A PTPN6 HGS CKS2 DAZAP2 TGFB1 LATS2 CCNG2 TPD52L1 DUSP3 SDC4 TAOK2 MLLT1 AXIN1 CCL5 PIK3R6 AKT1 IQGAP1 DLG4 TRAF4 TAF7 DBNDD1 NUP62 CCNF CCND3 STK11 CDC25B UNC119 RGCC HRAS TRIM…
MAPK CASCADE	0.000963259	0.0246781	0.477271	-0.291496	-1.4242	437	CSPG4 DIRAS1 APP MAP4K4 CD44 CCM2 MEF2C SYK PAK3 CSF1R GPR183 HIPK2 SEMA7A ARRB2 IGFBP4 SMAD3 PEA15 SASH1 ABL1 CD4 EZR RANBP9 ROBO1 MAP3K6 PRDM11 PTK2B NFKB1 HLA-DRB1 PRKCE MYD88 MBP NTRK3 SH2D3C GLIPR2 MAP4K1 PTPN6 RELL1 PTPN3 PRMT1 GPS1 TGFB1 MAP3K1 TNIP1 PER1 HCRTR1 TPD52L1 CTSH TMEM106A TRAF7 DUSP3 ZNF622 RELL2 LGALS9 TAOK2 HDAC3 PRMT5 AXIN1 CCL5 PIK3R6 IQGAP1 SIRPA CARD9 TRAF4 MAPKAPK2 PRDM1…
CELLULAR RESPONSE TO OXYGEN CONTAINING COMPOUND	0.000230984	0.00895772	0.518848	-0.278311	-1.41702	689	TRERF1 VIM ATP1A3 INHBA APP SOX4 PTCH1 RPS6KA2 JAK3 PLEC MEF2C PTAFR CTNNA1 SLC1A3 ANXA1 HDAC9 TP53 AXL BCL11A ARRB2 EHMT2 HTR7 FES LDLR MYO5A SMARCA4 PAF1 LRP5 SASH1 RXRA FLNA AHR LY86 ABL1 SIDT2 GNA15 EZR YWHAG CPT1A PARP1 ARID5A PTK2B NFKB1 HLA-DRB1 PRKCE MLC1 SMYD3 GPX1 STAT6 UCP2 SIN3A MYD88 FYN NTRK3 PTPRE ITGA4 BCL2L1 PPP1R9B WT1 IRS2 CX3CR1 KDM6B LEPROTL1 MIR146A LILRA2 MAP4K1 GNB1 SOGA1 …
PHOSPHORYLATION	1.1877e-05	0.000950286	0.593325	-0.268016	-1.41187	1223	CSPG4 DIRAS1 CCNA1 GDF11 INHBA APP PKIB MAP4K4 HK1 RPS6KA2 CD44 JAK3 EEF1A2 PLEC CDKN1A CORO1C OBSCN SYK FGF6 PAK3 CSF1R STK10 PAPSS1 SEMA4D HIPK2 MIDN TNFRSF10B TP53 TADA3 AXL SPATC1L MVP SEMA7A HCST HEG1 CDK9 DHTKD1 ARRB2 ENG RPS6KA1 NCK2 FES AKT3 CBFA2T3 MOB3C LRP5 STK17B MKNK1 TEC SASH1 PI4KA PRLR ABL1 CD4 CTDSP2 PMEPA1 ROBO1 YWHAG HSPA2 TTBK2 MAP3K6 PLXNB2 ARNT AKT1S1 CCNE1 CSNK1G2 CBL WNK1 …
REGULATION OF PROTEOLYSIS	0.00211083	0.0399115	0.431708	-0.285066	-1.40843	470	FURIN APP ECM1 GSN RPS6KA2 CD44 MMP14 SYK ANXA2 HIPK2 TP53 MYH9 ARRB2 RPS6KA1 TIMP2 CBFA2T3 SMAD3 DAP ROBO1 SIMC1 GNA12 DNAJB6 NKD2 RNF40 CYFIP2 PTK2B PSME1 C5 PPM1F HSP90AB1 GPX1 HSPA1A FZR1 FYN MBP UBXN1 CDC20 CSTB PML WNT10B PTPN3 PRKACA GRAMD4 SNX33 PSMC3 TNIP1 CTSH SIRT6 MTCH1 UBQLN1 MICAL1 LGALS9 RNF19B AXIN1 CHFR AKT1 CARD9 CASP4 GABARAP BCAP31 BBC3 RENBP IST1 LPCAT3 CCAR2 CCDC22 CLN6 MAP1…
NERVOUS SYSTEM PROCESS	0.00120875	0.0285369	0.45506	-0.28542	-1.40808	458	SHANK1 MGLL APP TUB TSHZ3 NTSR1 RPS6KA2 PLEC DIAPH1 DLGAP4 MEF2C PTAFR FOSL1 KCNK10 REEP6 SLC1A3 HIPK2 RCAN1 ARRB2 EHMT2 PNKD LDLR NPTXR TNNT1 DCTN1 ABL1 ASIC1 SYT11 TBL1X TIFAB PTK2B XRCC1 GPX1 DMPK SLC1A4 EP300 FYN MBP ITGA3 PPP1R9B GRAP CX3CR1 CIC GNB1 PDE4A LPIN1 WNT10B TRPV2 HOMER1 PKD1L3 GIGYF2 NTAN1 IRX5 OPA3 AXIN1 AKT1 RIC8A DLG4 MYO7A JPH3 CHRNA2 PAIP2 CLN6 ST3GAL4 DLGAP3 NCAM2 MAP1A KIF…
MICROTUBULE BASED PROCESS	0.00121194	0.0285369	0.45506	-0.278902	-1.4072	600	CHD3 APP CEP70 TUB WASF1 PHLDB1 LMNA DIAPH1 MAP7D1 TUBB6 KIF17 KIF3C MYH9 PCNT NCKAP5L NEFH NAV3 FES TUBG1 DCTN1 FLNA ABL1 EZR ARHGEF10 RANBP9 KIFC1 TTBK2 AP3D1 KIF5C TACC3 MAP10 NUMA1 PRC1 SPAG5 NDE1 APC2 MARK4 HSPA1A TUBB INCENP NAV1 FYCO1 CHMP6 TUBB4B NIN PLTP SPEF2 NUBP1 MAP7D3 CDC20 RNF4 CEP19 TBCD FKBP4 HSPA8 SUN2 TPGS1 GAS8 CDC14B NEK6 MYBL2 HDAC3 GTSE1 SMC1A AXIN1 BICD2 GABARAP CFL1 SRGAP…
INORGANIC ION TRANSMEMBRANE TRANSPORT	0.00255404	0.0463324	0.431708	-0.288658	-1.4065	401	FHL1 ATP1A3 NTSR1 KCNN4 SLC28A3 KCNQ3 DIAPH1 PTAFR KCNK10 ANXA2 KCNA6 SLC1A3 AHNAK TMCO3 KCNK6 KCNG1 SLC25A25 MCOLN1 FLNA LRRC8A ABL1 ASIC1 ORAI2 HSPA2 STIM1 SLC25A23 WNK1 PTK2B RASA3 SLC12A6 PRKCE KCNS1 UCP2 SLC15A3 FYN SLC9A6 UTRN GLRX ATP6V0C SLC39A13 ACTN4 PTPN6 PTPN3 PANX1 PRKACA TRPV2 CORO1A SLC39A11 PKD1L3 SLC25A5 CHERP SLC22A18 UBQLN1 PLCG1 NCS1 JPH3 SLC12A2 SLC4A8 YWHAH G6PD SLC5A10 PKDR…
NEGATIVE REGULATION OF MOLECULAR FUNCTION	0.000437531	0.0147154	0.498493	-0.276641	-1.40632	671	RAP1GAP FURIN APP PTCH1 ECM1 PKIB CD44 PLEC CDKN1A CORO1C ANXA2 SEMA4D ANXA1 PPP1R15A HDAC9 MIDN TP53 GPSM1 MVP ITPRIP HEG1 ARRB2 RPS6KA1 AIP TIMP2 LRP5 DAP FLNA ABL1 GTF2F1 YWHAG SIMC1 DNAJB6 TTBK2 TMBIM1 AKT1S1 CBL FRY WNK1 NFKB1 C5 PRKCE PPM1F SMYD3 GPX1 ID2 SIN3A CPNE1 MEPCE ITGA4 PPP1R9B CHMP6 IRS2 EPHA1 RTKN UBXN1 PTPN6 NOG CDC20 CSTB LPIN1 GPS1 RBCK1 WDTC1 LATS2 DKK2 CTNNBIP1 DUSP3 UBQLN1 …
REGULATION OF RESPONSE TO EXTERNAL STIMULUS	0.000832873	0.0225291	0.477271	-0.28083	-1.40587	536	MGLL FURIN APP IL17RA LGALS1 EMILIN2 SYK PAK3 CERS2 CSF1R GPR183 SEMA4D ANXA1 STX3 AKNA SEMA7A ARRB2 LDLR SMAD3 TTLL12 SASH1 RXRA FLNA LY86 SYT11 ROBO1 CCDC92 SEMA3F CORO1B CREBBP WNK1 PTK2B NFKB1 HLA-DRB1 C5 PPM1F TRIM62 HSP90AB1 GPX1 METRNL SIN3A MYD88 EP300 CDC37 FYN NTRK3 TNFAIP8L2 ST6GAL1 CX3CR1 MIR146A LILRA2 PTPN6 SBNO2 ABCC1 IL16 TGFB1 TNIP1 RNF26 DUSP3 INPP5F PLCG1 TNFRSF1A LGALS9 APOBEC…
HEAD DEVELOPMENT	0.0017376	0.03522	0.45506	-0.285517	-1.40422	452	DPYSL2 DLX1 INHBA APP PTCH1 MMP14 MBOAT7 CSF1R DLX2 ATRN TP53 AXL AKNA SEMA7A ARRB2 AKT3 ARID5B PITPNM1 ABL1 NUMB CSRNP1 ROBO1 TTBK2 PLXNB2 TACC3 XRCC1 NDE1 XRN2 CTNND1 ID2 OGDH SIN3A EP300 FYN VPS51 MBP DLL1 PPP1R9B NUMBL IRS2 NIN CX3CR1 CIC SPEF2 KIRREL3 CRISPLD2 NOG IGF2BP1 HMX2 ARHGAP35 DLG5 GAS8 PITX1 XAB2 AXIN1 SRGAP2 RORA NAPA PBX2 FANCC CSNK1D BCAN SCRIB BAIAP2 DIXDC1 YWHAH RAB3GAP1 CASP2…
ORGANELLE LOCALIZATION	0.00248612	0.0455992	0.431708	-0.286592	-1.3991	407	WASF1 LMNA SYK ESYT3 TRAPPC12 STX3 KIF3C SYNE3 MYH9 NEFH FES SNPH MYO5A PLEKHM2 DCTN1 ESYT1 SYT11 EZR KIFC1 AP3D1 KIF5C CBL PREB RAB34 NUMA1 SPAG5 MYO1G NDE1 PACS2 INCENP GAB2 ITGA4 FYCO1 CHMP6 IL4R ACTN4 HGS CTBP2 CEP19 STX5 KLC2 SDC4 SUN2 TPGS1 LGALS9 MAD1L1 BICD2 MYO7A CFL1 GBF1 TRAK2 NUP62 COPG1 MYO1C STK11 CSNK1D STXBP2 SCRIB RAB7A BLOC1S3 PPFIA3 DCTN2 AHCYL1 CHMP5 FBXW11 KIF2C PLK1 MAP4K2 S…
CELL DIVISION	0.00256148	0.0463567	0.431708	-0.283136	-1.39812	478	CCNA1 EPB41L2 PTCH1 PLEC FGF6 TADA3 CDC123 AKNA MYH9 DCTN1 RAB35 NUMB KIFC1 RUVBL1 TACC3 CTDP1 CCNE1 MAP10 NUMA1 PRC1 PRKCE SPAG5 NDE1 MARK4 FZR1 TUBB INCENP DLL1 BCL2L1 NUMBL CHMP6 SPECC1L RTKN ANKLE2 CDC20 CKS2 ANAPC7 KLHL18 SNX33 ANXA11 TGFB1 UBE2I NSUN2 LATS2 CCNG2 CDC14B NEK6 SMC1A NEK9 NCAPD2 CHFR YEATS2 MAD1L1 UBE2S CAT IST1 LIG1 PRDM15 NUP62 CCNF CCND3 TUBA1B GNAI2 CDC25B RCC1 CNTRL DIXDC…
IMMUNE SYSTEM DEVELOPMENT	0.000702845	0.0201597	0.477271	-0.275402	-1.39623	638	INHBA APP SOX4 IL7R LGALS1 MMP14 JAK3 MEF2C SYK BARX1 ANXA2 CSF1R GPR183 ANXA1 SART1 HIPK2 HDAC9 TP53 AXL SH3PXD2A MYH9 DHTKD1 FES CBFA2T3 SMAD3 PAF1 LRP5 LRRC8A HLX ABL1 ZFAT CD4 NFIL3 PATZ1 ARNT PARP1 AP3D1 SIPA1L3 PTK2B HLA-DRB1 IKZF1 STAT6 LYL1 ID2 HSPA1A SIN3A HCLS1 ZBTB7A TCF3 EP300 TNFSF13B GAB2 DLL1 ITGA4 TFE3 RPL22 ABCB10 TOB2 WBP1L PNP KLF13 EEF2 IL4R MCM3AP KIRREL3 PTPN6 SUPT6H RUNX3 P…
REGULATION OF RESPONSE TO STRESS	0.000170216	0.00710887	0.518848	-0.269868	-1.39613	852	MGLL FURIN APP SOX4 MAP4K4 IL17RA LGALS1 CD44 EMILIN2 LMNA MEF2C SYK PAK3 CERS2 ANXA1 PPP1R15A HIPK2 TP53 AKNA SEMA7A CDK9 ARRB2 NCK2 ACTG1 AKT3 LDLR SMAD3 TTLL12 SASH1 FLNA ABL1 SYT11 EZR RUVBL1 DNAJB6 CCDC92 IER5 PARP1 CREBBP SLC25A23 PTK2B NFKB1 HLA-DRB1 XRCC1 PRKCE MLC1 TRIM62 HSP90AB1 PTTG1IP GPX1 METRNL HSPA1A SIN3A MYD88 EP300 CDC37 FYN WAS TNFAIP8L2 BCL2L1 MIR146A LILRA2 UBXN1 PTPN6 PML R…
RESPONSE TO ORGANIC CYCLIC COMPOUND	0.00154639	0.0328326	0.45506	-0.279088	-1.39478	521	TRERF1 ATP1A3 INHBA APP PTCH1 IGFBP7 MMP14 DIAPH1 MEF2C PTAFR FOSL1 PAK3 CTNNA1 SLC1A3 ANXA1 TADA3 AQP3 ARRB2 ENG EHMT2 HTR7 FES PEA15 SMARCA4 RXRA FLNA AHR ABL1 GNA15 EZR PMEPA1 CPT1A RFTN1 FOXA1 JUND PARP1 CBL PTK2B NFKB1 PRKCE MLC1 HSP90AB1 SMYD3 GPX1 HSPA1A SIN3A ZBTB7A EP300 MBP NTRK3 BCL2L1 PPP1R9B WT1 GNB1 UGT3A2 WNT10B PANX1 PRKACA HOMER1 TGFB1 FKBP4 HSPA8 PER1 HRH2 PRMT5 ARID1A CCL5 NFKB…
EMBRYO DEVELOPMENT ENDING IN BIRTH OR EGG HATCHING	0.00286744	0.0497611	0.431708	-0.285306	-1.39341	415	DLX1 FURIN ADCY9 SOX4 PTCH1 ZNF358 CCM2 MMP14 FOSL1 DLX2 TP53 HS6ST1 SH3PXD2A HEG1 MYH9 SMAD3 USP22 CMTM3 ABL1 MED12 GNA12 DNAJB6 FOXA1 PLXNB2 ARNT MTHFD1L C5 SIN3A LUZP1 EP300 DLL1 BCL2L1 BRD2 PHACTR4 TRIP6 SUPT6H NOG CHTOP PRKACA TRIM28 PRMT1 FKBP8 BCOR TGFB1 NSUN2 WDTC1 IRX5 ARHGAP35 SDC4 SMIM14 XAB2 AXIN1 AKT1 RIC8A CMIP JUNB CITED2 SCRIB ACVR1 TAF8 PSPH MAFG ZFAND5 ZNF335 CHD8 SMARCB1 STMN3 …
VESICLE MEDIATED TRANSPORT	0.000102587	0.00487352	0.538434	-0.265045	-1.38861	1058	DPYSL2 APP GSN TBC1D14 TUB BIN2 NCF2 WASF1 SYNGR1 CORO1C MICALL2 SYK PTAFR ANXA2 KIF17 ANXA1 EXOC3 TRAPPC12 CD93 AXL STX3 MYH9 AP2A2 ARRB2 ACTG1 FES SNPH LDLR MYO5A IGF2R DCTN1 LRP5 FLNA MBTPS1 SH3BP1 RAB35 ABL1 SYT11 EZR SH3KBP1 NUMB HSPA2 TRIP10 NKD2 AP3D1 CYTH2 CSNK1G2 CBL PREB RAB34 CCZ1B FCGR1A ARHGAP25 PRKCE MLC1 MYO1G GAK LGALS3BP HSPA1A MYD88 FYN WAS VPS51 RABEP2 CPNE1 GAB2 DLL1 ITGA4 ELM…
PROTEIN MODIFICATION BY SMALL PROTEIN CONJUGATION	0.00140094	0.0310452	0.45506	-0.272905	-1.38837	684	RNF130 SOX4 TRIM9 RNF24 UHRF1 ZNRF1 ASB2 BCL11A PHF23 CDK9 ARRB2 ENC1 PAF1 TRIM8 SASH1 USP22 UBE2L6 ABL1 HDAC7 KCTD21 MED12 ARNT RNF40 CBL UBA7 RNF39 IVNS1ABP LMO7 PRKCE TRIM62 HSP90AB1 PTTG1IP HMG20B IRF2BPL HSPA1A FZR1 FYN PELI3 UBE2E1 WBP1L RNF145 MTA1 ZBED1 DTX2 KCTD10 UBXN1 CDC20 PML DCUN1D3 RNF4 TRIM28 ANAPC7 KLHL18 TRIM35 BCOR CTU1 BLMH RBCK1 UBE2I WDTC1 UBE2Q1 RNF26 TRAF7 UBQLN1 CDC14B HD…
NEGATIVE REGULATION OF GENE EXPRESSION	0.000563184	0.017331	0.477271	-0.2723	-1.38505	679	VIM HOMER3 INHBA FURIN APP JAK3 CDKN1A MEF2C ANXA1 HDAC9 TP53 AXL NAV3 ARRB2 ENG LDLR SMAD3 ENC1 AGO2 HDAC7 SYT11 EZR ROBO1 ZC3H10 KHSRP NFKB1 HLA-DRB1 HSP90AB1 XRN2 MEX3D SRRT ID2 RBMX HSPA1A SIN3A MYD88 FYN CPNE1 FASTKD5 DLL1 LAPTM4B CHD4 CX3CR1 RBM10 MIR146A SAMD1 JMJD4 PTPN6 NOG PML EIF4G1 TRIM28 IGF2BP1 TGFB1 GIGYF2 TERT NOS2 SIRT6 DCP1B ILF3 HNRNPC LGALS9 BAHD1 INPPL1 AXIN1 TAF15 AKT1 SIRPA…
REGULATION OF TRANSFERASE ACTIVITY	0.0019958	0.0384052	0.431708	-0.272087	-1.37377	617	DIRAS1 CCNA1 APP PKIB EEF1A2 PLEC CDKN1A CORO1C SYK CSF1R MIDN TNFRSF10B TP53 AXL SPATC1L MVP HEG1 NCK2 MOB3C LRP5 SASH1 PRLR ABL1 CD4 ROBO1 YWHAG AKT1S1 CCNE1 CBL WNK1 PTK2B HLA-DRB1 FCGR1A PPM1F HSP90AB1 SMYD3 NAB2 FZR1 CDC37 NTRK3 INCENP CHMP6 IRS2 EPHA1 MOB3A PTPN6 HGS PIK3R3 CDC20 DCUN1D3 CKS2 DAZAP2 TGFB1 UBE2I LATS2 CCNG2 TPD52L1 HMBOX1 DUSP3 SDC4 ZNF622 CDC14B TAOK2 MLLT1 AXIN1 CCL5 PIK3R…
POSITIVE REGULATION OF CELL POPULATION PROLIFERATION	0.00263428	0.0471132	0.431708	-0.275985	-1.36874	507	FOSL2 CD70 S1PR3 TIAM1 SOX4 ECM1 IL7R JAK3 CDKN1A MEF2C SYK PTAFR FOSL1 SLC35F6 FGF6 CSF1R GPR183 ANXA1 HIPK2 CDC123 STX3 NCK2 AKT3 LRP5 HLX PRLR ABL1 CAPN1 ARNT CCNE1 PTK2B CLECL1 PRC1 MARCKSL1 ID2 HCLS1 FZR1 MYD88 TNFSF13B NTRK3 GAB2 DLL1 ITGA4 MAZ BCL2L1 ST6GAL1 IRS2 PNP EPHA1 CX3CR1 MIR146A PTPN6 NOG CDC20 PML WNT10B CHTOP PRMT1 CAPNS1 CORO1A HMX2 TGFB1 SLC25A5 TERT CTSH SIRT6 PLCG1 LGALS9 TN…
REGULATION OF PROTEIN LOCALIZATION	0.00206855	0.0396047	0.431708	-0.271206	-1.36426	566	PTPN14 EPB41L2 SOX4 PTCH1 GSN KCNN4 MMP14 LMNA MICALL2 CTNNA1 LCP1 MIDN TRAPPC12 FRAT1 STX3 PCNT SMAD3 PLEKHM2 LRP5 TRIM8 FLNA LRRC8A SIDT2 SYT11 EZR NUMB PTPN9 CPT1A DNAJB6 TTBK2 TMBIM1 PARP1 NKD2 CCNE1 NUMA1 HLA-DRB1 CCT3 PRKCE PPM1F HSP90AB1 UCP2 MARK4 SIN3A HCLS1 FYN MEPCE ITGA3 BCL2L1 PPP1R9B IRS2 CLSTN3 MIR146A GDI1 PRKACA TRIM28 SNX33 TGFB1 LATS2 HSPA8 TERT NOS2 CCT7 ABHD17C GAS8 HDAC3 SUM…
RESPONSE TO OXYGEN CONTAINING COMPOUND	0.000277688	0.0103976	0.498493	-0.260509	-1.35506	935	TRERF1 VIM ATP1A3 INHBA APP SOX4 PTCH1 IGFBP7 TBXAS1 RPS6KA2 JAK3 PLEC MEF2C PTAFR FOSL1 BTG1 CTNNA1 SLC1A3 TRIM16 ANXA1 HDAC9 TP53 AXL BCL11A AQP3 ARRB2 EHMT2 HTR7 FES LDLR MYO5A IGF2R SMARCA4 PAF1 LRP5 SASH1 RXRA FLNA AHR LY86 ABL1 SIDT2 GNA15 EZR YWHAG CPT1A FOXA1 JUND PARP1 RNF40 ARID5A CBL CYP2E1 PTK2B NFKB1 GCNT1 HLA-DRB1 XRCC1 PRKCE MLC1 HSP90AB1 SMYD3 GPX1 STAT6 KHK UCP2 SIN3A MYD88 FYN M…
PROTEIN CONTAINING COMPLEX ORGANIZATION	0.000104063	0.00488261	0.538434	-0.255971	-1.34801	1222	SHANK1 FSCN1 TIAM1 TCF4 GSN BIN2 WASF1 HGSNAT PLEC LPXN DIAPH1 MICALL2 MICAL2 LIMA1 SYK PLEKHH2 PAK3 KCNA6 SART1 LCP1 TRAPPC12 TP53 FRAT1 ASB2 CDC123 KCNG1 WIPF1 PHF23 NCKAP5L NAV3 SSH2 NCK2 RPLP0P6 FES TUBG1 SMAD3 DCTN1 SMARCA4 PAF1 RNU4-2 ALDH9A1 MCOLN1 RNU5A-1 AGO2 LRRC8A SH3BP1 SMARCD2 PRLR ABL1 SMARCC2 ASIC1 KCTD21 RANBP9 PMEPA1 PSTPIP2 RUVBL1 TTBK2 PARP1 CYFIP2 CREBBP EIF4H PREB PTK2B NUMA1…
CELL CYCLE PROCESS	0.000497672	0.0158276	0.477271	-0.259418	-1.34641	908	FHL1 CCNA1 LZTS1 CHD3 INHBA APP RPS6KA2 PLEC FOXN3 CDKN1A LMNA ANXA1 TRAPPC12 TP53 MYH9 PCNT EHMT2 FES TUBG1 DCTN1 PAF1 LRP5 FLNA RAB35 EZR CTDSP2 ARHGEF10 KIFC1 HSPA2 TACC3 CTDP1 CCNE1 MAP10 NUMA1 PSME1 PRC1 PRKCE SPAG5 NDE1 ID2 MARK4 HSPA1A SIN3A FZR1 TUBB MEPCE INCENP BCL2L1 PPP1R9B CHMP6 NIN RTKN ZNF324 ANKLE2 NUBP1 PTPN6 PIM2 ZBTB17 CDC20 PML LPIN1 EIF4G1 WNT10B DCUN1D3 RNF4 CKS2 ANAPC7 KLHL…
ORGANELLE ASSEMBLY	0.00265623	0.0473945	0.431708	-0.261721	-1.32871	663	FSCN1 ONECUT2 CEP70 GSN TBC1D14 BIN2 PLEC OBSCN LCP1 TRAPPC12 ASB2 PHF23 PCNT TBC1D16 ACTG1 EHMT2 RPLP0P6 TNNT1 DCTN1 FLNA EZR ARHGEF10 KIFC1 TTBK2 MAP10 RAB34 NUMA1 PRC1 PPAN SPAG5 ASAP1 TBC1D9B PACS2 MARK4 HSPA1A TUBB BOP1 RABEP2 NTRK3 INCENP CHMP6 ABCC4 SPEF2 HGS CDC20 RNF4 CEP19 CORO1A AVIL ARHGAP35 TRAF7 SDC4 TPGS1 GAS8 UBQLN1 CDC14B NEK6 MYBL2 HDAC3 RPL3 TBC1D10B SMC1A CCDC96 GABARAP MYO7A …
PEPTIDYL AMINO ACID MODIFICATION	0.00115216	0.0275396	0.45506	-0.255194	-1.32333	874	CSPG4 APP SOX4 RPS6KA2 CD44 JAK3 LMNA SYK CSF1R TRIM16 SEMA4D HIPK2 HDAC9 TP53 TADA3 AXL BCL11A MVP ARRB2 RPS6KA1 NCK2 AIP EHMT2 FES AKT3 MKNK1 TTLL12 TEC USP22 PRLR ABL1 NFYA CD4 HDAC7 RUVBL1 TTBK2 ARNT PARP1 DIP2B ARID5A CSNK1G2 CBL CREBBP WNK1 BRPF1 PTK2B FCGR1A PRKCE CLK3 PPM1F HSP90AB1 SMYD3 HMG20B DMPK SIN3A HCLS1 EP300 FYN NTRK3 CHMP6 ST6GAL1 ABI2 SH2D3C EPHA1 ZBED1 GALNT2 MIR146A JMJD4 MC…
PROTEIN MODIFICATION BY SMALL PROTEIN CONJUGATION OR REMOVAL	0.0028277	0.0495239	0.431708	-0.255224	-1.31338	796	RNF130 SOX4 TRIM9 RNF24 UHRF1 ZNRF1 ASB2 TADA3 BCL11A PHF23 CDK9 ARRB2 USP11 ENC1 PAF1 TRIM8 SASH1 USP22 UBE2L6 ABL1 HDAC7 KCTD21 MED12 ARNT RNF40 CBL UBA7 RNF39 IVNS1ABP LMO7 PRKCE TRIM62 HSP90AB1 PTTG1IP HMG20B IRF2BPL HSPA1A FZR1 FYN PELI3 UBE2E1 WBP1L RNF145 MTA1 USP31 ZBED1 DTX2 KCTD10 UBXN1 CDC20 PML DCUN1D3 RNF4 TAF4 TRIM28 ANAPC7 KLHL18 TRIM35 BCOR GPS1 CTU1 BLMH RBCK1 UBE2I WDTC1 TNIP1 U…
MACROMOLECULE CATABOLIC PROCESS	0.00194664	0.0375544	0.45506	-0.248876	-1.30332	1056	VIM RNF130 FURIN IL17RA CD44 EEF1A2 PYGL TRIM9 ANXA2 MVB12B UHRF1 HIPK2 ZNRF1 ASB2 ARRB2 DNAJC18 TIMP2 USP11 LDLR CBFA2T3 SMAD3 ENC1 USP22 AGO2 FLNA UBE2L6 FBXL19 CAPN1 SIDT2 KCTD21 EZR TBL1X GNA12 KHSRP NKD2 PYGB RNF40 CBL UBA7 PTK2B PSME1 HSP90AB1 PTTG1IP GPX1 XRN2 MEX3D APC2 HSPA1A FZR1 MYD88 FYN FASTKD5 UBE2E1 LAPTM4B CHMP6 MTA1 USP31 DDX49 RBM10 MIR146A KCTD10 UBXN1 HGS CDC20 PML WNT10B PTPN…
CELLULAR MACROMOLECULE LOCALIZATION	0.00153953	0.0328326	0.45506	-0.2419	-1.27692	1252	PTPN14 HOMER3 EPB41L2 PTCH1 GSN TUB HK1 SYNGR1 MMP14 PLEC CDKN1A LMNA DIAPH1 MICALL2 OBSCN SYK CTNNA1 LCP1 PPP1R15A TRAPPC12 TP53 FRAT1 STX3 SYNE3 PCNT AP2A2 AIP MYO5A SMAD3 SYNE1 PAF1 TRIM8 FLNA RAB35 CD4 SYT11 EZR NUMB PTPN9 YWHAG RFTN1 DNAJB6 TTBK2 TMBIM1 PARP1 NKD2 CORO1B AP3D1 KIF5C KPNA2 PREB RAB34 NUMA1 CCT3 PRKCE SPAG5 HSP90AB1 PTTG1IP GBP2 GAK MEX3D PACS2 MARK4 SIN3A HCLS1 ZBTB7A FAM53C …
GLOMERULUS VASCULATURE MORPHOGENESIS	0.00286257	0.0497611	0.431708	0.997872	1.32965	1	NOTCH2
ANTIGEN PROCESSING AND PRESENTATION ENDOGENOUS LIPID ANTIGEN VIA MHC CLASS IB	0.00191472	0.0372219	0.45506	0.998604	1.33062	1	CD1D
GLYCOSYLATION	0.00126497	0.0291364	0.45506	0.33942	1.58593	176	B4GALT5 GALNT18 MAN1A1 POMGNT2 GXYLT1 ALG5 KRTCAP2 DERL3 POMT1 MGAT4A DPM3 MAN2A1 B4GALT6 FUT7 ALG6 EOGT FKTN EXTL2 TRIP11 AQP11 B3GNT7 UBE2J1 NUS1 POGLUT1 MAGT1 OSTC TET1 TMTC3 GXYLT2 MAN1C1 OST4 SLC35C2 C1GALT1 B3GNT8 ENTPD5 B3GALNT2 GALNT3 DOLK DPM1 EDEM3 COG6 XXYLT1 MAN1B1 CLN5 B3GALT2 B3GALNT1 TMEM258 ARFGEF1 MAN1A2 ALG9 SERP1 DAD1 GALNT11 STT3B B3GNT5 GFPT1 ALG10 TET3 FUT10 PMM1 GCNT7 DPY19…
POSITIVE REGULATION OF MICROGLIAL CELL ACTIVATION	0.00134233	0.0301157	0.45506	0.963073	1.63237	3	CTSC MIR142
CARBOHYDRATE DERIVATIVE CATABOLIC PROCESS	0.00143529	0.0315308	0.45506	0.377189	1.66395	117	CHI3L1 SAMHD1 FUCA1 GUSB PDE7A MAN1A1 ADA GM2A FUCA2 MTAP ENTPD7 CTBS FBXO6 GLA FITM2 GPD1L HYAL3 CDADC1 PDE5A ACAT1 NUDT1 NUDT4 NUDT3 PGM2 EDEM3 ADAL GLB1 NUDT19 TDG GNPDA1 MAN1B1 NEIL1 GNPDA2
POSITIVE REGULATION OF EPIDERMAL GROWTH FACTOR ACTIVATED RECEPTOR ACTIVITY	0.00234019	0.0435975	0.431708	0.906529	1.68655	4	NCF1 HBEGF
SRP DEPENDENT COTRANSLATIONAL PROTEIN TARGETING TO MEMBRANE SIGNAL SEQUENCE RECOGNITION	0.00188753	0.0370946	0.45506	0.890923	1.77982	5	RN7SL2 RN7SL1 RN7SL3 SRP19
PLATELET ACTIVATING FACTOR METABOLIC PROCESS	0.00186893	0.0368981	0.45506	0.89364	1.78525	5	LPCAT2 CHPT1
MITOCHONDRIAL ELECTRON TRANSPORT NADH TO UBIQUINONE	0.00258221	0.0466209	0.431708	0.493821	1.8092	48	NDUFC2 NDUFS5 NDUFB2 NDUFAB1 DNAJC15 NDUFB3 NDUFA3 NDUFB5 NDUFA4 DLD NDUFB6 NDUFS6 NDUFS7 NDUFB1 NDUFA5 NDUFS4 ISCU NDUFAF1 NDUFA7 NDUFA1 NDUFA8 NDUFB9 NDUFV2 NDUFB7 MT-ND3 NDUFS1
REGULATION OF BILE ACID METABOLIC PROCESS	0.00260253	0.0467655	0.431708	0.792299	1.82466	8	KIT CES1 STAR STARD4 FGFR4
ESTABLISHMENT OF PROTEIN LOCALIZATION TO ENDOPLASMIC RETICULUM	0.00124837	0.029018	0.45506	0.531154	1.86023	38	HERPUD1 RN7SL2 RN7SL1 MAN1A1 HSPA5 RN7SL3 SEC62 SPCS2 SPCS3 RAB3GAP2 SPCS1 SRP14 TRAM1 SSR3 SEC61G
VASCULAR ASSOCIATED SMOOTH MUSCLE CONTRACTION	0.00193568	0.037438	0.45506	0.700632	1.87256	13	CD38 DOCK5 AGT PIK3C2A ZDHHC21 MKKS
MITOCHONDRIAL CYTOCHROME C OXIDASE ASSEMBLY	0.00171175	0.0350701	0.45506	0.620467	1.88428	21	SURF1 BCS1L COX20 SMIM20 COA1 COX16 PET117 COA3 COX18 TIMM21
STEROID ESTERIFICATION	0.000738303	0.0208619	0.477271	0.83097	1.91372	8	APOC1 AGT STARD4 SOAT1 ACAT1
GLYCEROL ETHER METABOLIC PROCESS	0.00170912	0.0350701	0.45506	0.690821	1.93479	16	TXN LPCAT2 CHPT1 FAR1 DHRS7B TMEM86B
SENSORY PERCEPTION OF BITTER TASTE	0.000733097	0.0208074	0.477271	0.731736	1.95569	13	PLCB2 LPO TAS2R14 ITPR3 TAS2R13 TAS2R30 TAS2R20 TAS2R43 TAS2R31
MITOCHONDRIAL RESPIRATORY CHAIN COMPLEX ASSEMBLY	6.43825e-05	0.00335186	0.538434	0.472117	1.96538	86	NDUFC2 NDUFS5 NDUFB2 TFAM SURF1 NDUFAB1 NDUFB11 OMA1 NDUFB3 BCS1L COX20 NDUFA3 NDUFB5 NDUFAF7 NDUFB6 SMIM20 COA1 IMMP2L NDUFA11 NDUFS7 COX16 SDHAF1 NDUFB1 NUBPL LYRM7 NDUFAF4 NDUFA5 PET117 TTC19 COA3 COX18 NDUFS4 NDUFAF1 TMEM186 TIMM21 NDUFA13 UQCC2 NDUFA1 NDUFA8 NDUFB9
RETICULOPHAGY	0.000483944	0.0157292	0.498493	0.783558	1.97021	11	UBA5 UFM1 ATG2B ULK2 UFL1 RB1CC1
ETHER METABOLIC PROCESS	0.00144401	0.031631	0.45506	0.693754	2.01295	18	TXN LPCAT2 CHPT1 ALOX12 FAR1 DHRS7B TMEM86B
MEMBRANE LIPID CATABOLIC PROCESS	0.000663952	0.0195609	0.477271	0.661061	2.07555	25	ENPP2 FUCA1 MGST2 GM2A ASAH1 SMPD1 CYP1B1 GLA
SHORT CHAIN FATTY ACID METABOLIC PROCESS	8.79323e-05	0.00434009	0.538434	0.829424	2.08553	11	ACSM1 ACSS1 MCEE ACOT4 PCCA

## Sheet: C16 L22KO vs NT GOBP
pathway	pval	padj	log2err	ES	NES	size	leadingEdge
POSITIVE REGULATION OF SYNAPSE ASSEMBLY	1.07905e-06	4.63441e-05	0.643552	-0.749565	-2.46086	23	CLSTN2 IL1RAP AGRN CLSTN3 SEMA4D NLGN2 DLG5 LRRTM2 LRTM2 CUX2 SEMA4A LRRN3 GHRL
SIALYLATION	0.000464807	0.00863331	0.498493	-0.727341	-2.11059	14	ST3GAL5 ST3GAL3 ST8SIA6 ST8SIA3 ST8SIA4 ST3GAL2 ST6GAL1 ST8SIA5
REGULATION OF SYNAPSE ASSEMBLY	9.7993e-05	0.0025167	0.538434	-0.55687	-2.09727	41	CLSTN2 TLR2 IL1RAP AGRN CLSTN3 MEF2C SEMA4D NLGN2 DLG5 LRRTM2 LRTM2 CUX2 SEMA4A LRRN3 APP GHRL
HISTONE LYSINE DEMETHYLATION	0.000190967	0.00430782	0.518848	-0.641877	-2.08234	22	KDM4B KDM5B KDM4C JMJD1C KDM6B KDM4A KDM5A KDM5C KDM5D UTY
ATRIOVENTRICULAR VALVE DEVELOPMENT	0.000386782	0.00757814	0.498493	-0.707663	-2.0674	15	MDM2 BMPR2 DCHS1 SOX4 NOTCH1 ZFPM1 BMPR1A ACVR1
DETECTION OF MOLECULE OF BACTERIAL ORIGIN	0.000121372	0.00299568	0.538434	-0.865373	-2.0515	8	TREM2 TLR2 SSC5D NOD2 TLR1
NEGATIVE REGULATION OF AXON EXTENSION INVOLVED IN AXON GUIDANCE	0.00119191	0.0173914	0.45506	-0.70218	-2.03757	14	SEMA4D SEMA7A SEMA4A SEMA4B SEMA3F SEMA4G SEMA6C PLXNA3 SEMA6B
NEGATIVE REGULATION OF GLIAL CELL DIFFERENTIATION	0.00164455	0.0219717	0.45506	-0.690674	-2.00419	14	TREM2 DLX1 DLX2 NOG NOTCH1 KDM4A DUSP10 MIR181B1 NF1
REGULATION OF HUMORAL IMMUNE RESPONSE MEDIATED BY CIRCULATING IMMUNOGLOBULIN	0.000317615	0.00649061	0.498493	-0.844862	-2.00287	8	TREM2 FCER2 NOD2 PTPRC
NEGATIVE REGULATION OF CHEMOTAXIS	0.000479212	0.00879944	0.498493	-0.561767	-2.00257	34	C5 PTPRO SEMA4D ROBO1 NOTCH1 SEMA7A ST6GAL1 SEMA4A RIN3 GPR18 ANGPT2 SEMA4B SEMA3F SEMA4G CORO1B SEMA6C PLXNA3 SEMA6B
MITRAL VALVE DEVELOPMENT	0.000329949	0.00665324	0.498493	-0.844331	-2.00161	8	BMPR2 DCHS1 SOX4 NOTCH1 ZFPM1 BMPR1A ACVR1
PEPTIDE CATABOLIC PROCESS	0.00140946	0.0195525	0.45506	-0.649746	-2.00105	17	GGT5 GGT7 ANPEP CTSH LTA4H GGT1 LNPEP ADAMTS13 TPP1 CPQ
CELLULAR RESPONSE TO LEUCINE	0.0015362	0.0208913	0.45506	-0.794754	-1.99364	9	SESN1 SESN2
NEGATIVE REGULATION OF BLOOD PRESSURE	0.00118789	0.0173871	0.45506	-0.60675	-1.99199	23	PTAFR NTSR1 ABAT KCNK6 BMPR2 ADRB2 SCPEP1
CELL JUNCTION DISASSEMBLY	0.00189202	0.0244961	0.45506	-0.703156	-1.97368	13	TREM2 MAP4K4 CX3CR1 IQSEC1 C3
SEMAPHORIN PLEXIN SIGNALING PATHWAY INVOLVED IN NEURON PROJECTION GUIDANCE	0.00157691	0.0211422	0.45506	-0.735824	-1.96748	11	PLXNA2 PLXNB1 PLXNB2 PLXND1 PLXNB3 PLXNC1 SEMA3F
REGULATION OF NEUROTRANSMITTER RECEPTOR ACTIVITY	0.00092563	0.0146903	0.477271	-0.562686	-1.95832	29	SHANK1 SRC DLGAP4 DLG4 MEF2C ADRB2 NPTXR NLGN2 KLHL24 AKAP9 LYNX1 PTK2B PATE4 APP DLGAP3 CAPN1 HOMER1 IFNGR2 SHISA7
PHARYNGEAL SYSTEM DEVELOPMENT	0.00244562	0.0292451	0.431708	-0.779054	-1.95426	9	PLXNA2 BMPR2 NOG BMPR1A ACVR1 PTCH1
HEART VALVE MORPHOGENESIS	0.00097006	0.0151324	0.477271	-0.560916	-1.95216	29	MDM2 BMPR2 DCHS1 MEF2C SOX4 ROBO1 NOTCH1 ZFPM1 BMPR1A ACVR1
REGULATION OF NERVOUS SYSTEM PROCESS	0.000123514	0.00301915	0.518848	-0.462367	-1.94307	66	SHANK1 SRC PTAFR NTSR1 ABAT ZFHX2 DLGAP4 DLG4 ADRB2 NPTXR MGLL DMPK NLGN2 LPIN1 ITGAX AKAP9 BAIAP2 CUX2 PTK2B APP GHRL
BLOOD VESSEL REMODELING	0.00167574	0.0223486	0.45506	-0.570113	-1.93661	25	MDM2 AXL BMPR2 MEF2C BAX TMBIM1 CST3 FLNA
NEGATIVE REGULATION OF SYSTEMIC ARTERIAL BLOOD PRESSURE	0.0021881	0.0270031	0.431708	-0.723749	-1.93519	11	NTSR1 KCNK6 BMPR2 ADRB2
POSITIVE REGULATION OF NITRIC OXIDE SYNTHASE BIOSYNTHETIC PROCESS	0.00189473	0.0244961	0.45506	-0.749356	-1.93204	10	FCER2 TLR2 JAK3 NOD2 JAK2
PEPTIDE CROSS LINKING	0.00485298	0.0487332	0.407018	-0.700329	-1.92929	12	TGM5 F13A1 ABCA7 ANXA1
GABAERGIC NEURON DIFFERENTIATION	0.000977461	0.0151381	0.45506	-0.865936	-1.90829	6	INHBA DLX1 DLX2
NEURON PROJECTION GUIDANCE	2.37568e-05	0.000746277	0.57561	-0.421087	-1.90331	102	PLXNA2 CSF1R PLXNB1 PLXNB2 BMPR2 FYN PTPRO DPYSL2 SEMA4D UNC5B PLXND1 RHOH NOG UNC5A ROBO1 PLXNB3 NOTCH1 FEZ2 UNC5C SEMA7A MYCBP2 LRTM2 KIF5C EPHA1 LHX4 PTCH1 SEMA4A OPHN1 PTK2 MEGF8 DPYSL4 PLXNC1 APP BOC LAMA5 SEMA4B ARTN SEMA3F ETV1
INHIBITORY POSTSYNAPTIC POTENTIAL	0.0025408	0.0299925	0.431708	-0.825177	-1.88234	7	NTSR1 ABAT NLGN2
ENDOCARDIAL CUSHION DEVELOPMENT	0.00176646	0.0232732	0.45506	-0.544386	-1.88131	27	MDM2 BMPR2 DCHS1 NOG ROBO1 NOTCH1 BMPR1A ACVR1
REGULATION OF AXONOGENESIS	0.000101473	0.00258859	0.538434	-0.426106	-1.87628	91	PLXNA2 PLXNB1 PLXNB2 BMPR2 TIAM1 PAK3 NIN SEMA4D PLXND1 DIP2B DIXDC1 DISC1 ROBO1 PLXNB3 RUFY3 MBP SEMA7A SEMA4A CDKL3 MEGF8 PLXNC1 SEMA4B SYNGAP1 KIF13B SEMA3F TIAM2 BRSK1 SKIL SEMA4G MACF1 SEMA6C NTN1 TRPV2 PLXNA3 SEMA6B
MESENCHYME MORPHOGENESIS	0.00219742	0.0270742	0.431708	-0.541728	-1.8745	28	MDM2 SMAD3 DCHS1 NOG ACTA2 ROBO1 NOTCH1 BMPR1A ACVR1 EXOC4
SEMAPHORIN PLEXIN SIGNALING PATHWAY	0.00188325	0.0244308	0.45506	-0.542274	-1.87401	27	PLXNA2 PLXNB1 PLXNB2 SEMA4D PLXND1 PLXNB3 SEMA7A FLNA SEMA4A PLXNC1 SEMA4B SEMA3F SH3BP1 SEMA4G SEMA6C PLXNA3 SEMA6B
CELLULAR RESPONSE TO PROGESTERONE STIMULUS	0.000886329	0.0141552	0.477271	-0.912291	-1.86565	5	SRC TRERF1
POSITIVE REGULATION OF CELL JUNCTION ASSEMBLY	0.000497491	0.00911308	0.477271	-0.487767	-1.86482	46	CLSTN2 MAP4K4 SMAD3 IL1RAP AGRN CLSTN3 SEMA4D NLGN2 DLG5 LRRTM2 LRTM2 CUX2 SEMA4A LRRN3 GHRL WNT4 TSC1
DNA DAMAGE RESPONSE SIGNAL TRANSDUCTION BY P53 CLASS MEDIATOR RESULTING IN CELL CYCLE ARREST	0.0039189	0.0414346	0.407018	-0.637633	-1.86281	15	CDKN1A MDM2 PLK2 PLK3 ATM
SYNAPSE ASSEMBLY	0.000217734	0.00481166	0.518848	-0.438828	-1.86009	72	CLSTN2 TLR2 PLXNB1 PLXNB2 IL1RAP AGRN CLSTN3 MEF2C SEMA4D PLXND1 NLGN2 SDK2 CEL DLG5 LRRTM2 LRTM2 KIRREL3 LRRC4 CUX2 SEMA4A LRRN3 APP GHRL
MESODERM MORPHOGENESIS	0.00152817	0.0208309	0.45506	-0.524274	-1.8567	33	INHBA ITGA3 SMAD3 BMPR2 NOG TBX19 KDM6B BMPR1A ACVR1 EXOC4
POSITIVE REGULATION OF HUMORAL IMMUNE RESPONSE MEDIATED BY CIRCULATING IMMUNOGLOBULIN	0.00114601	0.0169165	0.45506	-0.907379	-1.8556	5	TREM2 FCER2 NOD2 PTPRC
MYELOID LEUKOCYTE CYTOKINE PRODUCTION	0.00409171	0.0427857	0.407018	-0.54259	-1.84312	25	LAPTM5 CD36 CAMK4 BCL6 SEMA7A DDX58 TICAM1 SPON2 HMOX1
NEGATIVE REGULATION OF VASOCONSTRICTION	0.00155448	0.0209743	0.45506	-0.900134	-1.84079	5	BMPR2 MMP2
POSITIVE REGULATION OF AXONOGENESIS	0.000451426	0.00847343	0.498493	-0.465907	-1.84041	52	PLXNA2 PLXNB1 PLXNB2 BMPR2 TIAM1 NIN SEMA4D PLXND1 DIXDC1 DISC1 ROBO1 PLXNB3 RUFY3 SEMA7A MEGF8 PLXNC1
RESPONSE TO MACROPHAGE COLONY STIMULATING FACTOR	0.00363025	0.0392005	0.431708	-0.775833	-1.83923	8	TREM2 TLR2 CSF1R PDE1B
LYMPHANGIOGENESIS	0.00330201	0.0367524	0.431708	-0.834183	-1.83831	6	PTPN14 BMPR2
ACTIVATION OF GTPASE ACTIVITY	0.000141667	0.00333422	0.518848	-0.427982	-1.83715	80	SIPA1L2 RAP1GAP TIAM1 RABGAP1L RAP1GAP2 TBC1D14 PIP5K1A RALGAPA2 ARHGAP25 CCDC125 GMIP SIPA1L3 EVI5 TBC1D10C TBC1D16 APC2 EPHA1 ARHGEF26 PTK2B TBC1D8 RALGAPB TBC1D30 TSC1 GARNL3 BCAS3 TIAM2 TBC1D17 TBC1D5 TBC1D22A EVI5L
POSITIVE REGULATION OF PEPTIDYL TYROSINE PHOSPHORYLATION	0.000144432	0.003368	0.518848	-0.409394	-1.83438	96	CSPG4 TREM2 SRC CSF1R TNFRSF14 TEC FYN DLG4 SEMA4D CD36 PTK6 CASS4 ERCC6 NOD2 CD4 CD44 JAK2 CTF1 TNK2 THBS4 PTPRC FCGR1A ACVR1 PARP9 HCLS1 PTK2B PARP14 RICTOR GHRL
PYRIMIDINE DIMER REPAIR	0.00418103	0.0434211	0.407018	-0.771435	-1.8288	8	DDB2 XPC POLH ERCC6
NEGATIVE REGULATION OF NERVOUS SYSTEM DEVELOPMENT	0.000163462	0.00376556	0.518848	-0.425772	-1.82767	80	TREM2 DLX1 TLR2 DLX2 MIR146A SEMA4D DIP2B NOG RUFY3 NOTCH1 SORL1 MBP KDM4A RAPGEF2 SEMA7A CDKN2B BMPR1A APPL2 HOOK3 DUSP10 SEMA4A CDKL3 SEMA4B SYNGAP1 MIR181B1 SEMA3F GORASP1 CTNNA1 SEMA4G NF1 SEMA6C NTN1 PLXNA3 SEMA6B
NEGATIVE REGULATION OF VASCULATURE DEVELOPMENT	0.000466757	0.00863331	0.498493	-0.461365	-1.82746	53	GADD45A PLK2 COL4A2 PDE3B MIR146A STAB1 HSPG2 THBS4 SEMA4A ANGPT2 GHRL WNT4 PML SLC12A2 STAT1 EPN2 COL4A3 NF1
REGULATION OF ALKALINE PHOSPHATASE ACTIVITY	0.00390237	0.0414327	0.431708	-0.828155	-1.82503	6	SMAD3 MEF2C SEMA4D
TRICUSPID VALVE DEVELOPMENT	0.00216719	0.0268936	0.431708	-0.891539	-1.82321	5	BMPR2 ZFPM1 BMPR1A
NEGATIVE REGULATION OF AXONOGENESIS	0.00199104	0.0254813	0.431708	-0.514315	-1.82143	33	SEMA4D DIP2B RUFY3 MBP SEMA7A SEMA4A CDKL3 SEMA4B SYNGAP1 SEMA3F SEMA4G SEMA6C NTN1 PLXNA3 SEMA6B
GLYCOSPHINGOLIPID BIOSYNTHETIC PROCESS	0.00423757	0.0438883	0.407018	-0.571726	-1.82055	20	ST3GAL5 ST3GAL3 ST8SIA6 ST8SIA3 ST8SIA4 PRKAA1 ST3GAL2 ST8SIA5 UGT8 B3GALT2
NEGATIVE REGULATION OF GLIOGENESIS	0.00362354	0.0391837	0.431708	-0.550171	-1.81027	24	TREM2 DLX1 DLX2 MIR146A NOG NOTCH1 KDM4A CDKN2B DUSP10 MIR181B1
RESPONSE TO AMYLOID BETA	0.0019536	0.0250961	0.431708	-0.514005	-1.80472	32	TREM2 ABCC1 ITGA4 FYN MIR146A CD36 ADRB2 ATP1A3 MMP2
POSITIVE REGULATION OF INTERLEUKIN 6 PRODUCTION	0.000957026	0.0149698	0.477271	-0.438901	-1.80292	61	PTAFR TLR2 IL17RA IL1RAP TMEM106A IL16 CD36 STAT3 NOD2 ZBTB20 IFIH1 TLR1 MBP DDX58 TYROBP UCN APP ARID5A TICAM1 POU2F2 SPON2
INTERLEUKIN 6 PRODUCTION	0.000271456	0.00576428	0.498493	-0.404505	-1.79273	94	TREM2 PTAFR TLR2 IL17RA IL1RAP TMEM106A MIR146A IL16 CD36 SYT11 STAT3 NOD2 ZBTB20 IFIH1 TLR1 HLA-B MBP DDX58 TYROBP UCN APP ARID5A GHRL TICAM1 POU2F2 RABGEF1 SPON2
TUMOR NECROSIS FACTOR MEDIATED SIGNALING PATHWAY	0.000859115	0.0138368	0.477271	-0.422091	-1.79135	74	CD70 EDA2R NAIP FAS TNFRSF14 LAPTM5 TNFSF13B TRAF3IP2 CYLD TRAF1 CARD8 JAK2
NEGATIVE REGULATION OF NLRP3 INFLAMMASOME COMPLEX ASSEMBLY	0.00412773	0.042985	0.407018	-0.874001	-1.78735	5	TREM2 MEFV CARD8
REGULATION OF CELLULAR RESPONSE TO MACROPHAGE COLONY STIMULATING FACTOR STIMULUS	0.000309974	0.00636871	0.498493	-0.950701	-1.77779	4	TREM2 TLR2
CELLULAR RESPONSE TO AMYLOID BETA	0.0039096	0.0414346	0.407018	-0.507657	-1.77326	31	TREM2 ABCC1 ITGA4 FYN MIR146A CD36 ADRB2 ATP1A3
REGULATION OF PEPTIDYL TYROSINE PHOSPHORYLATION	4.43615e-05	0.00127259	0.557332	-0.366294	-1.77046	148	CSPG4 TREM2 SRC PRKCE CSF1R TNFRSF14 TEC ZFYVE28 FYN DLG4 MIR146A SEMA4D SAMSN1 CD36 PTK6 MVP CASS4 ERCC6 NOD2 CD4 CD44 CBL JAK2 CTF1 TNK2 THBS4 PTPRC INPP5F PDGFC FCGR1A ACVR1 PARP9 HCLS1 PTK2B PARP14 APP RICTOR GHRL
B CELL PROLIFERATION	0.00156419	0.0210459	0.45506	-0.441424	-1.76687	55	CDKN1A CD70 IL7R GPR183 TNFSF13B MEF2C BAX ADA ATM VAV3 PTPRC BCL6 AHR
HOMOPHILIC CELL ADHESION VIA PLASMA MEMBRANE ADHESION MOLECULES	0.00163409	0.0218704	0.45506	-0.440572	-1.76346	55	CLSTN2 PLXNB2 DCHS1 CLSTN3 ROBO1 PLXNB3 SDK2 PCDHGB3 FAT2 PCDHGB6 KIRREL3 CDHR5 PCDHGA12 PCDHGA5 PCDHGA6 PCDHGA8 CDHR2 PALLD ITGB1 PCDHGB4 PCDHGC5 PCDHGA7 EMB NEXN CADM1 CDH23 PTPN23 PCDHGA9
CHEMICAL SYNAPTIC TRANSMISSION POSTSYNAPTIC	0.00206117	0.0262023	0.431708	-0.448162	-1.76016	50	SHANK1 NTSR1 ABAT DLG4 MEF2C ADRB2 SEZ6 DMPK NLGN2 CHRNA2 BAIAP2 CUX2 CHRND PTK2B GRIN2C APP GHRL P2RX1
FORMATION OF PRIMARY GERM LAYER	0.00176999	0.0232794	0.45506	-0.42104	-1.75975	63	INHBA ITGA3 COL4A2 SMAD3 MMP14 BMPR2 ITGA7 ITGA4 NOG TBX19 MMP2 KDM6B COL7A1 BMPR1A ACVR1 COL5A1 COL6A1 EXOC4
HEART VALVE DEVELOPMENT	0.00301912	0.0344098	0.431708	-0.486371	-1.74458	37	MDM2 BMPR2 DCHS1 MEF2C SOX4 ROBO1 NOTCH1 ZFPM1 BMPR1A ACVR1
CELL JUNCTION ASSEMBLY	1.588e-05	0.000515897	0.57561	-0.347503	-1.73635	208	CLSTN2 FSCN1 SRC MAP4K4 CTNND1 TLR2 MICALL2 PLXNB1 PLXNB2 SMAD3 MMP14 IL1RAP AGRN DCHS1 CLSTN3 EPB41L3 PTPRO MEF2C SEMA4D PLXND1 HDAC7 NLGN2 PIP5K1A SDK2 CEL PKN2 DLG5 LRRTM2 PRKCA ARHGAP6 RAPGEF2 CLDN15 LRTM2 CTTN KIRREL3 TLN2 TRIP6 LRRC4 CUX2 SEMA4A LRRN3 THSD1 OPHN1 PTK2B PTK2 APP GHRL CNTNAP1 BSN WNT4 TSC1 SDCBP BCAS3 UGT8 CTNNA1 SH3BP1 ABI3
PLATELET DERIVED GROWTH FACTOR RECEPTOR SIGNALING PATHWAY	0.00353179	0.0384651	0.431708	-0.466836	-1.73557	40	CSPG4 SRC TXNIP CBL JAK2 PTGIR SMPD3 PDGFC
INTRINSIC APOPTOTIC SIGNALING PATHWAY BY P53 CLASS MEDIATOR	0.00169955	0.022518	0.45506	-0.41026	-1.73029	65	CDKN1A EDA2R MDM2 RRM2B PHLDA3 HIPK2 AEN BAX RPS27L DDIT4
REGULATION OF RECEPTOR SIGNALING PATHWAY VIA STAT	0.00356533	0.0386643	0.431708	-0.427398	-1.72169	56	IL7R GADD45A PRLR JAK3 MIR146A CRLF3 NOTCH1 JAK2 PTPRC INPP5F IL10RA PTK2B IL10RB PARP14
REGULATION OF ANTIGEN PROCESSING AND PRESENTATION OF PEPTIDE ANTIGEN	0.00203613	0.0259274	0.431708	-0.917931	-1.71651	4	TREM2
REGULATION OF POSTSYNAPTIC MEMBRANE POTENTIAL	0.00152336	0.0208284	0.45506	-0.433056	-1.71533	53	SHANK1 NTSR1 ABAT DLG4 MEF2C ADRB2 SEZ6 DMPK NLGN2 CHRNA2 BAIAP2 CUX2 CHRND PTK2B GRIN2C APP GHRL P2RX1
PARTURITION	0.00221034	0.0271893	0.431708	-0.914146	-1.70943	4	PTAFR RXFP1 MMP2
NEGATIVE REGULATION OF DEVELOPMENTAL GROWTH	0.00235493	0.0285978	0.431708	-0.416065	-1.70911	61	CDKN1A BBS2 SEMA4D ADRB2 DIP2B NOG SEMA7A DUSP10 PTCH1 SEMA4A CDKL3 SEMA4B SEMA3F FGFR3 WWC3 WWC2 SEMA4G SEMA6C NTN1 PLXNA3 SEMA6B
NEURON PROJECTION ORGANIZATION	0.0020869	0.0264189	0.431708	-0.406193	-1.707	66	KIF1A SHANK1 TREM2 ITGA3 CAMK2B PAK3 FYN DLG4 ATP1A3 WASL BAIAP2 MAP1A CTTN DOCK10 CUX2 CAPRIN2 DIP2A APP
HISTONE H3 K4 DEMETHYLATION TRIMETHYL H3 K4 SPECIFIC	0.00304193	0.0345661	0.431708	-0.904648	-1.69167	4	KDM5B KDM5A KDM5C KDM5D
TRIPEPTIDE TRANSMEMBRANE TRANSPORT	0.00317323	0.0356321	0.431708	-0.903222	-1.68901	4	ABCC1 ABCC5 SLC13A3 ABCC4
POSITIVE REGULATION OF INTERLEUKIN 5 PRODUCTION	0.00343584	0.0376358	0.431708	-0.900731	-1.68435	4	IL17RA IL1RAP
TRICUSPID VALVE MORPHOGENESIS	0.00343584	0.0376358	0.431708	-0.900663	-1.68422	4	BMPR2 ZFPM1 BMPR1A
INHIBITORY SYNAPSE ASSEMBLY	0.00343584	0.0376358	0.431708	-0.900305	-1.68355	4	PLXNB1 SEMA4D NLGN2 SEMA4A
POSITIVE REGULATION OF NERVOUS SYSTEM DEVELOPMENT	0.000170201	0.00388548	0.518848	-0.348399	-1.68075	153	CLSTN2 PLXNA2 TLR2 PLXNB1 CAMK2B PLXNB2 BMPR2 TIAM1 CX3CR1 IL1RAP PAK3 AGRN CLSTN3 NIN SEMA4D PLXND1 DIXDC1 DISC1 ROBO1 PLXNB3 RUFY3 NLGN2 NOTCH1 DLG5 LRRTM2 LIG4 SEMA7A NUMB BAIAP2 LRTM2 CUX2 SEMA4A LRRN3 CDKL3 CAPRIN2 SPINT1 MEGF8 PLXNC1 NUMBL GHRL GPER1
POSITIVE REGULATION OF I KAPPAB KINASE NF KAPPAB SIGNALING	0.000192291	0.00432485	0.518848	-0.350947	-1.67893	143	TRIM22 EDA2R TNFRSF10B PLK2 PRKCE FYN NDFIP2 TMEM106A CD36 ECM1 AKAP13 S100B SECTM1 TRIM13 PELI2 TRAF3IP2 LGALS1 NOD2 CD4 MIB2 TRIM38 TRIM62 CFLAR TRIM5 FLNA
NETRIN ACTIVATED SIGNALING PATHWAY	0.00391729	0.0414346	0.407018	-0.894795	-1.67325	4	UNC5B UNC5A UNC5C PTK2
NEUROMUSCULAR PROCESS	0.00132716	0.0187623	0.45506	-0.388787	-1.6689	80	SHANK1 HIPK2 MYO7A DLG4 CCDC78 DMPK NLGN2 HERC1 ATP2A1 MYCBP2 SLC1A3 MAP1A CHRND UCN GRIN2C KCNJ2 APP CNTNAP1 NEUROG1 ITPR1 KCNQ1 GAA TIFAB MYH3 TNNT1 PNKD HOMER1 TPP1 ADARB1
POSITIVE REGULATION OF JNK CASCADE	0.00301487	0.0344098	0.431708	-0.412176	-1.65787	57	EDA2R GADD45A NAIP HIPK2 DIXDC1 NOD2 TRAF1
REGULATION OF CELL SHAPE	0.00102908	0.0156461	0.45506	-0.36232	-1.64993	109	PLXNA2 FES CSF1R PLXNB1 PLXNB2 ITGA7 FYN EPB41L3 MYO10 SEMA4D ARHGAP18 PLXND1 RHOH PLXNB3 SYNE3 CDC42EP3 ARHGAP15 MYH10 BAIAP2 ANXA1 FGD3 BRWD3 SEMA4A PTK2B PTK2 PLXNC1 DIAPH1 COCH
REGULATION OF SIGNALING RECEPTOR ACTIVITY	0.00186011	0.0241719	0.45506	-0.385239	-1.64287	77	SHANK1 SRC ZFYVE28 DLGAP4 DLG4 MEF2C ADRB2 NPTXR PLAU NOG IL18BP NLGN2 NCOA3 KLHL24 CBL JAK2 AKAP9 PHLDA2 LYNX1 BICD1 PTK2B PATE4 APP DLGAP3 CBLB CAPN1 HOMER1 ITGB1 ERRFI1 PPP2R5B TSG101 IFNGR2 SHISA7 SOCS5
REGULATION OF SYNAPSE STRUCTURE OR ACTIVITY	0.000747152	0.0123729	0.477271	-0.359761	-1.64207	112	CLSTN2 KIF1A TREM2 TLR2 CAMK2B IL1RAP PAK3 AGRN CLSTN3 FYN PTPRO MEF2C SEMA4D DISC1 DMPK NLGN2 DLG5 LRRTM2 BAIAP2 LRTM2 CUX2 SEMA4A IL10RA LRRN3 CAPRIN2 APP GHRL
RECEPTOR SIGNALING PATHWAY VIA STAT	0.00116666	0.0171546	0.45506	-0.361754	-1.62583	101	IL7R GADD45A PRLR CSF1R JAK3 STAT2 FYN PKD2 MIR146A CRLF3 PTK6 STAT3 NOTCH1 JAK2 CTF1 PTPRC INPP5F PARP9 IL10RA HCLS1 PTK2B IL10RB STAT5A PARP14
SYNAPSE ORGANIZATION	5.13658e-05	0.0014356	0.557332	-0.32329	-1.61848	219	CLSTN2 KIF1A SHANK1 TREM2 TLR2 ITGA3 PLXNB1 CAMK2B PLXNB2 CX3CR1 IL1RAP PAK3 WASF1 AGRN CLSTN3 FYN PTPRO DLG4 MEF2C SEMA4D PLXND1 SEZ6 DISC1 WASL DMPK NLGN2 SDK2 CEL CACNB3 DLG5 LRRTM2 BAIAP2 C3 LRTM2 FLNA CACNB1 CTTN KIRREL3 DOCK10 LRRC4 CUX2 SEMA4A IL10RA LRRN3 CAPRIN2 OPHN1 DIP2A APP GHRL CNTNAP1
REGULATION OF NERVOUS SYSTEM DEVELOPMENT	3.20378e-05	0.000962653	0.557332	-0.316697	-1.61717	248	CLSTN2 TREM2 PLXNA2 DLX1 TLR2 PLXNB1 CAMK2B PLXNB2 BMPR2 TIAM1 CX3CR1 IL1RAP PAK3 AGRN CLSTN3 DLX2 NIN TG MIR146A SEMA4D PLXND1 DIP2B NOG DIXDC1 DISC1 ROBO1 PLXNB3 RUFY3 NLGN2 LPIN1 NOTCH1 DLG5 SORL1 ITGAX LRRTM2 MBP LIG4 KDM4A RAPGEF2 SEMA7A NUMB BAIAP2 CDKN2B LRTM2 BMPR1A APPL2 HOOK3 CUX2 NPHP3 DUSP10 SEMA4A LRRN3 CDKL3 CAPRIN2 SPINT1 MEGF8 PLXNC1 NUMBL GHRL GPER1 ID2 SEMA4B SYNGAP1 MIR181B1 FA…
REGULATION OF CELLULAR COMPONENT MOVEMENT	3.39812e-09	2.4839e-07	0.774939	-0.29683	-1.61496	577	TP53INP1 GADD45A PLK2 NAV3 TREM2 SRC MAP4K4 ONECUT2 PLXNA2 GPR183 C5 PTAFR SASH1 FES ITGA3 PRKCE FGF6 CSF1R TNFRSF14 HDAC9 PLXNB1 CAMK2B PLXNB2 SMAD3 MMP14 BMPR2 TIAM1 CX3CR1 TTBK2 PAK3 ITGA4 DOCK1 PTPRO MEF2C BBS2 MIR146A LMNA CTSH SEMA4D IQSEC1 ARHGAP18 PLAU ECM1 STK10 PLXND1 RHOH HDAC7 NOG ADA SRGAP3 GLIPR2 CASS4 PRKX WASL ZNF609 STAT3 EMILIN2 ACTA2 MALAT1 ROBO1 FAM83H PLXNB3 RUFY3 ATM MMP2 NO…
CELL SUBSTRATE ADHESION	0.000212923	0.00471907	0.518848	-0.321469	-1.61072	213	UTRN SRC MAP4K4 ATRN ONECUT2 MICALL2 ITGA3 PRKCE AXL SMAD3 MMP14 ITGA7 TIAM1 ITGA4 DOCK1 LPXN PTPRO RELL2 CD36 PLAU ITGA2B ACER2 DISC1 CASS4 PRKX TTYH1 PIP5K1A NOTCH1 ITGAX CD44 JAK2 ARHGAP6 FAT2 BCL6 FLNA MYO1G CTTN TRIP6 EPHA1 ST6GAL1 THSD1 EFEMP2 PTK2B PTK2 ANGPT2
FRUCTOSE 2 6 BISPHOSPHATE METABOLIC PROCESS	0.00494082	0.0493562	0.407018	-0.938732	-1.60744	3	PFKFB4 PFKFB2
VASCULATURE DEVELOPMENT	8.43356e-07	3.86216e-05	0.659444	-0.300845	-1.60527	406	PTPN14 MDM2 THSD7A GADD45A CSPG4 PLK2 HIPK2 C5 SASH1 DYNC2H1 FGF6 COL4A2 HDAC9 PTPRB MMP14 SLC12A6 BMPR2 ANPEP CX3CR1 PDE3B PIK3R6 PKD2 MEF2C RNF213 MIR146A BAX CTSH UNC5B CNTRL ECM1 CCM2 PLXND1 STAB1 ITGA2B SOX4 HDAC7 NOG APOLD1 PRKX HSPG2 STAT3 EMILIN2 BTG1 ACTA2 ROBO1 MMP2 NOTCH1 RAPGEF3 ITGAX VAV3 PRKCA THBS4 SAT1 FOSL1 ETS1 RAPGEF2 CFLAR C3 FLNA ANXA1 AHR BMPR1A ACVR1 COL5A1 SP100 EPHA1 SGCB…
CELL JUNCTION ORGANIZATION	2.44547e-06	9.78444e-05	0.627257	-0.304531	-1.60167	368	CLSTN2 KIF1A SHANK1 FSCN1 TREM2 SRC MAP4K4 CTNND1 TLR2 MICALL2 ITGA3 CSF1R PLXNB1 CAMK2B PLXNB2 SMAD3 MMP14 CX3CR1 IL1RAP PAK3 WASF1 AGRN DCHS1 CLSTN3 FYN EPB41L3 PTPRO DLG4 MEF2C SEMA4D IQSEC1 CCM2 PLXND1 SEZ6 HDAC7 DISC1 WASL DMPK NLGN2 PIP5K1A SDK2 CEL CACNB3 PKN2 DLG5 LRRTM2 PRKCA ARHGAP6 RAPGEF2 NUMB CLDN15 BAIAP2 C3 LRTM2 FLNA CACNB1 CTTN KIRREL3 TLN2 TRIP6 DOCK10 LRRC4 CUX2 SEMA4A IL10RA L…
REGULATION OF CELL JUNCTION ASSEMBLY	0.00237613	0.0286592	0.431708	-0.3495	-1.59777	105	CLSTN2 SRC MAP4K4 TLR2 SMAD3 MMP14 IL1RAP AGRN CLSTN3 MEF2C SEMA4D NLGN2 DLG5 LRRTM2 ARHGAP6 RAPGEF2 LRTM2 CUX2 SEMA4A LRRN3 PTK2 APP GHRL
EXTERNAL ENCAPSULATING STRUCTURE ORGANIZATION	0.000953207	0.0149408	0.477271	-0.330766	-1.59725	146	FSCN1 GSN COL24A1 PHLDB1 COL4A2 RXFP1 FURIN SMAD3 MMP14 ADAMTS14 MMP24 ZNF469 PAPLN MMP2 MMP25 CRISPLD2 COL27A1 NOTCH1 ADAMTSL2 CST3 CFLAR SMPD3 COL5A1 CAPG OLFML2B VWA1 QSOX1 EFEMP2 SPINT1 IMPG2 APP CTSK COL23A1 COL4A4 PBXIP1 CSGALNACT1 NTNG1 MPZL3 COL4A3 ADAMTS13 NF1 ITGB1 SPINT2 CTSS RB1 ADAM10 MIR29B1 MYH11 ADAM8 CHADL BCL3 SERAC1 ADAMTSL4 P4HA1 VIT TGFBR1
TISSUE REMODELING	0.00372188	0.0398503	0.431708	-0.36346	-1.59417	89	MDM2 CSPG4 SRC CSF1R AXL MMP14 BMPR2 MEF2C BAX ADRB2 TMBIM1 MMP2 PRKCA THBS4 CST3 FLNA TCIRG1 LRP5 PTK2B CTSK
BLOOD VESSEL MORPHOGENESIS	1.35521e-05	0.00044909	0.593325	-0.304943	-1.59246	328	THSD7A GADD45A CSPG4 PLK2 HIPK2 C5 SASH1 FGF6 COL4A2 HDAC9 PTPRB MMP14 SLC12A6 BMPR2 ANPEP CX3CR1 PDE3B PIK3R6 PKD2 RNF213 MIR146A BAX CTSH UNC5B ECM1 CCM2 PLXND1 STAB1 ITGA2B SOX4 HDAC7 NOG APOLD1 PRKX HSPG2 STAT3 EMILIN2 BTG1 ROBO1 MMP2 NOTCH1 RAPGEF3 ITGAX VAV3 PRKCA THBS4 SAT1 ETS1 RAPGEF2 C3 FLNA ANXA1 BMPR1A ACVR1 SP100 EPHA1 PLCG1 LRP5 SEMA4A EFEMP2 PTK2B PTK2 ANGPT2 HS6ST1 PIK3R3 GHRL GPX…
BLOOD VESSEL ENDOTHELIAL CELL MIGRATION	0.00290646	0.033376	0.431708	-0.373923	-1.58895	76	GADD45A PLK2 HDAC9 MEF2C MIR146A HDAC7 ROBO1 NOTCH1 PRKCA ETS1 ANXA1 PLCG1 PTK2B ANGPT2 STAT5A PIK3R3 TMSB4X GPX1 PDPK1 HMOX1 SH3BP1 NOS3 MAP2K5 NF1 ITGB1
BIOLOGICAL ADHESION	5.7242e-10	4.67907e-08	0.801216	-0.285344	-1.58554	778	CYFIP2 CD70 IL7R CLSTN2 TNFSF9 PRLR UTRN SRC CYTIP MAP4K4 CTNND1 ATRN ONECUT2 PLXNA2 PTAFR FES MICALL2 ITGA3 ABAT PRKCE OBSCN TNFRSF14 AXL PLXNB1 PLXNB2 SMAD3 FIBCD1 MMP14 PAG1 ITGA7 TIAM1 LAPTM5 CX3CR1 CD93 LPP IL1RAP JAK3 DCHS1 ITGA4 CLSTN3 PDE3B FYN PIK3R6 DOCK1 LPXN PTPRO IGFBP7 TNFSF13B DLG4 RELL2 MIR146A SIGLEC9 MYO10 KIF26B GCNT1 SEMA4D CLECL1 CD36 CD5 MMP24 PLAU STK10 PLXND1 STAB1 ITGA2B …
REGULATION OF CELL ADHESION	8.68886e-07	3.87323e-05	0.659444	-0.291914	-1.5764	455	CD70 IL7R TNFSF9 PRLR UTRN SRC CYTIP MAP4K4 ONECUT2 PLXNA2 PTAFR FES ITGA3 ABAT PRKCE TNFRSF14 PLXNB1 PLXNB2 SMAD3 MMP14 PAG1 LAPTM5 JAK3 ITGA4 PDE3B FYN PIK3R6 DOCK1 LPXN PTPRO TNFSF13B RELL2 MIR146A MYO10 KIF26B SEMA4D CLECL1 CD36 CD5 PLAU PLXND1 SOX4 ACER2 RHOH ADA NFAT5 DISC1 MAD1L1 CASS4 PRKX EMILIN2 LGALS1 PLXNB3 ATM ZDHHC21 MMP2 NOD2 NOTCH1 CD4 DLG5 VAV3 CD44 JAK2 PRKCA MBP ARHGAP6 SERPINI…
REGULATION OF EPITHELIAL CELL MIGRATION	0.00171712	0.0227018	0.45506	-0.332725	-1.57008	135	GADD45A PLK2 SRC MAP4K4 SASH1 ITGA3 PRKCE HDAC9 BMPR2 DOCK1 MEF2C MIR146A CTSH IQSEC1 HDAC7 GLIPR2 NOTCH1 PRKCA ETS1 ANXA1 SP100 PLCG1 DUSP10 SEMA4A PTK2B PTK2 ANGPT2 STAT5A TMSB4X PDPK1 HMOX1 BCAS3 RHOB FOXP1 SH3BP1 NOS3 MAP2K5 NF1 HYAL1 MACF1
REGULATION OF GTPASE ACTIVITY	0.000302707	0.00627024	0.498493	-0.307031	-1.56929	240	SIPA1L2 MAP4K4 RAP1GAP PLXNA2 SBF2 PLXNB1 PLXNB2 TIAM1 RASAL2 AGRN DENND1B RABGAP1L SEMA4D IQSEC1 DOCK11 PLXND1 RAP1GAP2 DOCK6 TBC1D14 PLXNB3 PIP5K1A RALGAPA2 RAPGEF3 VAV3 ARHGAP25 ARHGAP6 CCDC125 ARHGAP15 GPSM1 BCL6 GMIP RALGDS RAPGEF2 SIPA1L3 EVI5 FGD3 TBC1D10C TBC1D16 APC2 DOCK10 EPHA1 ARHGEF26 PTK2B PTK2 TBC1D8 PLXNC1 SOS2 RICTOR ASAP1 RGL4 RALGAPB CCPG1 LRCH1 SYNGAP1 TBC1D30 WNT4 TSC1 GARNL3…
POSITIVE REGULATION OF EPITHELIAL CELL MIGRATION	0.00369678	0.0396374	0.431708	-0.350653	-1.5563	92	PLK2 SRC MAP4K4 SASH1 ITGA3 PRKCE HDAC9 BMPR2 DOCK1 MIR146A CTSH IQSEC1 HDAC7 GLIPR2 PRKCA ETS1 ANXA1 PLCG1 PTK2B STAT5A TMSB4X PDPK1 HMOX1 BCAS3 RHOB FOXP1 NOS3
SYNAPTIC SIGNALING	8.71951e-06	0.000304063	0.593325	-0.297793	-1.55492	353	CLSTN2 PLK2 SHANK1 HTR7 KCNQ3 SRC LZTS1 SV2B ASIC1 NTSR1 DTNA ABAT PRKCE CAMK2B SLC12A6 CX3CR1 DNM1 IL1RAP RPS6KA2 AGRN DLGAP4 CLSTN3 FYN DLG4 MEF2C KCNMB1 TSHZ3 SYT11 ADRB2 NPTXR S100B SLC4A8 SEZ6 SYN2 DISC1 TMOD2 DMPK AKAP7 NLGN2 RPS6KA1 CEL CACNB3 LRRTM2 JAK2 FBXL20 STXBP5 MBP AKAP9 RAPGEF2 CHRNA2 BAIAP2 SLC1A3 RIMBP3 CACNB1 MAP1A ABHD6 LRRC4 GAD1 CUX2 CHRND TYROBP EXOC4 OPHN1 PTK2B MYCBPAP UC…
CELL MATRIX ADHESION	0.0024632	0.0292582	0.431708	-0.327912	-1.5537	137	UTRN SRC MAP4K4 ONECUT2 ITGA3 SMAD3 MMP14 ITGA7 TIAM1 ITGA4 CD36 PLAU ITGA2B ACER2 DISC1 PIP5K1A ITGAX CD44 ARHGAP6 BCL6 CTTN TRIP6 EPHA1 THSD1 EFEMP2 PTK2B PTK2 PLEKHA2 THBS3 WNT4 TSC1 CDK6 BCAS3 PARVG ADAMTS13 NF1 ITGA11 MACF1 ITGB1
PEPTIDYL TYROSINE MODIFICATION	0.000274005	0.00577004	0.498493	-0.311116	-1.55188	221	CSPG4 PRLR TREM2 SRC HIPK2 FES PRKCE CSF1R TNFRSF14 AXL TEC ZFYVE28 JAK3 FYN DLG4 MIR146A TXK SEMA4D SAMSN1 CD36 PTK6 MVP CASS4 ERCC6 TNK1 NOD2 CD4 CD44 CBL JAK2 CTF1 TNK2 THBS4 PTPRC INPP5F DSTYK HIPK3 PDGFC FCGR1A ACVR1 PARP9 EPHA1 HCLS1 PTK2B PTK2 PARP14 APP RICTOR GHRL
JNK CASCADE	0.00242818	0.0291612	0.431708	-0.339095	-1.55045	111	EDA2R GADD45A NAIP MAP4K4 HIPK2 SMAD3 NFKB1 DIXDC1 MAP4K3 ERCC6 NOD2 CYLD TRAF1 SH2D3C
TISSUE MIGRATION	0.00122041	0.0177391	0.45506	-0.311934	-1.54682	179	GADD45A PLK2 SRC MAP4K4 SASH1 ITGA3 PRKCE HDAC9 BMPR2 DOCK1 LPXN MEF2C MIR146A CTSH IQSEC1 PLXND1 HDAC7 GLIPR2 PRKX ACTA2 ROBO1 NOTCH1 PKN2 PRKCA ETS1 FAT2 ZEB2 ANXA1 SP100 PLCG1 DUSP10 SEMA4A PTK2B PTK2 ANGPT2 STAT5A PIK3R3 TMSB4X GPX1 PDPK1 HMOX1 BCAS3 RHOB FOXP1 STAT1 SH3BP1 NOS3 MAP2K5 PIK3CA CORO1B NF1 HYAL1 MACF1 ITGB1
AXON DEVELOPMENT	0.000138448	0.00327876	0.518848	-0.29937	-1.54146	261	PLXNA2 CSF1R PLXNB1 PLXNB2 BMPR2 TIAM1 PAK3 ITGA4 FYN PTPRO DPYSL2 NIN SEMA4D UNC5B S100B PLXND1 DIP2B RHOH NOG DIXDC1 DISC1 UNC5A ROBO1 PLXNB3 RUFY3 MMP2 NOTCH1 FEZ2 JAK2 MBP INPP5F SCARF1 UNC5C SEMA7A MYCBP2 NUMB BAIAP2 LRTM2 FLNA RAPH1 MAP1A CTTN KIF5C EPHA1 LHX4 PTCH1 SEMA4A CDKL3 NCAM2 OPHN1 PTK2 MEGF8 PLXNC1 NUMBL APP ZDHHC17 BOC CNTNAP1 LAMA5 SPG11 SEMA4B SZT2 SYNGAP1 USP9X ARTN KIF13B SEM…
CELLULAR COMPONENT MORPHOGENESIS	3.26847e-06	0.000128077	0.627257	-0.287683	-1.53421	424	CYFIP2 GAS7 KIF1A SHANK1 SRC MAP4K4 LZTS1 PLXNA2 PHLDB1 TLR2 CSF1R OBSCN PLXNB1 CAMK2B PLXNB2 BMPR2 TIAM1 PAK3 WASF1 ITGA4 FYN EPB41L3 PTPRO DPYSL2 DLG4 NIN CCDC136 BAX SEMA4D UNC5B AKAP13 S100B PLXND1 DIP2B RHOH MEF2A NOG DIXDC1 DISC1 UNC5A ITSN2 WASL TMOD2 ROBO1 PLXNB3 RUFY3 NOTCH1 FEZ2 CD44 MBP HECW1 CPNE5 RAPGEF2 UNC5C SEMA7A CFLAR MYCBP2 NUMB BAIAP2 LRTM2 RAPH1 MAP1A CTTN KIRREL3 DOCK10 KIF5…
NEGATIVE REGULATION OF CELL ADHESION	0.00203492	0.0259274	0.431708	-0.309643	-1.52961	169	SRC MAP4K4 PLXNA2 ABAT TNFRSF14 PLXNB1 PLXNB2 MMP14 PAG1 LAPTM5 JAK3 PDE3B LPXN PTPRO MIR146A SEMA4D PLXND1 ACER2 MAD1L1 PLXNB3 MMP2 NOTCH1 DLG5 JAK2 MBP ARHGAP6 PTPRC BCL6 ANXA1 PTK2 AKNA IL1RN FGL2 PLXNC1 ANGPT2
POSITIVE REGULATION OF GTPASE ACTIVITY	0.00226717	0.0277536	0.431708	-0.308073	-1.5277	170	SIPA1L2 MAP4K4 RAP1GAP PLXNB1 TIAM1 AGRN DENND1B RABGAP1L SEMA4D IQSEC1 DOCK11 RAP1GAP2 DOCK6 TBC1D14 PIP5K1A RALGAPA2 RAPGEF3 ARHGAP25 ARHGAP6 CCDC125 GMIP RALGDS RAPGEF2 SIPA1L3 EVI5 TBC1D10C TBC1D16 APC2 DOCK10 EPHA1 ARHGEF26 PTK2B TBC1D8 SOS2 ASAP1 RGL4 RALGAPB TBC1D30 WNT4 TSC1 GARNL3 RAB3GAP1 DOCK8 BCAS3 TIAM2 TBC1D17 SH3BP1 TBC1D5 CCL5 TBC1D22A NF1 EVI5L ITGB1 PREX1 RAB11FIP2 DOCK7 RGL2 SR…
ACTIN POLYMERIZATION OR DEPOLYMERIZATION	0.00328911	0.0366624	0.431708	-0.320178	-1.52281	138	CYFIP2 GAS7 GSN MICALL2 PRKCE SSH2 PAK3 WASF1 LIMA1 PSTPIP2 PLEKHH2 ARHGAP18 WASL TMOD2 JAK2 CDC42EP3 ARHGAP6 WIPF1 BAIAP2 SPIRE2 MICAL1 MICAL2 CTTN CAPG HCLS1 PTK2B DIAPH1 RICTOR GHRL TMSB4X TTC17 SPATC1L MICAL3 AVIL SH3BP1 CDC42EP4 PSTPIP1 NCK1 PLEKHG2 PIK3CA
HINDBRAIN TANGENTIAL CELL MIGRATION	0.00142425	0.0196858	0.45506	-0.983343	-1.5216	2	PLXNA2 TTBK2
POSITIVE REGULATION OF MAPK CASCADE	0.00027311	0.00577004	0.498493	-0.297256	-1.5179	248	EDA2R GADD45A CSPG4 NAIP TREM2 SRC HIPK2 DIRAS1 GPR183 SASH1 PRKCE CSF1R LAPTM5 PIK3R6 RELL2 TMEM106A CD36 ADRB2 AKAP13 PELI2 DIXDC1 GLIPR2 ACTA2 ROBO1 NOD2 NOTCH1 KSR1 CD4 TRAF1 ABCA7 CD44 JAK2 PRKCA PTPRC RAPGEF2 SEMA7A CFLAR DSTYK PDGFC TRIM5
NEGATIVE REGULATION OF IMMUNE RESPONSE	0.00411385	0.0429581	0.407018	-0.331359	-1.5177	117	IL7R PLK2 TREM2 SRC TNFRSF14 FURIN JAK3 STAT2 FYN SAMSN1 NOD2 HLA-B PTPRC BCL6 FCRLB ANXA1 AHR PLCG1 USP15 DUSP10 FGL2 PARP14 GPX1 HLA-DRB1 RABGEF1 RC3H1 MIR181B1 HMOX1
AMACRINE CELL DIFFERENTIATION	0.0021422	0.0267406	0.431708	-0.979778	-1.51608	2	DLX1 DLX2
REGULATION OF TRANS SYNAPTIC SIGNALING	0.000728372	0.0121427	0.477271	-0.301948	-1.51387	217	CLSTN2 PLK2 SHANK1 SRC LZTS1 ASIC1 PRKCE CAMK2B CX3CR1 DNM1 DLGAP4 CLSTN3 FYN DLG4 MEF2C TSHZ3 SYT11 ADRB2 NPTXR S100B SLC4A8 DISC1 DMPK AKAP7 NLGN2 CEL LRRTM2 JAK2 FBXL20 STXBP5 AKAP9 RAPGEF2 BAIAP2 SLC1A3 MAP1A ABHD6 LRRC4 CUX2 TYROBP OPHN1 PTK2B UCN RIMS3 GRIN2C APP GHRL P2RX1 STX3 GPER1 BTBD9 SYNGR1 SYNGAP1
NEGATIVE REGULATION OF CHONDROCYTE PROLIFERATION	0.00236969	0.0286397	0.431708	-0.978254	-1.51373	2	BMPR2
REGULATION OF APOPTOTIC PROCESS IN BONE MARROW CELL	0.00274883	0.031952	0.431708	-0.97589	-1.51007	2	PLK2 MIR146A
ENDOTHELIAL CELL MIGRATION	0.00311231	0.0351557	0.431708	-0.325669	-1.50615	122	GADD45A PLK2 SASH1 HDAC9 BMPR2 LPXN MEF2C MIR146A PLXND1 HDAC7 PRKX ROBO1 NOTCH1 PRKCA ETS1 ANXA1 SP100 PLCG1 SEMA4A PTK2B PTK2 ANGPT2 STAT5A PIK3R3 TMSB4X GPX1 PDPK1 HMOX1 BCAS3 RHOB FOXP1 STAT1 SH3BP1 NOS3 MAP2K5 PIK3CA CORO1B NF1 ITGB1
ANATOMICAL STRUCTURE FORMATION INVOLVED IN MORPHOGENESIS	2.39363e-07	1.26364e-05	0.674963	-0.278354	-1.506	622	PTPN14 THSD7A GADD45A CSPG4 PLK2 INHBA TREM2 HIPK2 PLXNA2 C5 PHLDB1 SASH1 TLR2 ITGA3 FGF6 COL4A2 OBSCN HDAC9 PLXNB2 PTPRB FURIN SMAD3 MMP14 SLC12A6 BMPR2 ANPEP ITGA7 CX3CR1 DCHS1 MTHFD1L ITGA4 PDE3B EPB41L3 PIK3R6 TNFSF13B CCDC136 MEF2C RNF213 SH3PXD2A MIR146A KIF26B CTSH FAM20A UNC5B CD36 ECM1 AKAP13 CCNG1 PLXND1 STAB1 ITGA2B SOX4 MEF2A HDAC7 NOG ADA TBX19 APOLD1 PTGFRN PRKX HSPG2 TMOD2 STAT3 EM…
NEGATIVE REGULATION OF DOPAMINE SECRETION	0.00339337	0.0373861	0.431708	-0.97213	-1.50425	2	ABAT SYT11
CELL CELL ADHESION	2.36378e-06	9.50766e-05	0.627257	-0.279196	-1.50089	485	CYFIP2 CD70 IL7R CLSTN2 TNFSF9 SRC CTNND1 PTAFR ITGA3 ABAT OBSCN TNFRSF14 PLXNB2 PAG1 ITGA7 LAPTM5 CX3CR1 CD93 LPP IL1RAP JAK3 DCHS1 ITGA4 CLSTN3 FYN PIK3R6 TNFSF13B DLG4 MIR146A MYO10 KIF26B GCNT1 SEMA4D CLECL1 CD5 MMP24 STK10 ITGA2B SOX4 RHOH ADA NFAT5 MAD1L1 TSPAN32 EMILIN2 LGALS1 ROBO1 TTYH1 PLXNB3 NLGN2 ZDHHC21 NOD2 SDK2 CEL NOTCH1 CD4 DLG5 ITGAX CD44 JAK2 PCDHGB3 PRKCA MBP THBS4 PTPRC ETS1 …
POSITIVE REGULATION OF LEUKOCYTE CELL CELL ADHESION	0.00252696	0.0298754	0.431708	-0.30712	-1.4957	158	CD70 IL7R TNFSF9 SRC PTAFR TNFRSF14 JAK3 ITGA4 FYN PIK3R6 TNFSF13B CLECL1 CD5 SOX4 RHOH ADA NFAT5 LGALS1 NOD2 CD4 CD44 JAK2 PTPRC ETS1 BCL6 HHLA2
POSITIVE REGULATION OF CELL CELL ADHESION	0.00245287	0.0292451	0.431708	-0.301098	-1.49433	178	CD70 IL7R TNFSF9 SRC PTAFR TNFRSF14 JAK3 ITGA4 FYN PIK3R6 TNFSF13B MYO10 KIF26B CLECL1 CD5 SOX4 RHOH ADA NFAT5 EMILIN2 LGALS1 NOD2 CD4 CD44 JAK2 PTPRC ETS1 BCL6 HHLA2
POSITIVE REGULATION OF LOCOMOTION	0.000111431	0.0027865	0.538434	-0.28687	-1.49362	318	PLK2 TREM2 SRC MAP4K4 ONECUT2 PTAFR SASH1 ITGA3 PRKCE CSF1R TNFRSF14 HDAC9 SMAD3 MMP14 BMPR2 TIAM1 CX3CR1 PAK3 ITGA4 DOCK1 MIR146A CTSH IL16 SEMA4D IQSEC1 PLAU HDAC7 GLIPR2 CASS4 ZNF609 STAT3 ACTA2 MALAT1 FAM83H RUFY3 ATM MMP2 NOTCH1 ITGAX JAK2 PRKCA CAMK1D THBS4 PTPRC ETS1 RAPGEF2 SEMA7A PHPT1 NUMB PDGFC ANXA1 ACVR1 TRIP6 EPHA1 PLCG1 SEMA4A PTK2B PTK2 MEGF8 STAT5A PIK3R3 DIAPH1 APP TMSB4X STX3 G…
CELL PART MORPHOGENESIS	5.4465e-05	0.00150561	0.557332	-0.281676	-1.49062	380	CYFIP2 GAS7 KIF1A SHANK1 SRC MAP4K4 LZTS1 PLXNA2 CSF1R PLXNB1 CAMK2B PLXNB2 BMPR2 TIAM1 PAK3 WASF1 ITGA4 FYN EPB41L3 PTPRO DPYSL2 DLG4 NIN BAX SEMA4D UNC5B S100B PLXND1 DIP2B RHOH MEF2A NOG DIXDC1 DISC1 UNC5A ITSN2 WASL ROBO1 PLXNB3 RUFY3 NOTCH1 FEZ2 CD44 MBP HECW1 CPNE5 RAPGEF2 UNC5C SEMA7A MYCBP2 NUMB BAIAP2 LRTM2 RAPH1 MAP1A CTTN KIRREL3 DOCK10 KIF5C EPHA1 LHX4 FIS1 CUX2 PTCH1 SEMA4A CDKL3 CAP…
ADAPTIVE IMMUNE RESPONSE	0.000667746	0.0114853	0.477271	-0.288877	-1.48794	262	CD70 IL7R TREM2 IL21R RAP1GAP GPR183 C5 FCER2 TNFRSF14 TEC MR1 IL17RA PAG1 CX3CR1 JAK3 DENND1B FYN TNFSF13B MEF2C RNF19B TXK CTSH SAMSN1 RAP1GAP2 ADA TRAF3IP2 IL18BP STAT3 NOD2 NOTCH1 RAPGEF3 CD4 HLA-B JAK2 PTPRC ENTPD7 LIG4 CAMK4 BCL6 SLA2 C3 ANXA1 AHR FCGR1A MYO1G RSAD2 TCIRG1 CD244 KDM5D ZBTB1 DUSP10 SEMA4A
POSITIVE REGULATION OF CELL PROJECTION ORGANIZATION	0.000697443	0.0118175	0.477271	-0.2998	-1.48458	224	TMEM30A FSCN1 SRC PLXNA2 FES ITGA3 PLXNB1 CAMK2B PLXNB2 BMPR2 TIAM1 PAK3 AGRN FYN DLG4 SCARB2 NIN SEMA4D DOCK11 PLXND1 PTK6 DIXDC1 DISC1 WASL ROBO1 PLXNB3 RUFY3 TAPT1 CAMK1D CDC42EP3 SCARF1 RAPGEF2 SEMA7A CFLAR BAIAP2 FLNA KCTD17 CUX2 CDKL3 CAPRIN2 PTK2B MEGF8 PLXNC1
I KAPPAB KINASE NF KAPPAB SIGNALING	0.000945648	0.0148529	0.477271	-0.296311	-1.48129	218	TRIM22 EDA2R TNFRSF10B PLK2 TREM2 TLR2 PRKCE CX3CR1 FYN NDFIP2 TMEM106A CD36 ECM1 AKAP13 S100B SECTM1 TRIM13 PELI2 RHOH TRAF3IP2 LGALS1 NOD2 CD4 TRAF1 MIB2 CARD8 TRIM38 TRIM62 CFLAR TRIM5 FLNA
CELL MORPHOGENESIS INVOLVED IN NEURON DIFFERENTIATION	0.000126862	0.00308118	0.518848	-0.285607	-1.47709	316	KIF1A SHANK1 LZTS1 PLXNA2 CSF1R PLXNB1 CAMK2B PLXNB2 BMPR2 TIAM1 PAK3 ITGA4 FYN MYO7A PTPRO DPYSL2 DLG4 NIN MEF2C SEMA4D UNC5B S100B PLXND1 DIP2B RHOH MEF2A NOG DIXDC1 DISC1 UNC5A WASL ROBO1 PLXNB3 RUFY3 NOTCH1 FEZ2 MBP HECW1 RAPGEF2 UNC5C SEMA7A MYCBP2 NUMB BAIAP2 SLC1A3 LRTM2 RAPH1 MAP1A CTTN DOCK10 KIF5C EPHA1 LHX4 CUX2 PTCH1 SEMA4A CDKL3 CAPRIN2 OPHN1 PTK2 MEGF8 PLXNC1 NUMBL DIP2A APP ZDHHC17…
POSITIVE REGULATION OF CELL ADHESION	0.000417111	0.00802753	0.498493	-0.28566	-1.47293	270	CD70 IL7R TNFSF9 UTRN SRC MAP4K4 PTAFR ITGA3 PRKCE TNFRSF14 SMAD3 JAK3 ITGA4 FYN PIK3R6 DOCK1 TNFSF13B RELL2 MYO10 KIF26B CLECL1 CD36 CD5 SOX4 RHOH ADA NFAT5 DISC1 CASS4 EMILIN2 LGALS1 ATM NOD2 CD4 VAV3 CD44 JAK2 PRKCA PTPRC ETS1 BCL6 HHLA2
LEUKOCYTE CELL CELL ADHESION	0.000880963	0.0140991	0.477271	-0.289476	-1.46528	238	CD70 IL7R TNFSF9 SRC PTAFR TNFRSF14 PAG1 LAPTM5 CX3CR1 JAK3 ITGA4 FYN PIK3R6 TNFSF13B MIR146A GCNT1 SEMA4D CLECL1 CD5 STK10 SOX4 RHOH ADA NFAT5 MAD1L1 LGALS1 ZDHHC21 NOD2 CD4 DLG5 CD44 JAK2 PTPRC ETS1 BCL6 HHLA2
REGULATION OF VASCULATURE DEVELOPMENT	0.00445667	0.0459074	0.407018	-0.302023	-1.46379	155	GADD45A PLK2 HIPK2 C5 SASH1 COL4A2 CX3CR1 PDE3B PIK3R6 MIR146A CTSH ECM1 PLXND1 STAB1 HSPG2 STAT3 EMILIN2 BTG1 RAPGEF3 ITGAX PRKCA THBS4 ETS1 C3 SP100 EPHA1 PLCG1 SEMA4A PTK2B ANGPT2 GHRL PDPK1 MIR181B1 HMOX1 WNT4 RHOB PML SLC12A2 STAT1 NOS3 VASH2 EPN2 ANGPTL4 CYSLTR1 COL4A3 NF1 HYAL1 ITGB1
NEGATIVE REGULATION OF IMMUNE SYSTEM PROCESS	0.00118933	0.0173871	0.45506	-0.284554	-1.45645	252	IL7R PLK2 INHBA TREM2 SRC C5 TNFRSF14 AXL FURIN PAG1 LAPTM5 CX3CR1 JAK3 STAT2 FYN LPXN MIR146A SAMSN1 SYT11 ADA MAD1L1 WASL TSPAN32 ATM NOD2 DLG5 HLA-B PTPRC BCL6 FCRLB SLA2 PHPT1 ZFPM1 ANXA1 AHR TBC1D10C PLCG1 USP15 DUSP10 RIN3 GPR68 GPR18 TYROBP FGL2 PARP14 GPER1 GPX1 HLA-DRB1 RABGEF1 ID2 RC3H1 LRCH1 MIR181B1
TAXIS	0.00061317	0.0107901	0.477271	-0.280462	-1.45528	283	TREM2 PLXNA2 GPR183 C5 PTAFR FES CSF1R BIN2 PLXNB1 PLXNB2 ABCC1 IL17RA SMAD3 BMPR2 CX3CR1 FYN PTPRO DPYSL2 IL16 SEMA4D UNC5B PLAU PLXND1 RHOH NOG UNC5A ROBO1 PLXNB3 NLGN2 PIP5K1A NOD2 NOTCH1 FEZ2 VAV3 CAMK1D THBS4 FOSL1 UNC5C SEMA7A MYCBP2 PLD1 LRTM2 ANXA1 KIF5C EPHA1 ST6GAL1 LHX4 PTCH1 SEMA4A RIN3 GPR18 OPHN1 PTK2B PTK2 MEGF8 DPYSL4 PLXNC1 ANGPT2 APP BOC TMSB4X CXCR2 STX3 LAMA5
LOCOMOTION	8.70856e-08	5.01534e-06	0.704976	-0.251757	-1.45274	972	TP53INP1 GADD45A CSPG4 PLK2 NAV3 SPEF2 FSCN1 TREM2 SRC MAP4K4 ATRN ELMO1 ONECUT2 PLXNA2 GPR183 C5 PTAFR SASH1 FES ITGA3 PRKCE FGF6 CSF1R BIN2 TNFRSF14 AXL HDAC9 PLXNB1 CAMK2B PLXNB2 ABCC1 IL17RA SMAD3 MMP14 BMPR2 ITGA7 TIAM1 CX3CR1 TTBK2 PAK3 DCHS1 ITGA4 FYN DOCK1 LPXN PTPRO DPYSL2 LIMA1 MEF2C BBS2 MIR146A LMNA BAX PSTPIP2 CTSH GCNT1 IL16 SEMA4D UNC5B IQSEC1 ARHGAP18 PLAU DNAH1 ECM1 STK10 PLXND1 …
CYTOKINE MEDIATED SIGNALING PATHWAY	0.000861753	0.01385	0.477271	-0.282266	-1.45263	272	CD70 EDA2R IL7R NAIP PRLR TREM2 SRC IL21R CSF1R FAS TNFRSF14 AXL IL17RA LAPTM5 CX3CR1 IL1RAP JAK3 STAT2 TNFSF13B BBS2 MIR146A TXK ECM1 TRAF3IP2 STAT3 ROBO1 CYLD NOTCH1 CD4 TRAF1 CARD8 CD44 CBL JAK2 PTPRC OAS2 PARP9 APPL2 GPR75 SP100 IL10RA PTK2B IL10RB IL1RN STAT5A PARP14 NUMBL TMSB4X CXCR2
AMEBOIDAL TYPE CELL MIGRATION	0.00138573	0.019436	0.45506	-0.283096	-1.44899	252	GADD45A PLK2 SRC MAP4K4 SASH1 ITGA3 PRKCE HDAC9 BMPR2 PAK3 ITGA4 DOCK1 LPXN MEF2C MIR146A CTSH SEMA4D IQSEC1 PLXND1 HDAC7 GLIPR2 PRKX ACTA2 ROBO1 PIP5K1A NOTCH1 PKN2 PRKCA ETS1 FAT2 ZEB2 SEMA7A ANXA1 ACVR1 APPL2 SP100 GPC3 PLCG1 DUSP10 LRP5 SEMA4A PTK2B PTK2 MEGF8 ANGPT2 STAT5A PIK3R3 TMSB4X LAMA5 GPX1 SEMA4B PDPK1 HMOX1 ARID5B BCAS3 RHOB SEMA3F PML FOXP1 STAT1 SH3BP1 NOS3 SMURF2 MAP2K5 PIK3CA SE…
REGULATION OF NEUROGENESIS	0.00233338	0.0284269	0.431708	-0.289337	-1.4472	210	TREM2 PLXNA2 DLX1 TLR2 PLXNB1 CAMK2B PLXNB2 BMPR2 TIAM1 CX3CR1 PAK3 DLX2 NIN MIR146A SEMA4D PLXND1 DIP2B NOG DIXDC1 DISC1 ROBO1 PLXNB3 RUFY3 NOTCH1 SORL1 MBP LIG4 KDM4A RAPGEF2 SEMA7A NUMB BAIAP2 CDKN2B BMPR1A APPL2 HOOK3 CUX2 DUSP10 SEMA4A CDKL3 CAPRIN2 SPINT1 MEGF8 PLXNC1 NUMBL GPER1 ID2 SEMA4B SYNGAP1 MIR181B1 FAIM SEMA3F GORASP1 TIAM2 CTNNA1 CLCF1 PLAG1 FBXW8
NEUROGENESIS	9.49767e-08	5.42867e-06	0.704976	-0.252852	-1.44668	921	CYFIP2 CSPG4 PRDM8 INHBA CSMD3 TMEM30A NAV3 BTG2 GAS7 KIF1A SHANK1 TREM2 MAP4K4 LZTS1 HIPK2 RAP1GAP ONECUT2 PLXNA2 GPR183 NRBP2 DLX1 FRY DYNC2H1 TLR2 FES MICALL2 ITGA3 CSF1R AXL PLXNB1 CAMK2B PLXNB2 GDF11 MMP14 BMPR2 TIAM1 CX3CR1 PAK3 WASF1 AGRN ZFHX2 DCHS1 ITGA4 FYN MYO7A EPB41L3 DLX2 PTPRO DPYSL2 DLG4 SCARB2 NIN TCF4 MEF2C MIR146A BAX SEMA4D UNC5B IQSEC1 MMP24 VIM S100B PLXND1 DIP2B SOX4 DDIT4 …
CELL MORPHOGENESIS	4.29322e-06	0.00016157	0.610527	-0.262993	-1.43529	587	CYFIP2 IL7R GAS7 KIF1A SHANK1 SRC MAP4K4 LZTS1 ATRN PLXNA2 FRY FES MICALL2 CSF1R AXL PLXNB1 CAMK2B PLXNB2 BMPR2 ITGA7 TIAM1 PAK3 WASF1 DCHS1 ITGA4 FYN MYO7A EPB41L3 DOCK1 LPXN PTPRO DPYSL2 DLG4 NIN MEF2C MYO10 SEMA4D UNC5B ARHGAP18 S100B PLXND1 DIP2B RHOH MEF2A NOG DIXDC1 DISC1 CASS4 UNC5A ITSN2 WASL CLEC1B ROBO1 PLXNB3 RUFY3 SYNE3 NOTCH1 SIDT2 FEZ2 CD44 MBP CDC42EP3 ARHGAP15 HECW1 BCL6 CPNE5 RAP…
CELL MIGRATION	7.36268e-07	3.45501e-05	0.659444	-0.258128	-1.43525	810	TP53INP1 GADD45A CSPG4 PLK2 NAV3 FSCN1 TREM2 SRC MAP4K4 ATRN ELMO1 ONECUT2 PLXNA2 GPR183 C5 PTAFR SASH1 ITGA3 PRKCE FGF6 CSF1R BIN2 TNFRSF14 AXL HDAC9 PLXNB1 CAMK2B PLXNB2 ABCC1 IL17RA SMAD3 MMP14 BMPR2 ITGA7 TIAM1 CX3CR1 TTBK2 PAK3 DCHS1 ITGA4 FYN DOCK1 LPXN PTPRO LIMA1 MEF2C MIR146A LMNA BAX PSTPIP2 CTSH GCNT1 IL16 SEMA4D IQSEC1 PLAU ECM1 STK10 PLXND1 DDIT4 PTK6 RHOH HDAC7 NOG ADA DIXDC1 SRGAP3…
TUBE MORPHOGENESIS	2.9483e-05	0.000896518	0.57561	-0.265503	-1.42495	471	THSD7A GADD45A CSPG4 PLK2 SRC HIPK2 C5 SASH1 FGF6 COL4A2 CSF1R HDAC9 PLXNB2 PTPRB SMAD3 MMP14 SLC12A6 BMPR2 ANPEP CX3CR1 DCHS1 MTHFD1L PDE3B PIK3R6 PKD2 SETDB2 MEF2C RNF213 MIR146A KIF26B BAX CTSH UNC5B ECM1 CCM2 PLXND1 STAB1 ITGA2B SOX4 HDAC7 NOG APOLD1 KDM5B PRKX HSPG2 STAT3 EMILIN2 BTG1 ROBO1 SDCCAG8 MMP2 NOTCH1 RAPGEF3 DLG5 ITGAX VAV3 PRKCA THBS4 SAT1 ETS1 RAPGEF2 C3 FLNA ANXA1 BMPR1A MICAL2 …
REGULATION OF ANATOMICAL STRUCTURE MORPHOGENESIS	2.3508e-05	0.000741526	0.57561	-0.262054	-1.41446	539	GADD45A PLK2 KIF1A SRC LZTS1 HIPK2 PLXNA2 C5 PHLDB1 SASH1 FES COL4A2 CSF1R PLXNB1 CAMK2B PLXNB2 BMPR2 ITGA7 TIAM1 CX3CR1 PAK3 STAT2 PDE3B FYN EPB41L3 PIK3R6 DOCK1 TNFSF13B DLG4 NIN MEF2C MIR146A MYO10 CTSH SEMA4D ARHGAP18 ECM1 PLXND1 STAB1 DIP2B TMBIM1 RHOH NOG ADA DIXDC1 DISC1 CASS4 ITSN2 HSPG2 STAT3 EMILIN2 BTG1 ROBO1 PLXNB3 RUFY3 SYNE3 NOTCH1 RAPGEF3 ITGAX CD44 PRKCA MBP CDC42EP3 THBS4 ARHGAP1…
IMMUNE RESPONSE	8.57625e-07	3.87323e-05	0.659444	-0.247331	-1.40286	900	TRIM22 CD70 IL7R PLK2 APOBEC3H TNFSF9 NAIP NCF2 TREM2 SRC IL21R GSN RAP1GAP FCER1A GPR183 C5 PTAFR FCER2 TLR2 FES PRKCE CSF1R FAS TNFRSF14 AXL MPEG1 TEC MR1 IL17RA FURIN SMAD3 PAG1 LAPTM5 CX3CR1 IL1RAP PAK3 JAK3 STAT2 DENND1B TREML1 FYN PIK3R6 MEFV LPXN ISG20 TNFSF13B MX2 ERMAP TMEM106A MEF2C KCNN4 MIR146A RNF19B TXK BAX CTSH IL16 SEMA4D SAMSN1 CD36 DOCK11 ECM1 VIM CCDC92 SECTM1 NLRP1 APOBEC3F TR…
REGULATION OF SMALL GTPASE MEDIATED SIGNAL TRANSDUCTION	0.00349128	0.0380785	0.431708	-0.275741	-1.38044	219	PLEKHG1 SIPA1L2 ARHGEF3 SRC MAP4K4 RAP1GAP ITGA3 OBSCN TIAM1 ARHGAP26 IQSEC1 ARHGAP18 AKAP13 RAP1GAP2 SRGAP3 ROBO1 RALGAPA2 NOTCH1 VAV3 FAM13B CBL ARHGAP25 ARHGEF10L ARHGAP6 STARD8 CCDC125 ARHGAP15 BCL6 GMIP CYTH4 LPAR4 SIPA1L3 FGD3 ARHGAP10 PSD3 LPAR6 DENND1A GPR18 OPHN1 OGT SOS2
CELL PROJECTION ORGANIZATION	8.40388e-07	3.86216e-05	0.659444	-0.243893	-1.37217	950	CYFIP2 CSPG4 CSMD3 CEP70 TMEM30A BTG2 GAS7 SPEF2 KIF1A SHANK1 FSCN1 TREM2 SRC MAP4K4 LZTS1 GSN RAP1GAP ONECUT2 PLXNA2 FRY DYNC2H1 FES MICALL2 ITGA3 CSF1R PLXNB1 CAMK2B PLXNB2 BMPR2 TIAM1 TTBK2 PAK3 WASF1 AGRN ITGA4 FYN MYO7A EPB41L3 PTPRO DPYSL2 PKD2 DLG4 LIMA1 SCARB2 NIN MEF2C BBS2 MYO10 SEMA4D UNC5B IQSEC1 DOCK11 SH3YL1 DNAH1 VIM S100B PLXND1 DIP2B ATP1A3 SEZ6 PTK6 RHOH CCDC78 MEF2A NOG DIXDC1 …
REGULATION OF CELL CELL ADHESION	0.0033371	0.0370886	0.431708	-0.265094	-1.36924	273	CD70 IL7R TNFSF9 SRC PTAFR ABAT TNFRSF14 PAG1 LAPTM5 JAK3 ITGA4 FYN PIK3R6 TNFSF13B MIR146A MYO10 KIF26B CLECL1 CD5 SOX4 RHOH ADA NFAT5 MAD1L1 EMILIN2 LGALS1 ZDHHC21 NOD2 NOTCH1 CD4 DLG5 CD44 JAK2 PRKCA MBP PTPRC ETS1 BCL6 HHLA2
REGULATION OF SYSTEM PROCESS	0.00338914	0.0373861	0.431708	-0.266901	-1.36824	250	MDM2 INHBA SHANK1 SRC PTAFR NTSR1 ABAT CAMK2B TBXAS1 SMAD3 BMPR2 ZFHX2 DLGAP4 PTPRO DLG4 LMNA TSHZ3 ADRB2 NPTXR ATP1A3 MEF2A ADA MGLL DMPK NLGN2 ZDHHC21 MMP2 LPIN1 ATP2B3 NOTCH1 ITGAX JAK2 MYL5 PRKCA AKAP9 ATP2A1 BAIAP2 FLNA CTTN CUX2 PTK2B UCN KCNJ2 APP GHRL KCNE3 FBXO32 P2RX1 GPER1 NEUROG1 KCNG2 KCNQ1 GAA TIFAB HDAC4 DLGAP3 TMEM65 CACNA1D TNNT1 NOS3
NEURON DEVELOPMENT	3.69514e-05	0.00107626	0.557332	-0.252082	-1.36251	635	CYFIP2 CSMD3 TMEM30A BTG2 GAS7 KIF1A SHANK1 MAP4K4 LZTS1 ONECUT2 PLXNA2 FRY FES MICALL2 ITGA3 CSF1R PLXNB1 CAMK2B PLXNB2 BMPR2 TIAM1 PAK3 WASF1 AGRN ITGA4 FYN MYO7A EPB41L3 PTPRO DPYSL2 DLG4 SCARB2 NIN MEF2C SEMA4D UNC5B IQSEC1 VIM S100B PLXND1 DIP2B SEZ6 PTK6 RHOH MEF2A NOG DIXDC1 DISC1 UNC5A ITSN2 WASL ERCC6 ITM2C ROBO1 PLXNB3 RUFY3 NLGN2 MMP2 NOTCH1 OMG DLG5 FEZ2 JAK2 CTF1 MBP CAMK1D HECW1 INP…
ACTIN FILAMENT ORGANIZATION	0.00366457	0.0393838	0.431708	-0.263888	-1.35955	292	CYFIP2 GAS7 SHANK1 FSCN1 SRC GSN ELMO1 MYO5A MICALL2 PRKCE SMAD3 SSH2 PAK3 WASF1 MYO7A LIMA1 PSTPIP2 PLEKHH2 ARHGAP18 RHOH CASS4 WASL TMOD2 RUFY3 RAPGEF3 JAK2 ARHGAP25 ARHGEF10L CDC42EP3 ARHGAP6 WIPF1 BAIAP2 SPIRE2 MICAL1 FLNA MICAL2 MYO1G CTTN ZBED3 EPHA1 CAPG HCLS1 RHPN1 FHDC1 ARFIP1 PTK2B DIAPH1 RICTOR GHRL TMSB4X TTC17 INPPL1 MYO7B WNT4 TSC1 SPATC1L MICAL3 RHOB WASH3P TPM4 CTNNA1 AVIL SH3BP1 …
CIRCULATORY SYSTEM DEVELOPMENT	2.30115e-05	0.00072889	0.57561	-0.252363	-1.35728	617	CDKN1A PTPN14 MDM2 THSD7A GADD45A CSPG4 PLK2 HIPK2 C5 SASH1 DYNC2H1 ITGA3 FGF6 COL4A2 HDAC9 PTPRB SMAD3 MMP14 SLC12A6 BMPR2 ANPEP CX3CR1 SCUBE1 RPS6KA2 DCHS1 PDE3B PIK3R6 PKD2 SETDB2 MEF2C RNF213 MIR146A LMNA BAX CTSH UNC5B CNTRL ECM1 CCM2 AKAP13 PLXND1 STAB1 ITGA2B SOX4 MEF2A HDAC7 NOG TBX19 APOLD1 TRAF3IP2 PRKX HSPG2 STAT3 EMILIN2 BTG1 ACTA2 ROBO1 ATM MMP2 WDR11 NOTCH1 RAPGEF3 KDM6B ITGAX VAV3 …
NEURON DIFFERENTIATION	1.546e-05	0.000504551	0.57561	-0.245005	-1.35624	760	CYFIP2 INHBA CSMD3 TMEM30A BTG2 GAS7 KIF1A SHANK1 MAP4K4 LZTS1 HIPK2 RAP1GAP ONECUT2 PLXNA2 NRBP2 DLX1 FRY DYNC2H1 FES MICALL2 ITGA3 CSF1R PLXNB1 CAMK2B PLXNB2 GDF11 BMPR2 TIAM1 PAK3 WASF1 AGRN ZFHX2 ITGA4 FYN MYO7A EPB41L3 DLX2 PTPRO DPYSL2 DLG4 SCARB2 NIN TCF4 MEF2C MIR146A SEMA4D UNC5B IQSEC1 VIM S100B PLXND1 DIP2B SOX4 DDIT4 SEZ6 PTK6 RHOH MEF2A NOG DIXDC1 DISC1 UNC5A ITSN2 WASL ERCC6 ITM2C S…
CELL MORPHOGENESIS INVOLVED IN DIFFERENTIATION	0.000440983	0.00831849	0.498493	-0.255747	-1.35226	411	KIF1A SHANK1 SRC LZTS1 ATRN PLXNA2 MICALL2 CSF1R AXL PLXNB1 CAMK2B PLXNB2 BMPR2 TIAM1 PAK3 ITGA4 FYN MYO7A DOCK1 LPXN PTPRO DPYSL2 DLG4 NIN MEF2C SEMA4D UNC5B S100B PLXND1 DIP2B RHOH MEF2A NOG DIXDC1 DISC1 CASS4 UNC5A WASL CLEC1B ROBO1 PLXNB3 RUFY3 NOTCH1 FEZ2 MBP HECW1 RAPGEF2 UNC5C SEMA7A MYCBP2 NUMB ZFPM1 CASP9 BAIAP2 SLC1A3 SIPA1L3 LRTM2 FLNA RAPH1 MAP1A CTTN DOCK10 KIF5C EPHA1 ST6GAL1 LHX4 C…
ACTIN FILAMENT BASED PROCESS	0.000535816	0.0096295	0.477271	-0.249281	-1.34294	495	CYFIP2 THSD7A GAS7 SHANK1 FSCN1 UTRN SRC GSN ELMO1 MYO5A FES MICALL2 PRKCE CSF1R OBSCN SMAD3 SSH2 PAK3 WASF1 MYO7A EPB41L3 LIMA1 FHL3 PSTPIP2 ARHGAP26 PLEKHH2 IQSEC1 ARHGAP18 AKAP13 RHOH MEF2A DIXDC1 CASS4 WASL TMOD2 ACTA2 RUFY3 PIP5K1A RAPGEF3 JAK2 ARHGAP25 ARHGEF10L CDC42EP3 ARHGAP6 STARD8 BCL6 AKAP9 WIPF1 ATP2A1 CFLAR PHPT1 CDC42BPB MYH10 BAIAP2 TRIP10 SPIRE2 MICAL1 FLNA ANXA1 FGD3 MICAL2 MYO1…
G PROTEIN COUPLED RECEPTOR SIGNALING PATHWAY	0.00338761	0.0373861	0.431708	-0.26094	-1.34029	314	ADCY9 HTR7 SRC GPR183 C5 PTAFR DGKA GNG7 NTSR1 RGS18 PLCB4 RXFP1 CX3CR1 HOMER3 AGRN PDE3B PIK3R6 GPR162 IGF2R LPAR5 ADRB2 DGKH AKAP13 GPR85 LPAR2 ADA MGLL TUB TMOD2 TSHR ZDHHC21 GPR146 TAPT1 SORL1 JAK2 PRKCA PTGIR RAPGEF2 XPR1 LPAR4 GPR52 C3 RGS17 FLNA ANXA1 BICD1 GNRHR GPR75 ABHD6 OR2B11 LPAR6 GPR68 RGS12 GPR18 TAS2R14 PTK2B UCN GHRL GPR22 CXCR2 GPER1
NEGATIVE REGULATION OF GONADOTROPIN SECRETION	0.00363871	0.0392361	0.431708	-0.99825	-1.33995	1	INHBA
TUBE DEVELOPMENT	0.000148154	0.00344423	0.518848	-0.247473	-1.3386	579	THSD7A GADD45A CSPG4 PLK2 SRC HIPK2 PLXNA2 C5 SASH1 ITGA3 FGF6 COL4A2 CSF1R HDAC9 ZNF358 RXFP1 PLXNB2 PTPRB GDF11 SMAD3 MMP14 SLC12A6 BMPR2 ANPEP CX3CR1 DCHS1 MTHFD1L PDE3B PIK3R6 PKD2 SETDB2 MEF2C RNF213 MIR146A KIF26B BAX CTSH UNC5B ECM1 CAT CCM2 PLXND1 STAB1 ITGA2B SOX4 PTK6 HDAC7 NOG ADA APOLD1 KDM5B PRKX HSPG2 STAT3 EMILIN2 BTG1 ROBO1 SDCCAG8 MMP2 CRISPLD2 NOTCH1 RAPGEF3 DLG5 ITGAX VAV3 PRKC…
REGULATION OF MULTICELLULAR ORGANISMAL DEVELOPMENT	2.54263e-05	0.00079346	0.57561	-0.241563	-1.3383	739	IL7R GADD45A CLSTN2 PLK2 INHBA TNFSF9 PRLR TREM2 HIPK2 PLXNA2 C5 DLX1 PHLDB1 SASH1 TLR2 FES COL4A2 AXL PLXNB1 CAMK2B PLXNB2 SMAD3 MMP14 BMPR2 TIAM1 TRIM16 CX3CR1 IL1RAP PAK3 JAK3 AGRN AQP3 CLSTN3 PDE3B PIK3R6 DLX2 NIN TG MEF2C MIR146A CTSH SEMA4D ADRB2 ECM1 PLXND1 STAB1 DIP2B SOX4 RHOH NOG ADA DIXDC1 DISC1 APOLD1 PRKX HSPG2 FAM210B STAT3 EMILIN2 LGALS1 BTG1 ROBO1 PLXNB3 RUFY3 NLGN2 ZDHHC21 LPIN1 …
INFLAMMATORY RESPONSE	0.00129947	0.0185362	0.45506	-0.250373	-1.33787	417	PLK2 NAIP GGT5 TREM2 SRC ATRN C5 PTAFR TLR2 CSF1R AXL HDAC9 ABCC1 IL17RA FURIN SMAD3 CX3CR1 SCUBE1 IL1RAP FYN MEFV MIR146A IL16 CD36 SYT11 ECM1 NFKB1 NLRP1 STAB1 ADA MGLL TRAF3IP2 HSPG2 STAT3 LGALS1 HK1 ATM LY86 THEMIS2 MMP25 NOD2 CYLD NOTCH1 KDM6B LYZ CARD8 TLR1 CD44 JAK2 NEAT1 CAMK1D DNASE1 PTPRC CAMK4 ETS1 BCL6 PTGIR SEMA7A AOAH C3 ANXA1 FCGR1A ACVR1 APPL2 TCIRG1 PLCG1 PTGS1 DUSP10 GPR68 IL10R…
INNATE IMMUNE RESPONSE	0.000678869	0.0116233	0.477271	-0.246313	-1.32765	444	TRIM22 APOBEC3H NAIP NCF2 TREM2 SRC GSN C5 TLR2 FES CSF1R TNFRSF14 AXL MPEG1 MR1 IL17RA CX3CR1 IL1RAP PAK3 JAK3 STAT2 TREML1 FYN PIK3R6 MEFV ISG20 MX2 TMEM106A RNF19B TXK VIM CCDC92 NLRP1 APOBEC3F TRIM13 PTK6 HK1 TNK1 APOBEC3C LY86 SSC5D NOD2 CYLD IFIH1 HERC5 CARD8 HLA-B TRIM38 JAK2 TNK2 TRIM62 SENP7 SLC15A2 C3 OAS2 TRIM5 ANXA1 FCGR1A PARP9 APPL2 RSAD2 CD244 SP100 ZBTB1 DDX58 USP15 DUSP10 SLC15A3…
POSITIVE REGULATION OF CELL DIFFERENTIATION	0.00127777	0.0183908	0.45506	-0.2403	-1.30162	491	MDM2 IL7R INHBA TNFSF9 TREM2 PLXNA2 DLX1 TLR2 FES AXL PLXNB1 CAMK2B PLXNB2 SMAD3 MMP14 BMPR2 TIAM1 TRIM16 CX3CR1 PAK3 PIK3R6 DOCK1 DLX2 NIN TCF4 MEF2C MIR146A SEMA4D CD36 NFKB1 PLXND1 SOX4 RHOH ADA DIXDC1 GLIPR2 DISC1 CASS4 FAM210B STAT3 LGALS1 BTG1 ROBO1 PLXNB3 RUFY3 NCOA3 RPS6KA1 NOTCH1 CD4 JAK2 PRKCA PTPRC LIG4 KDM4A ETS1 BCL6 KCTD11 ZEB2 RAPGEF2 SEMA7A NUMB BAIAP2 CDKN2B FLNA ANXA1 BMPR1A ACV…
NERVOUS SYSTEM PROCESS	0.00103181	0.0156563	0.45506	-0.242406	-1.30098	471	PLK2 BTG2 SHANK1 TREM2 SRC KCNK10 HIPK2 PKD1L3 PTAFR ASIC1 TLR2 NTSR1 ITGA3 ABAT PRCD CX3CR1 RPS6KA2 ZFHX2 DLGAP4 FYN MYO7A DLG4 SCARB2 MEF2C BBS2 TSHZ3 CD36 SYT11 ADRB2 NPTXR MMP24 S100B SEZ6 CCDC78 MGLL TUB TMOD2 DMPK NLGN2 LPIN1 CYP4V2 RAPGEF3 CRYBG3 ABCA7 GPR155 ITGAX MBP CAMK4 FOSL1 HERC1 AKAP9 ATP2A1 MYCBP2 CHRNA2 BEST1 BAIAP2 SLC1A3 CACNA2D4 PDE1B MAP1A OR2B11 CUX2 ATP8B1 GRAP PIEZO2 CHRND…
POSITIVE REGULATION OF SIGNALING	1.22194e-05	0.000409214	0.593325	-0.2313	-1.29964	1001	TRIM22 CYFIP2 EDA2R TNFRSF10B IL7R GADD45A CSPG4 CLSTN2 PLK2 INHBA NAIP ARHGEF3 BBC3 SHANK1 PRLR TREM2 SRC MAP4K4 HIPK2 DIRAS1 GPR183 SASH1 DYNC2H1 TLR2 ABAT PRKCE CSF1R FAS AXL PLXNB1 GDF11 SMAD3 BMPR2 LAPTM5 TRIM16 CX3CR1 SCUBE1 WASF1 CLSTN3 FYN PIK3R6 NDFIP2 PKD2 AAK1 DLG4 RELL2 TMEM106A KCNN4 MIR146A TXK BAX CTSH SEMA4D UNC5B TSHZ3 CD36 ADRB2 ECM1 NFKB1 CAT AKAP13 S100B SECTM1 PFKFB2 TRIM13 S…
DEFENSE RESPONSE	0.000149493	0.00346478	0.518848	-0.224091	-1.27708	878	TRIM22 IL7R PLK2 APOBEC3H INHBA NAIP NCF2 GGT5 TREM2 SRC ATRN GSN C5 PTAFR ASIC1 TLR2 FES CSF1R TNFRSF14 AXL HDAC9 MPEG1 MR1 ABCC1 IL17RA FURIN SMAD3 LAPTM5 CX3CR1 SCUBE1 IL1RAP PAK3 JAK3 STAT2 TREML1 FYN PIK3R6 MEFV ISG20 MX2 TMEM106A MEF2C RNF213 KCNN4 MIR146A RNF19B TXK IL16 CD36 SYT11 ECM1 NFKB1 VIM CCDC92 NLRP1 STAB1 APOBEC3F TRIM13 DDIT4 PTK6 ADA MGLL TRAF3IP2 HSPG2 TSPAN32 STAT3 EMILIN2 LG…
REGULATION OF CELL PROJECTION ORGANIZATION	0.00348123	0.0380782	0.431708	-0.240083	-1.27631	428	CSMD3 TMEM30A KIF1A FSCN1 TREM2 SRC LZTS1 RAP1GAP PLXNA2 FES ITGA3 PLXNB1 CAMK2B PLXNB2 BMPR2 TIAM1 PAK3 AGRN FYN PTPRO DLG4 SCARB2 NIN MYO10 SEMA4D DOCK11 SH3YL1 VIM PLXND1 DIP2B SEZ6 PTK6 DIXDC1 ODF2L DISC1 WASL TBC1D14 ITM2C ROBO1 PLXNB3 RUFY3 SDCCAG8 CYLD TAPT1 CD44 MBP CAMK1D CDC42EP3 HECW1 INPP5F SCARF1 RAPGEF2 SEMA7A CFLAR PLD1 BAIAP2 EVI5 FLNA KCTD17 DENND5A TBC1D10C TBC1D16 CUX2 ATP8B1 C…
POSITIVE REGULATION OF INTRACELLULAR SIGNAL TRANSDUCTION	0.000934031	0.0147562	0.477271	-0.231878	-1.25589	583	TRIM22 EDA2R TNFRSF10B GADD45A CSPG4 PLK2 NAIP ARHGEF3 BBC3 TREM2 SRC MAP4K4 HIPK2 DIRAS1 GPR183 SASH1 TLR2 PRKCE CSF1R AXL PLXNB1 LAPTM5 CX3CR1 FYN PIK3R6 NDFIP2 RELL2 TMEM106A BAX SEMA4D UNC5B CD36 ADRB2 ECM1 CAT AKAP13 S100B SECTM1 TRIM13 PELI2 ADA DIXDC1 GLIPR2 NFAT5 TRAF3IP2 MAD1L1 CASS4 LGALS1 ACTA2 ROBO1 ATM NOD2 NOTCH1 KSR1 CD4 TRAF1 ABCA7 DLG5 MIB2 TRIM38 CD44 CBL JAK2 PRKCA WDR59 PTPRC …
ENZYME LINKED RECEPTOR PROTEIN SIGNALING PATHWAY	0.00236884	0.0286397	0.431708	-0.234212	-1.25186	525	CYFIP2 CSPG4 INHBA PRLR SRC HIPK2 ONECUT2 MVB12B DLX1 PTPRE FES ITGA3 FGF6 COL4A2 CSF1R AXL GDF11 FURIN SMAD3 ZFYVE28 BMPR2 TIAM1 TXNIP PAK3 WASF1 JAK3 FYN LPXN MIR146A IGF2R ADRB2 VIM DDIT4 PTK6 NOG HTRA3 MVP CASS4 LATS2 STAT3 ROBO1 TNK1 MMP2 NOTCH1 CD4 SORL1 CBL JAK2 CTF1 TNK2 FAM83G ZEB2 ADAMTSL2 PTGIR PTPN3 RAPGEF2 CD109 PMEPA1 DSTYK BAIAP2 SMPD3 CDKN2B GP6 PDGFC BMPR1A ACVR1 APPL2 PRKAA1 ANK…
POSITIVE REGULATION OF DEVELOPMENTAL PROCESS	0.000388985	0.0076017	0.498493	-0.227099	-1.24426	722	MDM2 IL7R CLSTN2 INHBA TNFSF9 SHANK1 TREM2 SRC HIPK2 PLXNA2 C5 DLX1 PHLDB1 SASH1 TLR2 FES AXL PLXNB1 CAMK2B PLXNB2 SMAD3 MMP14 BMPR2 TIAM1 TRIM16 CX3CR1 IL1RAP PAK3 AGRN CLSTN3 PIK3R6 DOCK1 DLX2 TNFSF13B DLG4 NIN TCF4 MEF2C MIR146A LMNA BAX CTSH SEMA4D CD36 ADRB2 ECM1 NFKB1 PLXND1 SOX4 RHOH NOG ADA DIXDC1 GLIPR2 DISC1 CASS4 KDM5B ITSN2 FAM210B STAT3 EMILIN2 LGALS1 BTG1 ROBO1 PLXNB3 RUFY3 NLGN2 NC…
CELL CELL SIGNALING	0.00122478	0.0177687	0.45506	-0.222022	-1.23574	781	CD70 CLSTN2 PLK2 INHBA CMAHP TNFSF9 SHANK1 HTR7 KCNQ3 SRC LZTS1 SV2B CTNND1 ASIC1 TLR2 NTSR1 ITGA3 DTNA ABAT PRKCE CAMK2B SMAD3 SLC12A6 TIAM1 CX3CR1 DNM1 IL1RAP RPS6KA2 AGRN DLGAP4 CLSTN3 FYN PTPRO PKD2 DLG4 MEF2C RNF213 KCNMB1 TSHZ3 SYT11 ADRB2 NPTXR ZBED6 NFKB1 S100B PFKFB2 STAB1 SOX4 SLC4A8 SEZ6 TLE4 NOG DIXDC1 SYN2 DISC1 BARX1 KDM5B TMOD2 LATS2 TSHR TSPAN32 HBP1 DMPK AKAP7 NLGN2 CYLD RPS6KA1 …
POSITIVE REGULATION OF MULTICELLULAR ORGANISMAL PROCESS	0.000997416	0.0152628	0.45506	-0.220978	-1.22746	800	IL7R CLSTN2 INHBA TNFSF9 PRLR TREM2 SRC HIPK2 PLXNA2 C5 PTAFR SASH1 TLR2 NTSR1 FES ABAT PRKCE CSF1R TNFRSF14 AXL PLXNB1 CAMK2B PLXNB2 TBXAS1 IL17RA FURIN SMAD3 MMP14 BMPR2 TIAM1 LAPTM5 TRIM16 CX3CR1 IL1RAP PAK3 AGRN DENND1B ZNF516 CLSTN3 PIK3R6 MEFV NIN TMEM106A MEF2C TXK CTSH IL16 SEMA4D CLECL1 CD36 ADRB2 ECM1 PLXND1 NLRP1 SOX4 TMBIM1 RHOH MEF2A NOG ADA DIXDC1 GLIPR2 DISC1 KDM5B TSHR STAT3 EMILI…
REGULATION OF CELL DEATH	0.00278418	0.0322643	0.431708	0.276018	1.27202	991	CD38 FOS UNG SLFN11 MYBL2 BCL2L10 ANP32B ZBTB16 HERPUD1 AURKB PLK1 TMEM109 BRCA1 SKP2 GAL BIRC5 CALR NET1 APBB1 XRCC2 HMGB2 VEGFA NOTCH2 BCL2L12 TP73 SIGMAR1 AURKA HDGF HELLS HSPA5 HAX1 MAD2L1 PRELID1 CTSC TCP1 ERP29 MSH2 ATF4 ATP13A2 TRAP1 ANXA5 SDF2L1 TOP2A RAD18 DHCR24 TBX3 THRA E2F1 SOD1 MELK PA2G4 TXNDC12 HSP90AA1 IL27RA C1QBP NUP62 CIB1 DNMT1 HSPD1 RARG CTSZ ELK1 CHEK2 NME1 EIF5A BCL2 HSPA9…
PROGRAMMED CELL DEATH	0.000748691	0.0123729	0.477271	0.277681	1.28658	1232	CHI3L1 CD38 MCM2 UNG MYBL2 BCL2L10 ANP32B TPX2 ZBTB16 HERPUD1 AURKB PLK1 CHEK1 TMEM109 BRCA1 ESPL1 SKP2 GAL BIRC5 CALR CHCHD10 BUB1B NET1 APBB1 BUB1 XRCC2 HMGB2 IL6R VEGFA NOTCH2 MSH6 BCL2L12 TP73 SIGMAR1 AURKA HDGF HELLS HSPA5 HAX1 MAD2L1 PRELID1 CTSC HIC1 TCP1 ERP29 SIVA1 MSH2 ATF4 TRAP1 ANXA5 SDF2L1 TFDP1 TOP2A DHCR24 TBX3 THRA E2F1 SOD1 MELK TIMM50 PLAGL1 PA2G4 TXNDC12 TRAIP HSP90AA1 IL27RA C…
CELLULAR RESPONSE TO OXYGEN CONTAINING COMPOUND	0.00463791	0.0471355	0.407018	0.286234	1.30144	689	FOS MLXIPL SLC2A5 NRIP1 SLC29A1 CCNA2 GNAS APPL1 BRCA1 CDC6 RAD51 NET1 FUT7 DDX11 TIMELESS GRB10 HMGB2 CTSG FBP1 SIGMAR1 HSPA5 DHFR HNRNPD ATF4 TRAP1 UBTF RANGAP1 SHMT1 E2F1 SOD1 HNRNPAB CDK2 P2RY6 DNMT1 RARG LITAF EZR ELK1 BLM CHEK2 ESD ASS1 HSP90B1 ZFP36 CDK4 GIT1 PHB2 IRAK1 BRIP1 HMGN3 IPO5 GSTP1 KANK1 HMGB1 ATP2B4 PABPN1 HTRA2 CYBA ADAM9 MALT1 LARP1 MTDH ECT2 SHPK NUCKS1 TXN PRDX5 ENDOG TREX1…
REGULATION OF PROTEIN MODIFICATION PROCESS	0.00115979	0.0170866	0.45506	0.282464	1.30307	1042	CHI3L1 MLXIPL CDC25A CCNA2 CDC20 TPX2 CCNB1 HERPUD1 CTDSPL PLK1 CHEK1 BRCA1 CDC6 SKP2 CCNF CCNB2 ENPP2 RAD51 CDKN3 CKS2 CKS1B BUB1B CDCA2 UBE2C MYADM SUV39H1 IL6R VEGFA SAE1 NDN SNX9 MAD2L2 PTBP1 HSPA5 HAX1 MAD2L1 PSRC1 PBK ERP29 NCAPG2 PKMYT1 CLSPN PRICKLE1 UBE2S SOD1 CDC25B HSP90AA1 FANCI NDFIP1 U2AF2 TTK NUP62 CIB1 DNMT1 MTBP EIF2AK1 FGR CALM3 BLM PHF19 CHEK2 BMP8B CDKN2C BCL2 JTB THAP7 YWHAE …
POSITIVE REGULATION OF PROTEIN METABOLIC PROCESS	0.00108666	0.0162038	0.45506	0.28283	1.30411	1011	CHI3L1 CDC20 BCL2L10 ANP32B TPX2 DTL CCNB1 HERPUD1 PLK1 BRCA1 CDC6 SKP2 ENPP2 CKS2 CKS1B CDCA2 LPCAT1 UBE2C SUV39H1 IL6R VEGFA SAE1 NDN SNX9 AURKA MAD2L2 PTBP1 HSPA5 HAX1 HNRNPD PRELID1 CTSC PSRC1 ERP29 UHRF1 MAPK12 CLSPN PRICKLE1 UBE2S CDC25B HSP90AA1 APH1A FANCI NDFIP1 C1QBP TTK CIB1 DNMT1 HSPD1 AURKAIP1 CALM3 EZR PSMC3 PHF19 CHEK2 BMP8B EIF5A BCL2 JTB FAF1 CLN6 PSME3 PHB2 SART3 BAG2 XRCC6 NPM1…
PROTEIN MODIFICATION BY SMALL PROTEIN CONJUGATION	0.00384905	0.0409237	0.431708	0.288399	1.31002	684	CDC20 ZBTB16 DTL HERPUD1 PLK1 TRIM14 BRCA1 UBE2T CDCA3 SKP2 CCNF BUB1B FANCG UBE2C RNF26 SAE1 FANCA WSB2 FBXO21 MAD2L2 HSPA5 MAD2L1 UHRF1 RAD18 RANGAP1 PRICKLE1 UBE2S TRAIP HSP90AA1 RNF167 FANCI ANAPC11 NDFIP1 U2AF2 MTBP BCL2 RNF187 RFWD3 PRPF19 BAG2 THOP1 CUL1 PAXIP1 UBE2I CDC23 SIAH2 MALT1 TRIM26 UBE2L3 UBE2D2 LRR1 BARD1 UBE2N IRF2BP1 URM1 PIN1 UBE2M FANCM DCAF16 HSP90AB1 UBE2J1 UBE2E3 KLHDC3 D…
NEGATIVE REGULATION OF TRANSCRIPTION BY RNA POLYMERASE II	0.00396022	0.0416975	0.407018	0.289023	1.31088	631	FOSB SATB2 MLXIPL NRIP1 ZBTB16 AURKB PLK1 ZNF141 ETS2 FOXM1 CALR TIMELESS APBB1 HMGB2 SUV39H1 VEGFA NOTCH2 NDN FBP1 HDGF MAD2L2 HIC1 DNAJB1 ATF4 UHRF1 TBX3 THRA E2F1 PLAGL1 ASCL2 CDK2 C1QBP DNMT1 MEIS2 LYAR RARG EZR PHF19 NRARP THAP7 HNRNPA2B1 SORBS3 RFC1 MDM4 ZFP36 HSBP1 NACC1 NELFE PPID YBX1 HMGB1 OTUD7B UBE2I MTDH RBL1 PHB PRMT6 FOXP4 TXN CBX5 IRF2BP1 TMBIM6 MBD3 ZBTB2 KLF5 LMCD1 BEND3 SREBF1 …
PEPTIDYL AMINO ACID MODIFICATION	0.00122782	0.0177788	0.45506	0.28537	1.31131	879	CHI3L1 MLXIPL IRF4 AURKB PLK1 CHEK1 BRCA1 ENPP2 POLE3 APBB1 SUV39H1 IL6R WEE1 VEGFA SAE1 AURKA MAD2L2 HAX1 PPIH CDC7 PBK ATP13A2 MAPK12 NCAPG2 DERL3 CLSPN TTLL4 BAZ1B PKN3 RANGAP1 MELK EGLN1 FKBP4 HSP90AA1 CDK2 TTK TRMT112 CIT DNMT1 SMYD5 FGR CALM3 PHF19 CHEK2 FKBP5 BCL2 ACTL6A THAP7 SET ZDHHC3 RPN1 METTL21A COPRS CHCHD4 NF2 CAD NELFE PPID PAXIP1 WDR5 PLCL2 ATP2B4 UBE2I CXXC1 ZDHHC6 STT3A PRMT6 S…
NEGATIVE REGULATION OF PROTEIN METABOLIC PROCESS	0.00246012	0.0292582	0.431708	0.288125	1.31224	712	MLXIPL CDC20 CTDSPL PLK1 BRCA1 BIRC5 CALR BUB1B MYADM VEGFA BCL2L12 NCL MAD2L2 DHFR MAD2L1 PTTG1 HNRNPD PBK ATF4 ATP13A2 NCAPG2 DHCR24 SHMT2 SHMT1 APLP2 U2AF2 NUP62 CIB1 DNMT1 EIF2AK1 EXOSC9 CALM3 CTSZ CDKN2C THAP7 YWHAE SET MDM4 MALSU1 PEBP1 ZFP36 EXOSC8 BAG2 KHSRP NPM1 TARDBP IPO5 NF2 GSTP1 DNAJC1 YBX1 WDR5 ATP2B4 SIAH2 SVIP HSPB1 LARP1 TMED2 MRPL13 SF3B3 CDK5RAP2 PHB EIF4EBP1 PRMT6 DHX9 METTL1…
PROTEOLYSIS	0.000341539	0.00684297	0.498493	0.285395	1.3204	1151	CDC20 BCL2L10 ANP32B DTL HERPUD1 PLK1 RHBDL3 ESPL1 ST14 SKP2 CCNF BIRC5 PRTN3 CALR UBE2C FOXRED2 GGH RNF26 VEGFA RAD23B CTSG BCL2L12 SNX9 AURKA FBXO21 HSPA5 PTTG1 PRELID1 CTSC PBK UHRF1 ATP13A2 MAPK12 SDF2L1 DERL3 USP1 NSFL1C TYSND1 DHCR24 SHMT2 PRICKLE1 UBE2S PSMD11 PSMB6 CANX APLP2 PSMD8 PSMB2 RNF167 CDK2 APH1A ANAPC11 PM20D2 NDFIP1 HSPD1 AURKAIP1 MIPEP CTSZ PSMC3 ECE2 RNF187 FAF1 CPM CLN6 FAM1…
IMMUNE SYSTEM DEVELOPMENT	0.00381864	0.0407144	0.431708	0.293091	1.32933	638	FOS IRF4 UNG CD1D ZBTB16 HMGB3 TPD52 CCNB2 PRTN3 FUT7 LBR HMGB2 IL6R VEGFA FANCA NOTCH2 MSH6 MAD2L2 HAX1 SFXN1 FANCD2 PRELID1 MSH2 ATF4 NCAPG2 EXO1 GLRX5 TOP2A CCR1 THRA SOD1 MELK IL27RA NDFIP1 CIB1 HSPD1 MEIS2 LYAR RARG EIF2AK1 EPOR NRARP NCAPH2 BCL2 HSPA9 ZFP36 ATAD5 SART3 LIG1 XRCC6 SPN RUNX2 NUDT21 POLQ PAXIP1 HMGB1 ANKLE1 PLCL2 RRS1 PIR MALT1 MT1G SNX10 PITHD1 ANLN HMCES PRMT6 LIG3 B2M PLEK …
RESPONSE TO OXYGEN CONTAINING COMPOUND	0.000523758	0.00948946	0.477271	0.289267	1.33086	938	FOSB CD38 FOS MLXIPL SLC2A5 NRIP1 SLC29A1 CCNA2 GNAS APPL1 BRCA1 CDC6 GAL RAD51 CALR NET1 FUT7 DDX11 TIMELESS CDT1 GRB10 SCD HMGB2 IGFBP2 CTSG FBP1 SIGMAR1 HSPA5 DHFR HNRNPD ATF4 TRAP1 UBTF RANGAP1 SHMT1 E2F1 SOD1 HNRNPAB NASP EGLN1 CDK2 ATP1A1 P2RY6 DNMT1 RARG CALM3 LITAF EZR ELK1 BLM CHEK2 BCL2 NUDC ESD HNRNPA0 MT-ND6 ASS1 HSP90B1 ZFP36 CDK4 GIT1 ABHD2 PHB2 PAM IRAK1 BRIP1 HMGN3 IPO5 GSTP1 KANK…
ORGANONITROGEN COMPOUND CATABOLIC PROCESS	0.000283366	0.00590179	0.498493	0.289661	1.33486	1006	CHI3L1 UNG ALDH1L2 CDC20 GUSB DTL HERPUD1 PLK1 HPD SKP2 CCNF ENPP2 CALR LPCAT1 UBE2C FOXRED2 RNF26 RAD23B ODC1 SNX9 DUT AURKA FBXO21 MAD2L2 HSPA5 MAD2L1 CTSC FAM83D PBK GPT2 UHRF1 ATP13A2 SDF2L1 DERL3 DCTPP1 USP1 NSFL1C NUDT4 SMPD4 SHMT2 SHMT1 PRICKLE1 UBE2S PSMD11 PSMB6 CANX PSMD8 PSMB2 HSP90AA1 RNF167 CDK2 ANAPC11 PM20D2 NDFIP1 CTSZ EZR PSMC3 ACOT7 CHEK2 HSPA8 RNF187 DNPH1 FAF1 APOC1 MDM4 CLN6 …
ESTABLISHMENT OF PROTEIN LOCALIZATION	8.4378e-05	0.00218566	0.538434	0.28835	1.33533	1243	CD38 ANP32B HERPUD1 APPL1 NDC1 PLK1 GAL CALR APBB1 CEP55 SLC16A1 ACD KIF20A SAE1 NUP107 TIMM23 SNX9 HSPA5 HAX1 TCP1 ERP29 ICMT EHD1 ATP13A2 NABP2 DERL3 GORASP2 CENPJ MDFIC DKC1 RANGAP1 PRICKLE1 TIMM50 ACSL3 CANX NUP37 NASP TIMM44 KPNA2 KPNB1 YWHAQ NUP155 HSP90AA1 BCS1L NDFIP1 NUP62 YWHAH CIB1 HSPD1 AAAS PDIA4 MIPEP NUP35 ARF1 AP3M2 CALM3 EZR TIMM10 NUP188 TIMM21 EIF5A CSE1L HSPA8 RAN HSPA9 YWHAE …
REGULATION OF CATABOLIC PROCESS	0.000935607	0.0147562	0.477271	0.292755	1.33746	762	MLXIPL CDC20 DTL HERPUD1 PLK1 TRIM14 LPCAT1 RAD23B ODC1 FBP1 SNX9 AURKA MAD2L2 HAX1 MAD2L1 HNRNPD SLIRP CTSC FAM83D PBK SERBP1 ATP13A2 TYSND1 DKC1 PRICKLE1 THRA E2F1 HNRNPAB HSP90AA1 CDK2 NDFIP1 EXOSC9 EZR PSMC3 CHEK2 BCL2 HNRNPA0 FAF1 HNRNPM APOC1 MDM4 ZFP36 CDK4 VDAC1 GIT1 PSME3 EXOSC8 XPO1 MAGOH BAG2 FUS KHSRP NPM1 TARDBP YBX1 HMGB1 POLDIP2 ATP2B4 ATP6V1E2 HTRA2 ELAVL1 ADAM9 SVIP ABCD2 HSPB1 P…
ANTIGEN PROCESSING AND PRESENTATION ENDOGENOUS LIPID ANTIGEN VIA MHC CLASS IB	0.00451558	0.0461541	0.407018	0.997861	1.34052	1	CD1D
REGULATION OF CELLULAR LOCALIZATION	0.00256547	0.0302367	0.431708	0.301161	1.35807	567	SAPCD2 ANP32B AURKB APPL1 PLK1 CDT1 SAE1 HAX1 TCP1 EHD1 CDCA5 ATP13A2 DERL3 NSFL1C TMEM38B MDFIC DKC1 RANGAP1 HNRNPAB ACSL3 P2RY6 NUP62 CIB1 AAAS FGR CALM3 EZR BCL2 RAN YWHAE NDC80 SPTBN1 ZFP36 XPO1 NOLC1 TARDBP HMGN3 IPO5 VAMP8 NF2 NUP153 LMAN1 ATP2B4 PGRMC1 OTUD7B EDEM2 GPSM2 HTRA2 CYBA WRAP53 SVIP CEP72 UBE2L3 ECT2 DHX9 CCT7 LZTFL1 TXN ITGB1BP1 SPAG5 ABCA2 BARD1 CCT4 NDUFAF2 TMBIM6 PIN1 MIEF1 …
REGULATION OF PROTEIN LOCALIZATION	0.00210253	0.0264189	0.431708	0.301692	1.36029	568	CD38 SAPCD2 ANP32B APPL1 PLK1 TRIM14 APBB1 CDT1 SLC16A1 SAE1 HAX1 TCP1 ERP29 CDCA5 ATP13A2 DERL3 NSFL1C CENPJ MDFIC DKC1 RANGAP1 ACSL3 HSP90AA1 NDFIP1 NUP62 CIB1 TBC1D1 EZR HSPA8 BCL2 RAN YWHAE NDC80 SPTBN1 XPO1 NOLC1 PAM TARDBP UQCC2 HMGN3 IPO5 VAMP8 NF2 PPID DNAJC1 LMAN1 ATP2B4 PGRMC1 OTUD7B BORA EDEM2 GPSM2 HTRA2 HADH ADAM9 WRAP53 SVIP CEP72 UBE2L3 ECT2 CCT7 LZTFL1 TXN ITGB1BP1 ABCA2 BARD1 CCT…
NITROGEN COMPOUND TRANSPORT	9.81487e-06	0.000337614	0.593325	0.294704	1.36699	1416	CD38 SLC38A5 SLC29A1 ANP32B HERPUD1 APPL1 NDC1 GAL SLC38A1 CALR ALYREF APBB1 SLC16A1 ACD KIF20A SLC3A2 SAE1 NUP107 DDX39A SLC7A5 TIMM23 SNX9 HSPA5 HAX1 SFXN1 TCP1 SLC1A5 ERP29 ICMT EHD1 ATP13A2 UPK3A DERL3 MDFIC THOC3 RANGAP1 SLBP PRICKLE1 TIMM50 ACSL3 CANX NUP37 NASP TIMM44 KPNA2 SRSF1 KPNB1 YWHAQ NUP155 SLC7A1 HSP90AA1 BCS1L NDFIP1 NUP62 YWHAH CIB1 HSPD1 AAAS PDIA4 MIPEP NUP35 ARF1 AP3M2 EZR TI…
POSITIVE REGULATION OF RNA METABOLIC PROCESS	1.35873e-05	0.00044909	0.593325	0.297657	1.37852	1215	FOSB SATB2 CD38 FOS MLXIPL IRF4 NRIP1 CCNA2 MYBL2 GINS2 ZBTB16 TRIM14 BRCA1 GAL ETS2 FOXM1 GINS1 CHCHD10 ALYREF DDX11 APBB1 ZIC2 ZNF395 ABHD14B HMGB2 HNRNPLL VEGFA NDN BCL2L12 TP73 NCL HDGF MAD2L2 HSPA5 HAX1 HNRNPD GINS3 HMGA1 PSRC1 ATF4 UHRF1 TFDP1 TOP2A BAZ1B UBTF CENPJ MDFIC TBX3 PDLIM1 THRA E2F1 HNRNPAB PLAGL1 ASCL2 CDK2 TEAD3 U2AF2 TRMT112 UTP15 NUP62 YWHAH NIF3L1 ETV4 MEIS2 LYAR RARG ATAD2 …
RESPONSE TO ABIOTIC STIMULUS	0.000656209	0.0114012	0.477271	0.303404	1.38233	716	CHI3L1 FOSB CD38 FOS SLC29A1 CDC25A CCNA2 DTL AURKB B4GALT2 CHEK1 TMEM109 BRCA1 TICRR RAD51 NET1 TIMELESS FEN1 FANCG XRCC2 SUV39H1 IGFBP2 VEGFA POLD1 MSH6 POLA1 HSPA5 FANCD2 HNRNPD DNAJA4 TOPBP1 DNAJB1 PBK MSH2 ATF4 NABP2 TIPIN USP1 TBL2 PDLIM1 THRA E2F1 SOD1 EGLN1 ASCL2 HSP90AA1 HSPD1 MEIS2 ELK1 BLM RAD51AP1 CHEK2 BCL2 YWHAE RFWD3 MDM4 RAD54L CHCHD2 HSP90B1 HSBP1 RAD1 PHB2 NOLC1 SMC1A XRCC6 PAM …
MONOCARBOXYLIC ACID METABOLIC PROCESS	0.00496508	0.0495335	0.407018	0.315882	1.38919	359	MLXIPL ALDH1L2 BRCA1 AIG1 SCD FBP1 TYSND1 FADS1 ACSL3 MID1IP1 LDHA ACOT7 FABP5 DLAT APOC1 ADIPOR2 VDAC1 GIT1 ABHD2 ACOT4 PAM PTGR1 GSTP1 PTGES3 GATM ELOVL5 HSD17B10 IDH2 FADS2 PHGDH HADH ABCD2 GPX4 ERLIN1 ACSL5 MCAT TREX1 ALDH1A3 ACAT1 PGAM1 NUDT8 HSD17B8 PARK7 ECI1 SREBF1 TPI1 ABCD3 PFKP GALK1 JMJD8 PDHA1 SLC27A3 ENO1 ECH1 TECR NUDT19 SLC25A17 GCDH STAR NAAA MYC ALOX5AP IGF1 SLC27A2 XBP1 AKT2 BP…
PROTEIN MODIFICATION BY SMALL PROTEIN CONJUGATION OR REMOVAL	0.000168071	0.00384842	0.518848	0.305498	1.39769	795	CDC20 ZBTB16 DTL HERPUD1 PLK1 TRIM14 BRCA1 UBE2T CDCA3 SKP2 CCNF BUB1B FANCG UBE2C RNF26 SAE1 FANCA WSB2 FBXO21 MAD2L2 HSPA5 MAD2L1 UHRF1 USP1 RAD18 SHMT2 RANGAP1 PRICKLE1 UBE2S TRAIP HSP90AA1 RNF167 FANCI ANAPC11 NDFIP1 U2AF2 MTBP BCL2 RNF187 RFWD3 PRPF19 SART3 BAG2 THOP1 CUL1 USP37 PAXIP1 SF3B5 OTUD7B UBE2I CDC23 SIAH2 MALT1 TRIM26 UBE2L3 SF3B3 UBE2D2 COPS7B SENP1 LRR1 BARD1 UBE2N IRF2BP1 USP10…
ORGANOPHOSPHATE BIOSYNTHETIC PROCESS	0.00447412	0.0459867	0.407018	0.315534	1.39804	393	RRM2 TK1 DTYMK LPCAT1 MTHFD1 PFAS RRM1 UMPS LCLAT1 DUT PAICS TMEM38B SHMT1 FADS1 ACSL3 MT-ATP8 P2RY6 PRPS1 ACOT7 NME1 FABP5 DLAT NADK2 FDPS STOML2 PIGH CAD CHPT1 ELOVL5 PIGT MOCS2 MT-CO2 MT-ATP6 ACSL5 SRD5A3 ABCA2 PLEK PTDSS1 ACAT1 PRPS2 PIGX PIGA GMPS PITPNM2 TPI1 HMGCS1 AGPAT2 PIGC ADSL PDHA1 DGUOK ITPKB ENO1 PIGW IDI1 PINK1 TECR NME4 PRPSAP1 DPM2 IMPDH1 GCDH GUK1 AGPAT5 MYC MVK AGPAT1 DPM3 DPM…
ORGANOPHOSPHATE METABOLIC PROCESS	0.000403734	0.00784958	0.498493	0.308598	1.39967	634	MLXIPL UNG RRM2 ENPP2 TK1 DTYMK LPCAT1 ABHD14B MTHFD1 PFAS RRM1 UMPS LCLAT1 FBP1 DUT PAICS DCTPP1 NUDT4 TMEM38B SMPD4 SHMT1 FADS1 ACSL3 MT-ATP8 P2RY6 LDHA PRPS1 ACOT7 NME1 FABP5 DLAT RAN NADK2 DNPH1 APOC1 FDPS STOML2 GIT1 ACOT4 PHB2 NUDT9 PIGH RPIA CAD CHPT1 ELOVL5 PIGT MOCS2 MT-CO2 GPX4 DNAJC19 SHPK MT-ATP6 ACSL5 SRD5A3 TALDO1 PRDX6 ABCA2 PLEK PTDSS1 TREX1 PGP ITPK1 ACAT1 PRPS2 PIGX PGAM1 PIGA N…
ORGANELLE ASSEMBLY	0.000407612	0.00790476	0.498493	0.310215	1.40829	668	MYBL2 CDC20 TPX2 AURKB CENPA PLK1 BRCA1 LSM4 CCNB2 POC1A TUBB AURKA NEK2 KIF11 KIF4A KNTC1 ASPM KIFC1 RCC1 EHD1 KIF23 CENPH LSM3 NSFL1C GORASP2 PRC1 CENPJ HAUS5 SQLE KPNB1 HAUS8 TMEM107 CDK2 PLK4 DLGAP5 C1QBP NUP62 AAAS TBC1D1 EZR RACGAP1 CHEK2 WDR62 MRTO4 KIF15 MRPS2 DRG1 STIL NDC80 SMC3 SMC1A NPM1 MRPS11 BCCIP SASS6 TUBGCP4 POLDIP2 HAUS6 RRS1 GPSM2 MAP4 CEP72 RTTN SNX10 ANLN CENPW DYNLL2 CDK5RA…
PROTEIN CATABOLIC PROCESS	4.964e-05	0.00141334	0.557332	0.312103	1.42742	774	CDC20 DTL HERPUD1 PLK1 SKP2 CCNF CALR LPCAT1 UBE2C FOXRED2 RNF26 RAD23B ODC1 SNX9 AURKA FBXO21 MAD2L2 HSPA5 MAD2L1 CTSC FAM83D PBK UHRF1 ATP13A2 SDF2L1 DERL3 USP1 NSFL1C PRICKLE1 UBE2S PSMD11 PSMB6 CANX PSMD8 PSMB2 HSP90AA1 RNF167 CDK2 ANAPC11 NDFIP1 CTSZ EZR PSMC3 CHEK2 HSPA8 RNF187 FAF1 MDM4 CLN6 PRPF19 HSP90B1 PSME3 XPO1 BAG2 CUL1 KIF14 USP37 OTUD7B UBE2I CDC23 EDEM2 SIAH2 PMAIP1 HTRA2 ADAM9 S…
CELLULAR RESPONSE TO ORGANIC CYCLIC COMPOUND	0.00185057	0.0240891	0.45506	0.328225	1.43867	344	NRIP1 CCNA2 GNAS CHEK1 BRCA1 SKP2 RAD51 CALR SLC16A1 HSPA5 HNRNPD ATF4 TMEM38B SOD1 FKBP4 ATP1A1 P2RY6 YWHAH DNMT1 EZR ELK1 BLM CHEK2 HSPA8 RAN ASS1 HSP90B1 ZFP36 CDK4 ABHD2 PHB2 NPM1 PTGES3 FLOT1 ATP2B4 CYBA LARP1 UBE2L3 PHB DHX9 CARM1 RUVBL2 AIFM1 HSP90AB1 PARK7 RWDD1 EIF4E PAK4 PRMT5 RAE1 EGR1 DDX54 DDRGK1 MBD2 DAG1 GSK3A CBX3 MYC GCLM TFAP4 PGRMC2 GNB1 UBA5 KIF18A MT-ND3 P2RY1 KDM1A HDAC2 CEB…
NEGATIVE REGULATION OF GENE EXPRESSION	6.94084e-05	0.00183848	0.538434	0.318448	1.44669	676	SRSF10 LSM4 CALR POLE3 MYADM LSM5 HMGB2 SUV39H1 LSM2 VEGFA NOTCH2 SLC7A5 NDN BCL2L12 AURKA NCL PTBP1 HELLS DHFR HNRNPD ERP29 SERBP1 ATF4 CCR1 ERI1 SHMT2 SHMT1 E2F1 HNRNPAB TRAIP CDK2 IL27RA NDFIP1 U2AF2 C1QBP DNMT1 SMYD5 EIF2AK1 EXOSC9 CTSZ EZR GSPT1 LGR4 MRTO4 RAN HNRNPA0 SHQ1 HNRNPA2B1 HNRNPM MALSU1 ZFP36 EXOSC10 GIT1 EXOSC8 MAGOH FUS KHSRP NPM1 TARDBP BRIP1 GSTP1 YBX1 HMGB1 ATP2B4 OTUD7B SRSF9…
DEVELOPMENTAL PROCESS INVOLVED IN REPRODUCTION	0.000328908	0.00664989	0.498493	0.322165	1.44844	502	NRIP1 GTSF1 BCL2L10 ZBTB16 TRIP13 NDC1 ST14 CCNF CALR ASF1B FANCG HMGB2 VEGFA RAD23B NUP107 FANCA NOTCH2 MSH6 AURKA HSPA5 PTTG1 ASPM SLIRP MSH2 GORASP2 DHCR24 TBX3 E2F1 SOD1 NASP ASCL2 FKBP4 CDC25B PLK4 CIB1 RARG RACGAP1 EPOR LGR4 BCL2 RAN EIF2S2 DAZAP1 ABHD2 SRPK1 PHB2 NUDT1 BRIP1 TAF4B ATP2B4 CDC25C PITHD1 TMED2 GPX4 DNAJC19 ODF2 DPY19L2P1 PRDX4 SCMH1 AGFG1 ZNF628 NANOS1 BAG6 HSP90AB1 ALKBH5 SN…
CELLULAR MACROMOLECULE LOCALIZATION	1.53422e-07	8.51324e-06	0.690132	0.313107	1.44949	1255	SAPCD2 ANP32B ZBTB16 HERPUD1 AURKB CENPA APPL1 PLK1 CALR MCM8 CHCHD10 CDT1 MYADM SPDL1 ACD SAE1 NUP107 TIMM23 SNX9 AURKA HDGF HSPA5 KNTC1 HAX1 FAM83D TCP1 ERP29 ICMT MSH2 EHD1 CDCA5 ATP13A2 NABP2 DERL3 NSFL1C GORASP2 ATP1B3 MDFIC DKC1 RANGAP1 PRICKLE1 HNRNPAB TIMM50 ACSL3 TIMM44 KPNA2 KPNB1 YWHAQ NUP155 TMEM107 HSP90AA1 BCS1L TTK NUP62 YWHAH CIB1 HSPD1 MTBP MIPEP NUP35 ARF1 AP3M2 CALM3 EZR RPA1 T…
RESPONSE TO ORGANIC CYCLIC COMPOUND	0.0002222	0.00488199	0.518848	0.324553	1.4605	523	FOSB CD38 FOS NRIP1 CCNA2 GNAS CHEK1 BRCA1 SKP2 RAD51 CALR SLC16A1 HMGB2 IGFBP2 SLC3A2 HSPA5 DHFR HNRNPD ATF4 TMEM38B SOD1 NASP FKBP4 PSMB2 ATP1A1 P2RY6 YWHAH DNMT1 CALM3 EZR ELK1 BLM CHEK2 HSPA8 BCL2 RAN MT-ND6 ASS1 HSP90B1 ZFP36 CDK4 ABHD2 PHB2 PAM NPM1 PTGES3 FLOT1 ATP2B4 PMAIP1 CYBA ADAM9 LARP1 UBE2L3 GPX4 RBBP7 PHB DHX9 ABCA2 CARM1 ENDOG CXCR4 ACAT1 MBD3 RUVBL2 AIFM1 HSP90AB1 GOT1 PARK7 RWDD…
POSITIVE REGULATION OF ORGANELLE ORGANIZATION	0.000726616	0.0121401	0.477271	0.333889	1.46786	355	AURKB NUSAP1 ESPL1 CHCHD10 DDX11 CDT1 FEN1 SMC2 NCAPH ACD NCAPD2 SNX9 AURKA NEK2 HAX1 HNRNPD PSRC1 TCP1 NABP2 CENPJ DKC1 CDK2 ANAPC11 PLK4 DLGAP5 PGAM5 NUP62 DNMT1 RAD51AP1 CKAP5 DRG1 HNRNPA2B1 SORBS3 STIL VDAC1 NCAPG GIT1 NF2 LMAN1 SASS6 TMED9 CDC23 GPSM2 ZDHHC6 PMAIP1 HTRA2 HNRNPA1 CDK5RAP2 CCT7 ITGB1BP1 SPAG5 PLEK CCT4 MLST8 MIEF1 G3BP1 ERCC1 PARK7 PPIF RALBP1 NAF1 CCT5 TESK1 PINK1 ANAPC5 HRAS…
REGULATION OF CELLULAR RESPONSE TO STRESS	0.000302007	0.00627024	0.498493	0.32709	1.46796	492	HERPUD1 CHEK1 BRCA1 FOXM1 RAD51 DDX11 TIMELESS WDR76 RMI2 VEGFA MAD2L2 HSPA5 DHFR HIC1 DNAJB1 PBK ERP29 ATF4 TRAP1 USP1 MDFIC SOD1 TXNDC12 MANF PARPBP AUNIP EIF2AK1 EZR RAD51AP1 CHEK2 BCL2 ACTL6A RFWD3 DEK CHCHD2 NSMCE4A ATAD5 FUS NPM1 GSTP1 POLQ PAXIP1 YBX1 HMGB1 ANKLE1 MICU1 PMAIP1 HTRA2 WRAP53 SVIP HSPB1 RPA2 TMED2 RBL1 DHX9 TXN B2M MRGBP UBE2N ENDOG RSL1D1 TMBIM6 ZMPSTE24 BAG6 RUVBL2 NONO ERC…
IN UTERO EMBRYONIC DEVELOPMENT	0.00212731	0.0266422	0.431708	0.339707	1.47059	277	CCNB1 CHEK1 RRM2 ST14 CCNB2 GINS1 ASF1B XRCC2 VEGFA NOTCH2 NEK2 MSH2 NCAPG2 TTLL4 TBX3 NASP ASCL2 PTPN18 PLK4 ACTL6A STIL GINS4 EIF2S2 TEAD4 PALB2 YBX1 OTUD7B TMED2 MT-ND4 RRP7A ENDOG MBD3 DAD1 LY6E FZD5 RTN4 E2F8 RTCB SLC39A3 CTR9 SBDS SCO2 PELO RNASEH2B MYC IGF1 MFN2 SMARCB1 UBE2A MFNG RIC8A TFEB COPS3 FLVCR1 CEBPA NSDHL JUNB EMG1 BCL2L11 EPN1 GNA13 GPI ZNF830 NMT1 PRMT1 RDH10 BMP2 DNAAF2 RBBP8…
POSITIVE REGULATION OF CELLULAR BIOSYNTHETIC PROCESS	1.83384e-08	1.20179e-06	0.733762	0.318498	1.47686	1360	FOSB SATB2 CD38 FOS MLXIPL IRF4 NRIP1 CCNA2 RFC5 MYBL2 GINS2 ZBTB16 AURKB APPL1 TRIM14 BRCA1 RFC2 GAL ETS2 FOXM1 GINS1 CHCHD10 ALYREF DDX11 APBB1 CDT1 ZIC2 ZNF395 ABHD14B HMGB2 ACD VEGFA NDN BCL2L12 TP73 NEK2 NCL HDGF MAD2L2 HSPA5 HAX1 HNRNPD GINS3 HMGA1 RFC3 PSRC1 RFC4 CDC7 TCP1 ATF4 UHRF1 TFDP1 TOP2A BAZ1B UBTF CENPJ MDFIC DKC1 TBX3 PDLIM1 THRA E2F1 HNRNPAB ACSL3 PLAGL1 ASCL2 HSP90AA1 CDK2 P2RY…
REGULATION OF TRANSFERASE ACTIVITY	6.48093e-05	0.00174092	0.538434	0.326206	1.4774	618	CHI3L1 CDC25A CCNA2 RFC5 GINS2 CDC20 TPX2 CCNB1 AURKB PLK1 CDC6 RFC2 CCNF CCNB2 CDKN3 GINS1 CKS2 CKS1B BUB1B UBE2C IL6R ACD VEGFA SNX9 NEK2 MAD2L2 MAD2L1 HNRNPD GINS3 RFC3 PSRC1 RFC4 TCP1 ERP29 NABP2 NCAPG2 PKMYT1 CLSPN DKC1 UBE2S SOD1 CDC25B HSP90AA1 NUP62 CIB1 FGR CALM3 BLM CDKN2C JTB CHTF18 HNRNPA2B1 GINS4 ZFP36 PHB2 BAG2 XRCC6 NPM1 IRAK1 BCCIP DBF4 IPO5 NF2 GSTP1 PTGES3 KIF14 ATP2B4 DSCC1 UBE…
NEGATIVE REGULATION OF CELLULAR COMPONENT ORGANIZATION	0.000105415	0.00267122	0.538434	0.330507	1.48205	486	CD38 MCM2 TPX2 CCNB1 AURKB TRIP13 PLK1 CHEK1 BRCA1 ESPL1 CCNF BUB1B BUB1 CDT1 ZWINT MYADM SPDL1 ACD VEGFA MAD2L2 HSPA5 KNTC1 MAD2L1 PTTG1 PRELID1 STMN1 DNAJA4 ANAPC15 DNAJB1 TOP2A BAZ1B THRA FKBP4 MID1IP1 TTK YWHAH CIB1 MTBP AURKAIP1 HSPA8 ZW10 APOC1 NDC80 SPTBN1 EXOSC10 RAD1 NPM1 KIF14 KANK1 HMGB1 PGRMC1 NAT10 ANKRD27 ZWILCH HNRNPA1 MAP4 SVIP DPP4 DNAJC15 CDK5RAP2 LRPAP1 PIF1 B2M WDR54 ITGB1BP1 …
RESPONSE TO LUTEINIZING HORMONE	0.000222118	0.00488199	0.518848	0.994736	1.48546	2	CCNA2 CYP1B1
RESPONSE TO RADIATION	0.000842979	0.0136801	0.477271	0.343497	1.49097	301	FOS CDC25A DTL AURKB B4GALT2 CHEK1 TMEM109 BRCA1 TICRR RAD51 NET1 FEN1 FANCG XRCC2 POLD1 MSH6 POLA1 HSPA5 FANCD2 TOPBP1 PBK MSH2 ATF4 NABP2 TIPIN USP1 MEIS2 ELK1 BLM RAD51AP1 CHEK2 BCL2 RFWD3 RAD54L RAD1 SMC1A XRCC6 NPM1 POLD3 PPID PAXIP1 CYBA ECT2 NUCKS1 TXN BARD1 TREX1 ZMPSTE24 RUVBL2 NPTN ERCC1 EIF2S1 FIGNL1 PRKDC EGR1 GRIN1 RAD9A NR2F6 ALAD HRAS MYC USP28 BRAT1 INIP PPP1CA UBE2A RNF8 AKT2 EXT…
CELLULAR PROTEIN CATABOLIC PROCESS	9.99584e-06	0.00034229	0.593325	0.330844	1.50127	667	CDC20 DTL HERPUD1 PLK1 SKP2 CCNF CALR UBE2C FOXRED2 RNF26 RAD23B AURKA FBXO21 HSPA5 CTSC PBK UHRF1 ATP13A2 SDF2L1 DERL3 USP1 NSFL1C PRICKLE1 UBE2S PSMD11 PSMB6 CANX PSMD8 PSMB2 HSP90AA1 RNF167 CDK2 ANAPC11 NDFIP1 CTSZ EZR PSMC3 CHEK2 RNF187 FAF1 PRPF19 HSP90B1 PSME3 XPO1 BAG2 CUL1 KIF14 USP37 OTUD7B UBE2I CDC23 EDEM2 SIAH2 PMAIP1 HTRA2 SVIP MALT1 PITHD1 KCTD5 UBE2L3 ERLIN1 UBE2D2 UBL4A PSMD3 ABCA…
ORGANELLE LOCALIZATION	0.000229841	0.00503531	0.518848	0.337941	1.50209	410	ARHGAP21 SAPCD2 KIF22 CCNB1 AURKB CENPA PLK1 NUSAP1 ESPL1 CDCA8 KIF2C CDT1 CEP55 SPDL1 MAD2L1 ASPM KIFC1 FAM83D PSRC1 CDCA5 ATP13A2 NSFL1C KPNB1 DLGAP5 NUP62 FGR AP3M2 EZR NUDC RAN ZW10 NDC80 HSBP1 XPO1 NPM1 VAMP8 KIF14 TMED9 CDC23 ARMC1 RRS1 GPSM2 MAP4 MYO19 TMED2 CDK5RAP2 SPAG5 PLEK CENPE FAM98A SEH1L CALM1 YKT6 PCLO MOSPD3 CLUH LYN NUF2 LAT2 SAR1A INCENP TESK1 PINK1 NEFH CENPF RAB7A LAMTOR1 ML…
INTRACELLULAR TRANSPORT	5.58108e-09	3.92846e-07	0.761461	0.324471	1.50235	1223	ARHGAP21 ANP32B SRSF10 HERPUD1 APPL1 CALR CHCHD10 RANBP1 ALYREF ACD SAE1 NUP107 DDX39A TIMM23 TUBB SNX9 KIF4A HSPA5 HAX1 TUBA1B ERP29 ICMT EHD1 ATP13A2 DERL3 MDFIC THOC3 RANGAP1 PRICKLE1 SOD1 TIMM50 TIMM44 KPNA2 SLC25A10 KPNB1 YWHAQ NUP155 MT-ATP8 HSP90AA1 BCS1L NDFIP1 NUP62 YWHAH CIB1 HSPD1 AAAS MIPEP NUP35 ARF1 AP3M2 EZR TIMM10 NUP188 TIMM21 CSE1L HSPA8 BCL2 NUDC RAN HSPA9 YWHAE HNRNPA2B1 ZW10 …
NEGATIVE REGULATION OF BIOSYNTHETIC PROCESS	1.92342e-08	1.24973e-06	0.733762	0.325604	1.50328	1114	FOSB SATB2 CD38 MLXIPL NRIP1 SLFN11 ZBTB16 AURKB PLK1 CHEK1 BRCA1 CDC6 ZNF141 ETS2 FOXM1 BIRC5 CALR TIMELESS APBB1 GMNN CDT1 ZIC2 LPCAT1 HMGB2 SUV39H1 ACD VEGFA NOTCH2 NDN FBP1 NCL HDGF MAD2L2 DHFR HNRNPD HMGA1 HIC1 DNAJB1 ATF4 UHRF1 TRAP1 TIPIN MDFIC SHMT2 SHMT1 PRICKLE1 TBX3 THRA E2F1 SOD1 TLE3 PLAGL1 PA2G4 ASCL2 YWHAQ CDK2 ATP1A1 GCHFR C1QBP NIF3L1 DNMT1 MEIS2 LYAR RARG EIF2AK1 EXOSC9 EZR BLM …
REGULATION OF PROTEIN CATABOLIC PROCESS	0.0007079	0.0119059	0.477271	0.34621	1.50755	306	CDC20 DTL HERPUD1 PLK1 LPCAT1 RAD23B ODC1 SNX9 AURKA MAD2L2 MAD2L1 CTSC FAM83D PBK ATP13A2 PRICKLE1 HSP90AA1 CDK2 NDFIP1 EZR PSMC3 CHEK2 FAF1 MDM4 PSME3 XPO1 BAG2 ADAM9 SVIP PITHD1 SF3B3 PHB PSMD3 ABCA2 BARD1 PIN1 ARAF BAG6 RAD23A HSP90AB1 PSMC2 USP5 PARK7 UBQLN4 CSNK2A1 PINK1 DDRGK1 RAB7A ALAD GSK3A PSMD1 PSMF1 RPL23 OAZ1 SUMO2 SNX12 CEBPA USP13 CD81 PSMD14 FZR1 DESI1 HSPBP1 TRIB3 TAF9 PSMD2 NED…
MODIFICATION DEPENDENT MACROMOLECULE CATABOLIC PROCESS	3.47852e-05	0.00102495	0.557332	0.33438	1.50859	556	CDC20 DTL HERPUD1 PLK1 SKP2 CCNF CALR UBE2C FOXRED2 RNF26 RAD23B AURKA FBXO21 HSPA5 PBK UHRF1 DERL3 USP1 NSFL1C PRICKLE1 UBE2S PSMD11 CANX PSMD8 RNF167 CDK2 ANAPC11 NDFIP1 EXOSC9 PSMC3 RNF187 FAF1 HSP90B1 EXOSC10 EXOSC8 XPO1 BAG2 CUL1 KIF14 USP37 OTUD7B UBE2I CDC23 EDEM2 SIAH2 SVIP KCTD5 UBE2L3 ERLIN1 UBE2D2 UBL4A PSMD3 UBE2N USP10 ZMPSTE24 ARAF BAG6 RAD23A HSP90AB1 UBE2J1 PSMC2 KLHDC3 USP5 PARK7…
CARBOHYDRATE DERIVATIVE BIOSYNTHETIC PROCESS	0.000282679	0.00590179	0.498493	0.34028	1.5129	411	B4GALT2 RRM2 GALNT18 FUT7 DTYMK PFAS RRM1 UMPS DUT DERL3 PAICS B4GALT5 SHMT1 ACSL3 CHST2 MT-ATP8 PRPS1 ACOT7 NME1 DLAT BCL2 UAP1 RPN1 STOML2 NANS PIGH CAD ELOVL5 SOAT1 TMEM258 PIGT MT-CO2 STT3A POMGNT2 MT-ATP6 OST4 ACSL5 SRD5A3 ABCA2 MOGS TREX1 ACAT1 PRPS2 PIGX DPAGT1 DAD1 UBE2J1 PIGA GMPS B3GALNT1 GXYLT2 ALG3 TPI1 PIGC ADSL PDHA1 ALG5 DGUOK ENO1 PIGW PMM1 PINK1 TECR NME4 PRPSAP1 DPM2 IMPDH1 GCDH…
NEGATIVE REGULATION OF NUCLEOBASE CONTAINING COMPOUND METABOLIC PROCESS	7.26325e-08	4.24733e-06	0.704976	0.328986	1.51615	1017	FOSB SATB2 CD38 MLXIPL NRIP1 ZBTB16 SRSF10 AURKB PLK1 CHEK1 BRCA1 ZNF141 ETS2 FOXM1 BIRC5 CALR TIMELESS APBB1 GMNN ZIC2 RMI2 HMGB2 SUV39H1 ACD VEGFA NOTCH2 NDN FBP1 MSH6 HDGF MAD2L2 PTBP1 HNRNPD HMGA1 SLIRP HIC1 DNAJB1 MSH2 ATF4 UHRF1 MDFIC DKC1 PRICKLE1 TBX3 THRA E2F1 HNRNPAB TLE3 PLAGL1 PA2G4 ASCL2 YWHAQ CDK2 PARPBP AUNIP NDFIP1 U2AF2 C1QBP NIF3L1 DNMT1 MEIS2 LYAR RARG EZR BLM PHF19 LGR4 NRARP …
CARBOHYDRATE DERIVATIVE METABOLIC PROCESS	4.89674e-06	0.000179831	0.610527	0.334735	1.51959	670	CHI3L1 MLXIPL UNG GUSB B4GALT2 RRM2 TK1 GALNT18 FUT7 DTYMK ABHD14B PFAS RRM1 UMPS FBP1 ERH DUT ICMT DERL3 PAICS DCTPP1 NUDT4 B4GALT5 SHMT1 ACSL3 CHST2 MT-ATP8 LDHA PRPS1 ACOT7 NME1 DLAT BCL2 RAN DNPH1 UAP1 CLN6 RPN1 STOML2 GIT1 ACOT4 NANS NUDT1 NUDT9 PIGH RPIA CAD ELOVL5 SOAT1 EDEM2 TMEM258 PIGT MT-CO2 CERK STT3A POMGNT2 SHPK MT-ATP6 OST4 ACSL5 SRD5A3 TALDO1 ABCA2 MOGS TREX1 ACAT1 PRPS2 PIGX DPAG…
POSITIVE REGULATION OF NUCLEOBASE CONTAINING COMPOUND METABOLIC PROCESS	1.34486e-10	1.18879e-08	0.826657	0.32812	1.52033	1345	FOSB SATB2 CD38 FOS MLXIPL IRF4 NRIP1 CCNA2 RFC5 MYBL2 GINS2 ZBTB16 AURKB TRIM14 BRCA1 RFC2 GAL ETS2 FOXM1 RAD51 GINS1 CHCHD10 ALYREF DDX11 TIMELESS APBB1 ZIC2 ZNF395 ABHD14B HMGB2 ACD HNRNPLL VEGFA NDN BCL2L12 TP73 NEK2 NCL HDGF MAD2L2 HSPA5 HAX1 HNRNPD GINS3 HMGA1 RFC3 PSRC1 RFC4 TCP1 MSH2 ATF4 UHRF1 NABP2 TFDP1 TOP2A BAZ1B UBTF CENPJ MDFIC DKC1 TBX3 PDLIM1 THRA E2F1 HNRNPAB PLAGL1 ASCL2 HSP90A…
PEPTIDYL LYSINE MODIFICATION	0.000465507	0.00863331	0.498493	0.349221	1.52368	312	IRF4 CHEK1 BRCA1 POLE3 APBB1 SUV39H1 SAE1 RANGAP1 TRMT112 DNMT1 SMYD5 PHF19 ACTL6A THAP7 SET METTL21A NELFE PAXIP1 WDR5 UBE2I CXXC1 PRMT6 SENP1 WDR82 MRGBP ZMPSTE24 MBD3 BAG6 RUVBL2 GTF3C4 PWP1 PARK7 BEND3 PIH1D1 TADA2A EGR1 CTCF NFYC CTR9 UBA2 HAT1 SUV39H2 HINT2 DOHH SETMAR SMARCB1 RPS6KA4 SUMO3 SUMO2 NOC2L KDM1A HDAC2 NDUFAB1 DHPS KAT5 TAF5L NAA50 DESI1 TAF5 DOT1L TTLL12 CBX4 TAF9 NELFA HINT1 H…
METHYLATION	0.000991272	0.0152543	0.45506	0.351759	1.52375	280	FOS BRCA1 SUV39H1 HELLS FBL ICMT MIS18A TRMT112 DNMT1 SMYD5 GSPT1 PHF19 ECE2 SNRPB METTL21A COPRS NELFE PAXIP1 WDR5 HSD17B10 CXXC1 PRMT6 WDR82 METTL16 CARM1 FAM98A ZMPSTE24 MBD3 SNRPD3 PWP1 BEND3 NSUN5 SMYD4 PIH1D1 COQ3 PRMT5 GATAD2A CTCF NFYC MBD2 CTR9 SUV39H2 GTPBP3 MTA2 MYC SETMAR SMARCB1 PCIF1 PAF1 KDM1A METTL5 METTL17 COQ5 TEX15 TRMT1L TGS1 DOT1L TTLL12 EMG1 TFB2M NELFA HCFC1 METTL13 TYW3 FT…
SMALL MOLECULE METABOLIC PROCESS	6.69198e-09	4.62477e-07	0.761461	0.331806	1.53236	1109	MLXIPL UNG ALDH1L2 BRCA1 RRM2 HPD HPDL TK1 FUT7 DTYMK AIG1 LBR SCD ABHD14B MTHFD1 PFAS RRM1 UMPS ODC1 FBP1 GALM ERH DUT DHFR SFXN1 ICMT GPT2 ATF4 PAICS DCTPP1 TYSND1 NUDT4 DHCR24 SHMT2 SHMT1 FADS1 SOD1 COQ2 ACSL3 SQLE SLC25A10 MT-ATP8 BCAT1 THAP4 P2RY6 MID1IP1 LDHA PM20D2 PRPS1 FH PDSS1 ACOT7 NME1 FABP5 DLAT ESD RAN NADK2 DNPH1 UAP1 DARS2 APOC1 FDPS CLN6 ASS1 CD320 STOML2 ADIPOR2 VDAC1 GIT1 ABHD2…
MONOCARBOXYLIC ACID BIOSYNTHETIC PROCESS	0.00484254	0.0486944	0.407018	0.392753	1.53438	117	MLXIPL BRCA1 SCD FADS1 MID1IP1 ACOT7 FABP5 APOC1 ABHD2 ACOT4 GSTP1 PTGES3 GATM ELOVL5 HSD17B10 FADS2 ABCD2 GPX4 ERLIN1 MCAT ALDH1A3 HSD17B8 PARK7 ABCD3 TECR STAR SLC27A2 XBP1 NDUFAB1 TRIB3 ABCD1 FASN ELOVL6 ACLY EIF6 ACSS1 RDH10 PRMT3
PROTEIN MODIFICATION BY SMALL PROTEIN REMOVAL	0.00395499	0.0416975	0.407018	0.387681	1.53486	130	USP1 SHMT2 SART3 USP37 SF3B5 OTUD7B SF3B3 COPS7B SENP1 USP10 COPS4 USP5 PARK7 OTUD1 USP39 USP54 USP28 SPATA2 COPS3 USP13 TAF5L PSMD14 DESI1 TAF5 COPS8 TAF9 HINT1 BAP1 ENY2 USP7 JOSD1 GPS1 ASXL1 COPS6 USP14 DESI2 TAF12 TAF6 YOD1 CDK1 TAF6L COPS7A BRCC3 ZRANB1 VCP UCHL5 UCHL3 USP36 TOR1A TAF10 JOSD2 USP21 COPS2 KAT2A USP47 STAMBP BABAM1
HISTONE MODIFICATION	0.000143201	0.00335195	0.518848	0.345899	1.53532	402	IRF4 CCNA2 AURKB CHEK1 BRCA1 POLE3 APBB1 SUV39H1 VEGFA AURKA FBL UHRF1 NCAPG2 BAZ1B CDK2 TRMT112 DNMT1 SMYD5 PHF19 ACTL6A THAP7 SET SART3 COPRS NELFE PAXIP1 WDR5 SF3B5 CXXC1 SF3B3 RBBP7 PHB PRMT6 WDR82 MRGBP CARM1 UBE2N PARP2 ZMPSTE24 MBD3 RUVBL2 GTF3C4 PWP1 PARK7 BEND3 SREBF1 PIH1D1 PRMT5 TADA2A BRMS1 INCENP GATAD2A PINK1 CTCF NFYC MBD2 CTR9 HAT1 SUV39H2 MTA2 SETMAR ING2 SMARCB1 UBE2A JDP2 RNF8 …
MULTICELLULAR ORGANISM REPRODUCTION	5.78432e-05	0.00158745	0.557332	0.344708	1.53709	436	NRIP1 GTSF1 BCL2L10 ZBTB16 TRIP13 NDC1 PLK1 CCNB2 CALR MCM8 ASF1B FANCG NCAPH HMGB2 RAD23B FANCA MSH6 AURKA HSPA5 PTTG1 FANCD2 ASPM SLIRP MSH2 TOP2A GORASP2 THRA E2F1 SOD1 CDC25B TTK CIB1 RACGAP1 EPOR LGR4 NCAPH2 BCL2 RAN EIF2S2 NDC80 DAZAP1 ABHD2 SRPK1 PAM BRIP1 TAF4B ATP2B4 CDC25C PITHD1 TMED2 GPX4 ODF2 DPY19L2P1 PRDX4 SCMH1 AGFG1 ZNF628 NANOS1 BAG6 ALKBH5 SNRPA1 UBE2J1 PMFBP1 ERCC1 PRDX3 TYRO3…
INTRACELLULAR PROTEIN TRANSPORT	1.77478e-06	7.33255e-05	0.643552	0.338713	1.53979	685	ANP32B HERPUD1 APPL1 CALR ACD SAE1 NUP107 TIMM23 SNX9 HSPA5 HAX1 ERP29 ICMT EHD1 ATP13A2 DERL3 MDFIC RANGAP1 PRICKLE1 TIMM50 TIMM44 KPNA2 KPNB1 YWHAQ NUP155 HSP90AA1 BCS1L NUP62 YWHAH CIB1 HSPD1 MIPEP NUP35 ARF1 AP3M2 TIMM10 NUP188 TIMM21 CSE1L HSPA8 RAN HSPA9 YWHAE ZDHHC3 TOMM40 TRAM1 HSP90B1 TIMM13 NUP85 EIF2D PHB2 XPO1 NOLC1 NPM1 TARDBP IPO5 CHCHD4 NUP153 LMAN1 ANKLE1 SRPRB TMED9 NUP50 EDEM2 Z…
SEX DIFFERENTIATION	0.00248245	0.029395	0.431708	0.386977	1.54592	135	NRIP1 FANCG HMGB2 VEGFA NUP107 FANCA HSPA5 ASPM MSH2 DHCR24 TBX3 SOD1 NASP FKBP4 LGR4 BCL2 EIF2S2 NUDT1 BRIP1 DNAJC19 PRDX4 ERCC1 TYRO3 CASP2 BASP1 CRKL COL9A3 CENPI MEA1 MYC ING2 KIF18A SPATA2 MKKS DHX37 PTPN11 BCL2L11 SF1 WT1 ADAM15 FOXO3 CCND1 ZNF830 RDH10
POSITIVE REGULATION OF TRANSFERASE ACTIVITY	0.000114599	0.002847	0.538434	0.350073	1.54714	377	CHI3L1 RFC5 GINS2 CDC20 TPX2 CCNB1 AURKB PLK1 CDC6 RFC2 GINS1 CKS2 CKS1B UBE2C IL6R ACD VEGFA SNX9 NEK2 HNRNPD GINS3 RFC3 PSRC1 RFC4 TCP1 ERP29 CLSPN DKC1 UBE2S CDC25B HSP90AA1 CIB1 FGR CALM3 JTB CHTF18 HNRNPA2B1 GINS4 PHB2 XRCC6 IRAK1 DBF4 PTGES3 KIF14 ATP2B4 DSCC1 UBE2I PABPN1 BORA ADAM9 WRAP53 MALT1 UBE2L3 ECT2 PHB TXN ITGB1BP1 CCT4 CENPE UBE2N DBF4B MLST8 PIN1 CALM1 HSP90AB1 TYRO3 DCUN1D5 PAR…
MALE GAMETE GENERATION	0.000976504	0.0151381	0.477271	0.357725	1.54953	284	GTSF1 BCL2L10 ZBTB16 TRIP13 NDC1 CALR MCM8 ASF1B FANCG HMGB2 RAD23B FANCA MSH6 PTTG1 ASPM SLIRP GORASP2 E2F1 SOD1 CIB1 RACGAP1 LGR4 RAN DAZAP1 ABHD2 SRPK1 BRIP1 TAF4B ATP2B4 CDC25C PITHD1 GPX4 ODF2 DPY19L2P1 PRDX4 SCMH1 AGFG1 ZNF628 BAG6 ALKBH5 SNRPA1 UBE2J1 PMFBP1 ERCC1 TYRO3 FIGNL1 CRKL TESK1 PAFAH1B3 RAD51C MEA1 MLH1 CETN2 STRBP ZNF35 ING2 MNS1 KIF18A RNF8 CRTAP SPATA2 SFMBT1 MKKS TEX15 GMCL1 …
RESPONSE TO ENDOPLASMIC RETICULUM STRESS	0.000829136	0.013497	0.477271	0.371616	1.55259	201	HERPUD1 CALR FOXRED2 HSPA5 ERP29 ATF4 SDF2L1 DERL3 GORASP2 TBL2 CANX TXNDC12 MANF PDIA4 BCL2 FAF1 HSP90B1 FLOT1 EDEM2 PMAIP1 SVIP TMED2 ERLIN1 TMBIM6 BAG6 AIFM1 UBE2J1 PDIA3 EIF2S1 PARK7 ATP2A3 CREB3L2 AUP1 P4HB DDRGK1 HYOU1 XBP1 MAN1A1 UBA5 STT3B USP13 AMFR TRIB3 TRAF2 SERP1 PPP1R15B BCL2L11 ATF6B SGTA TMCO1 BCAP31 HSPA1A CCND1 TMTC3 SYVN1 RNF5 TMX1 TRIM25 TMUB1 USP14 UFC1 YOD1 STUB1 EIF2AK3 FBX…
REGULATION OF HISTONE MODIFICATION	0.00366795	0.0393838	0.431708	0.38424	1.55292	144	CHEK1 BRCA1 SUV39H1 VEGFA NCAPG2 DNMT1 PHF19 THAP7 SET SART3 NELFE PAXIP1 WDR5 PRMT6 UBE2N ZMPSTE24 RUVBL2 PARK7 SREBF1 PIH1D1 TADA2A PINK1 CTCF NFYC CTR9 ING2 SMARCB1 JDP2 PAF1 RPS6KA4 NOC2L KDM1A TTLL12 NELFA HCFC1 MCRS1 MAPK3 MBIP PYGO2 RIF1 JARID2 SAP30BP CAMK2D RNF40 RTF1 PHF20 KANSL3 SNW1
GAMETE GENERATION	6.2064e-05	0.00168504	0.538434	0.35237	1.55334	370	NRIP1 GTSF1 BCL2L10 ZBTB16 TRIP13 NDC1 PLK1 CCNB2 CALR MCM8 ASF1B FANCG NCAPH HMGB2 RAD23B FANCA MSH6 AURKA PTTG1 FANCD2 ASPM SLIRP MSH2 TOP2A GORASP2 E2F1 SOD1 CDC25B TTK CIB1 RACGAP1 LGR4 NCAPH2 BCL2 RAN EIF2S2 NDC80 DAZAP1 ABHD2 SRPK1 BRIP1 TAF4B ATP2B4 CDC25C PITHD1 GPX4 ODF2 DPY19L2P1 PRDX4 SCMH1 AGFG1 ZNF628 NANOS1 BAG6 ALKBH5 SNRPA1 UBE2J1 PMFBP1 ERCC1 TYRO3 FIGNL1 CRKL TESK1 PAFAH1B3 RAD5…
NUCLEOSIDE BISPHOSPHATE METABOLIC PROCESS	0.00465325	0.0472283	0.407018	0.417549	1.55529	87	ABHD14B ACSL3 ACOT7 DLAT ACOT4 ELOVL5 ACSL5 ACAT1 NUDT8 HMGCS1 PDHA1 TECR NUDT19 GCDH FAR2 MVK MCCC2 PMVK ABCD1 ELOVL6 DCAKD MVD MCEE ACLY ACSS1 PDHX SLC25A1 MPC2 GPAM ACACA DLD ACSL4 HMGCR FITM2 SLC35B2 PANK4 ELOVL3 PPT1 SUCLG2 COASY PPCDC DGAT1 PPCS ELOVL1 ACSL1
TRYPTOPHAN TRANSPORT	0.00422975	0.0438671	0.407018	0.932836	1.55551	3	SLC3A2 SLC7A5 SLC36A4
MACROMOLECULE CATABOLIC PROCESS	1.85331e-09	1.38126e-07	0.788187	0.337257	1.55557	1055	CHI3L1 CDC20 GUSB DTL HERPUD1 PLK1 LSM4 SKP2 CCNF CALR RNASEH2A FEN1 LPCAT1 UBE2C FOXRED2 LSM5 RNF26 LSM2 RAD23B ODC1 SNX9 AURKA FBXO21 MAD2L2 HSPA5 DIS3L MAD2L1 HNRNPD SLIRP CTSC FAM83D PBK SERBP1 UHRF1 ATP13A2 SDF2L1 DERL3 USP1 NSFL1C ERI1 DKC1 PRICKLE1 UBE2S PSMD11 E2F1 PSMB6 HNRNPAB CANX PSMD8 PSMB2 HSP90AA1 RNF167 CDK2 ANAPC11 NDFIP1 EXOSC9 CTSZ EZR GSPT1 PSMC3 CHEK2 MRTO4 HSPA8 RNF187 HNRNP…
PROTEIN METHYLATION	0.00310864	0.0351557	0.431708	0.3856	1.5588	148	BRCA1 SUV39H1 FBL ICMT TRMT112 DNMT1 SMYD5 GSPT1 PHF19 SNRPB METTL21A COPRS NELFE PAXIP1 WDR5 CXXC1 PRMT6 WDR82 CARM1 FAM98A SNRPD3 PWP1 BEND3 PIH1D1 PRMT5 CTCF NFYC CTR9 SUV39H2 SETMAR SMARCB1 PAF1 KDM1A DOT1L TTLL12 NELFA HCFC1 MCRS1 RAB6A EZH2 PRMT1 PYGO2 PRMT3 RIF1 JARID2 ETF1 MEN1 SUZ12 RTF1 PHF20 KANSL3 SNW1 TET3 N6AMT1 PCMT1 PAGR1 NDUFAF7 SETD6 NFYB NTMT1 FAM98B SETD1A RLF
POSITIVE REGULATION OF MEIOTIC CELL CYCLE PHASE TRANSITION	0.00376349	0.0401827	0.431708	0.936414	1.56147	3	CDC25A CDC25B CDC25C
HISTONE METHYLATION	0.00348915	0.0380785	0.431708	0.397724	1.56229	123	BRCA1 SUV39H1 FBL TRMT112 DNMT1 SMYD5 PHF19 COPRS NELFE PAXIP1 WDR5 CXXC1 PRMT6 WDR82 CARM1 PWP1 BEND3 PIH1D1 PRMT5 CTCF NFYC CTR9 SUV39H2 SETMAR SMARCB1 PAF1 KDM1A DOT1L TTLL12 NELFA HCFC1 MCRS1 EZH2 PRMT1 PYGO2 RIF1 JARID2 MEN1 SUZ12 RTF1 PHF20 KANSL3 SNW1 TET3 N6AMT1 PAGR1 SETD6 NFYB NTMT1 SETD1A RLF
PROTEIN ACYLATION	0.00148806	0.0204192	0.45506	0.373229	1.56381	208	IRF4 CHEK1 BRCA1 POLE3 APBB1 ACTL6A THAP7 SET ZDHHC3 PAXIP1 WDR5 DSCC1 NAT10 ZDHHC6 MRGBP ZMPSTE24 MBD3 BAG6 RUVBL2 GTF3C4 ESCO2 PARK7 BEND3 PIH1D1 TADA2A CTCF NFYC HAT1 HINT2 SMARCB1 GLUL RPS6KA4 ZDHHC18 NOC2L HDAC2 KAT5 TAF5L NAA50 TAF5 TAF9 HCFC1 MED24 ACTB MCRS1 MEAF6 MAPK3 MORF4L2 MBIP KAT6A NAA16 ZDHHC5 NMT1 PYGO2 POR ENY2 MORF4L1 NAA15 BRCA2 TAF12 MLLT1 TAF6 TAF6L CLIP3 DLD NAA20 PHF20 YEA…
REGULATION OF GENE EXPRESSION EPIGENETIC	0.00451705	0.0461541	0.407018	0.411522	1.5742	104	CHEK1 BRCA1 POLE3 SUV39H1 NDN HELLS CDK2 DNMT1 SMYD5 EXOSC10 CENPV SCMH1 MBD3 BEND3 CTCF MBD2 CTR9 CBX3 KDM1A SAMD1 SIRT6 EZH2 UPF1 HDAC1 RIF1 JARID2 RBM15 SUZ12 EIF1 MPHOSPH8 BMI1 TRIM28 CREBZF SMARCD1 TDG SPHK2 PHF8 CTBP1 RBM15B MTA1 HNRNPU DNMT3A
PROTEIN HOMOOLIGOMERIZATION	0.00307867	0.0349314	0.431708	0.400899	1.57476	123	TK1 KCNC3 SIGMAR1 SLC1A5 EHD1 SHMT2 SHMT1 BLM FUS POLQ HSD17B10 MICU1 ELAVL1 KCTD5 ECT2 B2M ALDH1A3 KCTD12 BEND3 MPP2 KCNA3 ALAD ALOX5AP PRNP APIP CRYZ SAMD1 SSBP1 ATL3 ALDOA NLRC4 HPRT1 SOD2 CEP57 PRMT1 KCTD3 NINJ1 ACACA CHMP2A KCTD15 TMEM70 RBMX TIFA LETM1 KCTD9 VPS35 ABCA3 VASP KCNC4 UPB1 ALDH9A1 ATL2
FATTY ACID BIOSYNTHETIC PROCESS	0.00430807	0.0445578	0.407018	0.423835	1.57743	86	MLXIPL BRCA1 SCD FADS1 MID1IP1 ACOT7 FABP5 APOC1 ABHD2 ACOT4 GSTP1 PTGES3 ELOVL5 FADS2 ABCD2 GPX4 ERLIN1 MCAT HSD17B8 ABCD3 TECR XBP1 NDUFAB1 TRIB3 ABCD1 FASN ELOVL6 ACLY EIF6 ACSS1
ORGANIC ACID METABOLIC PROCESS	9.84172e-07	4.27524e-05	0.643552	0.349146	1.57873	594	MLXIPL ALDH1L2 BRCA1 HPD HPDL AIG1 SCD ABHD14B MTHFD1 PFAS ODC1 FBP1 DHFR ICMT GPT2 ATF4 TYSND1 SHMT2 SHMT1 FADS1 ACSL3 BCAT1 THAP4 MID1IP1 LDHA PM20D2 PRPS1 FH ACOT7 FABP5 DLAT DARS2 APOC1 ASS1 ADIPOR2 VDAC1 GIT1 ABHD2 ACOT4 FARSB PAM PTGR1 SLC19A1 ALDH18A1 GSTP1 PTGES3 CAD GATM VARS2 ELOVL5 HSD17B10 IDH2 ATP2B4 GOT2 FADS2 CS SMS FARSA PHGDH HADH ABCD2 GPX4 CARS2 ERLIN1 ACSL5 LPO MCAT TREX1 ALDH…
MEIOTIC SISTER CHROMATID COHESION CENTROMERIC	0.00213763	0.0267274	0.431708	0.948026	1.58084	3	BUB1B BUB1 PPP2R1A
RESPONSE TO METAL ION	0.000792365	0.0129818	0.477271	0.379584	1.58174	199	FOSB FOS RASGRP2 CALR IGFBP2 FBP1 HSPA5 HNRNPD ATF4 ATP13A2 SOD1 CALM3 BCL2 MT1E ASS1 NUDT1 PAM ITPR3 SORD MT1F ADAM9 MT1G CPNE2 ECT2 B2M CUTA ENDOG CALM1 ERCC1 EIF2S1 PARK7 PPIF BSG ITPKB ALAD PPP5C ALOX5AP PRNP PPP1CA CEBPA JUNB PEF1 NEDD4 UROS TERT ADCY7 NCF1 MAPK3 MT1X SUMO1 GPI PARP1 SOD2 TTN PCNA CCND1 ACTG1 SLC25A13 DAXX CALM2 MT-CO1 ATF1 PPP3CA HSF1 CDK1 EIF2AK3 CAMK2D AKT1 PPP2CA
SMALL MOLECULE BIOSYNTHETIC PROCESS	5.24087e-05	0.00145938	0.557332	0.359241	1.58242	366	MLXIPL BRCA1 DTYMK LBR SCD MTHFD1 FBP1 DHFR ATF4 DHCR24 SHMT2 SHMT1 FADS1 SOD1 COQ2 SLC25A10 BCAT1 P2RY6 MID1IP1 PRPS1 PDSS1 ACOT7 FABP5 APOC1 FDPS ASS1 ABHD2 ACOT4 ALDH18A1 GSTP1 PTGES3 CAD GATM WDR5 ELOVL5 HSD17B10 SORD ATP2B4 GOT2 FADS2 PHGDH CYB5R3 ABCD2 GPX4 EBP ERLIN1 SRD5A3 ABCA2 PLEK LSS MCAT ALDH1A3 SLC37A4 PGP SEPHS1 HSD17B8 GOT1 DHCR7 PARK7 SREBF1 TPI1 ABCD3 HMGCS1 FDFT1 COQ3 ITPKB EGR…
AGING	0.000771094	0.012688	0.477271	0.380119	1.58397	199	FOS AURKB CHEK1 FOXM1 CALR IGFBP2 MSH6 HMGA1 CTSC MSH2 TBX3 SOD1 CANX CDK2 NUP62 CHEK2 BCL2 RAD54L ASS1 NUDT1 NPM1 IRAK1 YBX1 HTRA2 GPX4 MT-ND4 RBL1 PRMT6 MT-ATP6 B2M CARM1 ENDOG TREX1 RSL1D1 ZMPSTE24 MBD3 ERCC1 EIF2S1 RWDD1 CASP2 SREBF1 MBD2 DAG1 DNAJA3 HRAS CISD2 GCLM PRNP ING2 RPN2 P2RY1 KAT5 FZR1 APEX1 AMFR SERP1 RAD54B TERT GNA13 SOD2 TPRA1 KAT6A FOXO3 EEF1E1 MT-CO1 PPP3CA ROMO1 MAP2K7 MAP3K…
ERAD PATHWAY	0.00356199	0.0386643	0.431708	0.421616	1.58615	92	HERPUD1 CALR FOXRED2 HSPA5 SDF2L1 DERL3 CANX FAF1 HSP90B1 EDEM2 SVIP ERLIN1 BAG6 UBE2J1 AUP1 MAN1A1 STT3B USP13 AMFR SGTA BCAP31 SYVN1 RNF5 TRIM25 TMUB1 USP14 YOD1 STUB1 FBXO6 SEC61B VCP RHBDD2 CCDC47 HM13 UBE4B DERL2 DNAJC10 TOR1A JKAMP OS9 PSMC6 TMEM259 UGGT1 UBXN8 UBE2J2
REGULATION OF ORGANELLE ORGANIZATION	2.22924e-08	1.42409e-06	0.733762	0.345301	1.58638	857	MCM2 CDC20 MKI67 TPX2 CCNB1 AURKB TRIP13 PLK1 CHEK1 BRCA1 CDC6 NUSAP1 ESPL1 CCNF CALR CHCHD10 BUB1B CDCA2 DDX11 BUB1 CDT1 ZWINT FEN1 UBE2C MYADM SMC2 RMI2 NCAPH SPDL1 ACD SKA3 NOTCH2 NCAPD2 SNX9 AURKA NEK2 MAD2L2 KNTC1 HAX1 MAD2L1 PTTG1 HNRNPD PRELID1 RCC1 STMN1 PSRC1 ANAPC15 TCP1 CDCA5 ATP13A2 NABP2 PKMYT1 TOP2A BAZ1B CENPJ DKC1 FKBP4 CDK2 MID1IP1 ANAPC11 PLK4 DLGAP5 PGAM5 TTK CIT NUP62 CIB1 DNM…
PROTEIN LOCALIZATION TO NUCLEUS	0.000525528	0.00948946	0.477271	0.374967	1.5901	232	ZBTB16 APPL1 PLK1 CALR CHCHD10 NUP107 HDGF TCP1 ATP13A2 MDFIC DKC1 RANGAP1 PRICKLE1 KPNA2 KPNB1 NUP155 NUP62 NUP35 NUP188 CSE1L RAN YWHAE NUP85 PHB2 XPO1 NOLC1 TARDBP IPO5 NF2 NUP153 OTUD7B NUP50 RRS1 ELAVL1 WRAP53 NUTF2 ECT2 CCT7 TXN BARD1 CCT4 TNPO3 TNPO2 PIN1 HSP90AB1 RPF2 NXT1 NUP93 PARK7 IPO11 CD2AP CCT5 TESK1 CCT6A SEC13 RPL23 GLUL NXT2 CCT8 PAF1 SUMO3 IPO9 CCT2 LILRB4 EFCAB7 TERT CCT3 NUP8…
ORGANIC ACID BIOSYNTHETIC PROCESS	0.000988393	0.0152409	0.45506	0.384116	1.59318	191	MLXIPL BRCA1 SCD MTHFD1 DHFR SHMT2 SHMT1 FADS1 BCAT1 MID1IP1 ACOT7 FABP5 APOC1 ASS1 ABHD2 ACOT4 ALDH18A1 GSTP1 PTGES3 CAD GATM ELOVL5 HSD17B10 ATP2B4 GOT2 FADS2 PHGDH ABCD2 GPX4 ERLIN1 MCAT ALDH1A3 SEPHS1 HSD17B8 GOT1 PARK7 ABCD3 TECR BCAT2 STAR ALOX5AP SLC27A2 XBP1 GLUL APIP NDUFAB1 PSAT1 TRIB3 ILVBL ENOPH1 NANP ABCD1 FASN UROS ELOVL6 PYCR1 ACLY EIF6 ACSS1 RDH10 MTR PRMT3
NEGATIVE REGULATION OF CELLULAR AMIDE METABOLIC PROCESS	0.000999849	0.0152628	0.45506	0.390278	1.59337	162	CALR NCL DHFR HNRNPD ATF4 SHMT2 SHMT1 EIF2AK1 EXOSC9 MALSU1 ZFP36 EXOSC8 KHSRP TARDBP YBX1 LARP1 MRPL13 EIF4EBP1 DHX9 METTL16 PATL1 NANOS1 PIN1 LSM14A EIF2S1 PUS7 RTN4 MEX3D EIF4E EIF4EBP2 MLH1 EXOSC2 ILF3 PRNP IGF1 PCIF1 EIF4A3 SYNCRIP IGF2BP1 POLR2G POLR2D EXOSC3 DCPS INPP5E EXOSC7 GAPDH EIF6 UPF1 RTN3 EXOSC5 CNOT6L DDX6 CNOT11 YTHDF2 PAN2 CNOT1 ZFP36L2 EIF2AK3 YTHDF1 RPS3 CIRBP CNOT7 PABPC1 PA…
REGULATION OF CELLULAR PROTEIN CATABOLIC PROCESS	0.000410168	0.00793409	0.498493	0.383426	1.60438	206	CDC20 HERPUD1 PLK1 RAD23B AURKA CTSC PBK ATP13A2 PRICKLE1 HSP90AA1 CDK2 EZR PSMC3 FAF1 PSME3 XPO1 BAG2 SVIP PITHD1 ABCA2 ARAF BAG6 RAD23A HSP90AB1 PSMC2 USP5 PARK7 UBQLN4 CSNK2A1 PINK1 DDRGK1 ALAD GSK3A PSMF1 RPL23 SUMO2 CEBPA USP13 CD81 PSMD14 FZR1 DESI1 HSPBP1 TRIB3 TAF9 BAG5 HSPA1B SIRT6 AMER1 SGTA RPL11 BCAP31 SUMO1 PDCL3 LDLR ARIH2 HSPA1A RDX TMTC3 USP7 RPS7 PSME2 USP14 STUB1 AKT1 RNF40 PSMC…
MULTI MULTICELLULAR ORGANISM PROCESS	0.00280714	0.0323459	0.431708	0.419008	1.60441	103	FOSB CD38 FOS SLC38A1 CALR FUT7 IGFBP2 VEGFA UMPS SOD1 FKBP4 TEAD3 C1QBP EPOR BCL2 TEAD4 DAZAP1 PAM SLC19A1 PITHD1 TMED2 PRDX3 BSG
CITRULLINE BIOSYNTHETIC PROCESS	0.00500389	0.0498553	0.407018	0.882394	1.61038	4	ALDH18A1 CAD ATP2B4
NUCLEOSIDE PHOSPHATE BIOSYNTHETIC PROCESS	0.000563248	0.0100512	0.477271	0.396703	1.61039	157	RRM2 TK1 DTYMK MTHFD1 PFAS RRM1 UMPS DUT PAICS SHMT1 ACSL3 MT-ATP8 PRPS1 ACOT7 NME1 DLAT NADK2 STOML2 CAD ELOVL5 MT-CO2 MT-ATP6 ACSL5 ACAT1 PRPS2 GMPS ADSL PDHA1 DGUOK ENO1 PINK1 TECR NME4 PRPSAP1 IMPDH1 GCDH GUK1 MYC GART NADK ALDOA TBPL1 ATIC HPRT1 ELOVL6 DCAKD AK2 ADCY7 UCK2 PARP1 ACLY ACSS1 DCTD SLC25A13 PDHX SLC25A1 MPC2 ACACA DHODH IMPDH2 CTPS1 PPAT DLD ACSL4 VCP SLC35B2 NUDT2 PANK4 NUDT12 …
ESTABLISHMENT OF ORGANELLE LOCALIZATION	5.12677e-05	0.0014356	0.557332	0.369523	1.61226	312	ARHGAP21 SAPCD2 KIF22 CCNB1 AURKB CENPA PLK1 NUSAP1 ESPL1 CDCA8 KIF2C CDT1 CEP55 SPDL1 MAD2L1 KIFC1 FAM83D PSRC1 CDCA5 ATP13A2 NSFL1C KPNB1 DLGAP5 NUP62 FGR AP3M2 EZR NUDC RAN ZW10 NDC80 HSBP1 XPO1 NPM1 VAMP8 KIF14 TMED9 CDC23 RRS1 GPSM2 MAP4 MYO19 TMED2 CDK5RAP2 SPAG5 CENPE SEH1L YKT6 LYN NUF2 LAT2 SAR1A INCENP TESK1 PINK1 NEFH CENPF RAB7A MLH1 CHMP7 KIF18A MKKS CFL1 UXT TMEM230 CD300A PEF1 NUP8…
RESPONSE TO STEROID HORMONE	0.000353909	0.0070063	0.498493	0.385579	1.61254	203	FOSB CD38 FOS BRCA1 SKP2 CALR HMGB2 IGFBP2 FKBP4 ATP1A1 YWHAH CALM3 HSPA8 BCL2 RAN ASS1 ZFP36 ABHD2 PHB2 PAM PTGES3 CYBA ADAM9 UBE2L3 RBBP7 PHB ABCA2 CARM1 AIFM1 GOT1 PARK7 RWDD1 RPL27 SREBF1 EIF4E DDX54 DDRGK1 ALAD CBX3 TFAP4 PGRMC2 UBA5 MT-ND3 PDCD7 KDM1A PKN1 GLB1 BCL2L11 NEDD4 HSPA1B NCOA2 RXRB PCK2 SAFB GPI PARP1 TRIM68 URI1 HSPA1A PCNA FOXO3 CCND1 RHOA DAXX POR HDAC1
MITOCHONDRIAL ATP SYNTHESIS COUPLED PROTON TRANSPORT	0.00462144	0.047031	0.407018	0.8866	1.61806	4	MT-ATP8 STOML2 MT-ATP6
UBIQUITIN DEPENDENT ERAD PATHWAY	0.003213	0.0360254	0.431708	0.446079	1.62561	73	HERPUD1 CALR FOXRED2 HSPA5 DERL3 CANX FAF1 HSP90B1 EDEM2 SVIP ERLIN1 BAG6 UBE2J1 AUP1 MAN1A1 STT3B AMFR SGTA BCAP31 SYVN1 RNF5 TRIM25 TMUB1 USP14 YOD1 STUB1 FBXO6 SEC61B VCP RHBDD2 CCDC47 UBE4B DERL2 DNAJC10 JKAMP OS9 PSMC6
REGULATION OF PROTEIN DEPHOSPHORYLATION	0.00405764	0.0424878	0.407018	0.447591	1.62663	72	CDCA2 PTBP1 CALM3 YWHAE HSP90B1 PIN1 CALM1 HSP90AB1 PPP1R7 PINK1 PPP1R8 PPP2R5D ENSA PPIA CD300A PPP1R15B FKBP1A PPP1R11 TIPRL PPP1R16A CALM2 YWHAB LGALS3 PPP6R1 CAMTA1 ARPP19
BLASTOCYST DEVELOPMENT	0.00197766	0.0253527	0.431708	0.437679	1.62896	86	CHEK1 RRM2 GINS1 ASF1B NEK2 NCAPG2 TTLL4 NASP PTPN18 ACTL6A GINS4 TEAD4 PALB2 RRP7A DAD1 RTN4 CTR9 SBDS PELO IGF1 MFN2 SMARCB1 UBE2A MFNG JUNB EMG1 ZNF830 RBBP8 NDUFA2 BRCA2 CNOT1 NLE1 RPL7L1 RTF1
ENDOPLASMIC RETICULUM UNFOLDED PROTEIN RESPONSE	0.00470406	0.0476168	0.407018	0.463912	1.63504	59	HERPUD1 HSPA5 ATF4 DERL3 TBL2 TMED2 EIF2S1 CREB3L2 DDRGK1 XBP1 AMFR SERP1 PPP1R15B BCL2L11 ATF6B CCND1 YOD1 STUB1 EIF2AK3 VCP RHBDD2 BFAR DERL2 VAPB ERMP1 OS9 CREB3L4 PTPN1 CREB3 QRICH1
POSITIVE REGULATION OF BINDING	0.000747151	0.0123729	0.477271	0.41631	1.63544	121	IRF4 DDX11 GMNN CDT1 HMGB2 ACD STMN1 CALM3 NME1 RAN FLOT1 HMGB1 POLDIP2 PLCL2 DHX9 TXN B2M PIN1 CALM1 HSP90AB1 EIF2S1 PARK7 DDRGK1 MBD2 MYC IGF1 MFNG KDM1A AMFR TRIB3 TERT FKBP1A RPL11 PARP1 PYGO2 BMP2 CALM2 AKTIP PAX6 MEN1 HSF1 ERCC2 NCBP1 ADD2 PPP2CA MED25 CEBPG TRIM28 ADD1 PINX1 EIF4G1 ANXA2 CLN5 MAPRE1 EPB41 EDF1
MULTI ORGANISM REPRODUCTIVE PROCESS	5.14233e-07	2.53844e-05	0.659444	0.363782	1.63638	509	FOSB CD38 FOS NRIP1 GTSF1 BCL2L10 ZBTB16 TRIP13 NDC1 PLK1 CCNB2 SLC38A1 CALR MCM8 ASF1B FUT7 FANCG NCAPH HMGB2 IGFBP2 VEGFA RAD23B UMPS FANCA MSH6 AURKA PTTG1 FANCD2 ASPM SLIRP TCP1 MSH2 TOP2A GORASP2 THRA E2F1 SOD1 FKBP4 CDC25B TEAD3 C1QBP TTK CIB1 AAAS RACGAP1 EPOR LGR4 NCAPH2 BCL2 RAN EIF2S2 NDC80 TEAD4 DAZAP1 ABHD2 SRPK1 PAM BRIP1 SLC19A1 TAF4B ATP2B4 CDC25C PITHD1 TMED2 GPX4 CCT7 ODF2 DPY19L…
PROTEASOME MEDIATED UBIQUITIN DEPENDENT PROTEIN CATABOLIC PROCESS	6.95655e-06	0.00024828	0.610527	0.37236	1.63698	355	CDC20 DTL HERPUD1 PLK1 SKP2 CCNF CALR UBE2C FOXRED2 RAD23B AURKA HSPA5 PBK DERL3 NSFL1C PRICKLE1 UBE2S CANX PSMD8 CDK2 PSMC3 RNF187 FAF1 HSP90B1 XPO1 BAG2 CUL1 KIF14 CDC23 EDEM2 SIAH2 SVIP KCTD5 ERLIN1 ARAF BAG6 RAD23A HSP90AB1 UBE2J1 PSMC2 KLHDC3 USP5 PARK7 CD2AP UBQLN4 AUP1 ANAPC5 DDRGK1 GSK3A PSMD1 PSMF1 RMND5A UBE2D3 UBE2A MAN1A1 RNF126 SUMO2 STT3B PSMD7 CEBPA KAT5 PSMD14 FZR1 DESI1 AMFR CDC3…
B CELL ACTIVATION INVOLVED IN IMMUNE RESPONSE	0.00309467	0.0350606	0.431708	0.466944	1.63927	58	UNG NOTCH2 MSH6 MAD2L2 MSH2 EXO1 IL27RA NDFIP1 HSPD1 ATAD5 PAXIP1 PLCL2 HMCES ERCC1 EXOSC6 IRF8 MLH1 MFNG XBP1 RNF8 EXOSC3 BATF THOC1 RIF1
NUCLEOBASE CONTAINING SMALL MOLECULE METABOLIC PROCESS	4.6895e-06	0.0001739	0.610527	0.373681	1.64729	370	MLXIPL UNG RRM2 TK1 DTYMK ABHD14B MTHFD1 PFAS RRM1 UMPS FBP1 ERH DUT ICMT PAICS DCTPP1 NUDT4 SHMT2 SHMT1 ACSL3 MT-ATP8 LDHA PRPS1 ACOT7 NME1 DLAT RAN NADK2 DNPH1 UAP1 STOML2 GIT1 ACOT4 NANS NUDT1 NUDT9 CAD ELOVL5 MT-CO2 MT-ATP6 ACSL5 TREX1 ACAT1 PRPS2 DPAGT1 PGAM1 NUDT8 GMPS PARK7 TPI1 HMGCS1 PFKP ADSL GALK1 JMJD8 PDHA1 DGUOK ENO1 PMM1 PINK1 TECR NME4 PRPSAP1 NUDT19 IMPDH1 GCDH GSK3A GUK1 NT5C RN…
TRNA 5 LEADER REMOVAL	0.00457772	0.0466485	0.407018	0.690642	1.6502	11	RPP25 POP7 POP4 POP1 SSB RPP30 RPP14 POP5 RPP40
HETEROCHROMATIN ORGANIZATION	0.00245441	0.0292451	0.431708	0.461477	1.65189	64	POLE3 SUV39H1 NDN HELLS CDK2 DNMT1 CENPV SCMH1 MBD3 BEND3 CTCF MBD2 CTR9 CBX3 KDM1A HDAC2 SAMD1 SIRT6 EZH2 HDAC1 RIF1
PROTEIN EXPORT FROM NUCLEUS	0.00359297	0.0389085	0.431708	0.475387	1.65322	53	ANP32B CALR RANGAP1 CSE1L RAN HSPA9 YWHAE XPO1 ANKLE1 NUTF2 TXN BARD1 XPO5 NXT1 PARK7 XPO7 CCHCR1 DESI1 EMD CTDSPL2 PTPN11 XPO4
CELLULAR RESPONSE TO STRESS	4.62639e-16	7.99314e-14	1.02767	0.356679	1.65443	1400	FOS MCM2 UNG SLC29A1 CCNA2 RFC5 MCM6 SLFN11 GINS2 MCM4 MCM10 BCL2L10 MCM3 KIF22 DTL HERPUD1 TRIP13 MCM7 PLK1 CHEK1 TMEM109 BRCA1 RFC2 UBE2T MCM5 FOXM1 TICRR RAD51 CHAF1A CALR MCM8 POLD2 POLE3 NET1 DDX11 TIMELESS APBB1 WDR76 RNASEH2A FEN1 FANCG FOXRED2 XRCC2 RMI2 HMGB2 SUV39H1 WDHD1 ACD RRM1 VEGFA RAD23B CHAF1B POLD1 CDC45 DCLRE1B FANCA MSH6 TP73 POLA1 POLE SIGMAR1 MAD2L2 HSPA5 DHFR NEIL3 PTTG1 FA…
PROTEIN K48 LINKED UBIQUITINATION	0.0026029	0.0304888	0.431708	0.464758	1.6548	61	UBE2T SKP2 UBE2C RNF187 CUL1 UBE2D2 UBE2E3 PPIA UBE2D3 UBE2A RNF126 RNF8 AMFR CDC34 KBTBD6 UBE2G1 ARIH2 UBE2R2 RNF34 SYVN1 RNF5 UBE2E2 BFAR NMI KLHL3 RBX1 UBE3A KBTBD7 RNF115 UBE2K
GERM CELL PROLIFERATION	0.0017285	0.0228126	0.45506	0.909863	1.66052	4	CIB1 EIF2S2 PRDX4
RESPONSE TO INORGANIC SUBSTANCE	2.08129e-05	0.000667594	0.57561	0.381016	1.66063	321	FOSB FOS CCNA2 RASGRP2 RAD51 CALR NET1 DDX11 TIMELESS IGFBP2 FBP1 SIGMAR1 HSPA5 DHFR HNRNPD ATF4 ATP13A2 TRAP1 SOD1 EGLN1 CDK2 CALM3 BLM BCL2 MT1E MT-ND6 ASS1 NUDT1 PAM ITPR3 SORD ATP2B4 MT1F ADAM9 HNRNPA1 MT1G CPNE2 ECT2 TXN B2M CUTA ENDOG TREX1 AIFM1 CALM1 LRP11 ERCC1 PRDX3 EIF2S1 PARK7 PPIF BSG ITPKB PINK1 PRDX2 ALAD PPP5C MYC ALOX5AP PRNP PPP1CA MT-ND5 EIF4A3 HDAC2 CEBPA APEX1 GART JUNB FANCC…
NEGATIVE REGULATION OF CELLULAR MACROMOLECULE BIOSYNTHETIC PROCESS	8.45284e-05	0.00218566	0.538434	0.396665	1.66167	207	SLFN11 CHEK1 CDC6 CALR TIMELESS GMNN CDT1 ACD NCL DHFR HNRNPD ATF4 TIPIN SHMT2 SHMT1 EIF2AK1 EXOSC9 BLM MALSU1 ZFP36 EXOSC10 EXOSC8 KHSRP TARDBP YBX1 NAT10 HNRNPA1 LARP1 MRPL13 EIF4EBP1 LIG3 DHX9 METTL16 PATL1 PIF1 NANOS1 LSM14A TSPYL2 EIF2S1 PUS7 HNRNPC MEX3D EIF4E PASK EIF4EBP2 GSK3A MLH1 EXOSC2 ILF3 PCIF1 EIF4A3 SYNCRIP AATF IGF2BP1 POLR2G DNAJC2 POLR2D EXOSC3 DCPS INPP5E EXOSC7 GAPDH CDAN1 ZN…
SCARNA LOCALIZATION TO CAJAL BODY	0.00455199	0.0464486	0.407018	0.857967	1.67014	5	TCP1 DKC1 WRAP53 CCT4 CCT2
MRNA 3 END PROCESSING BY STEM LOOP BINDING AND CLEAVAGE	0.00445283	0.0459074	0.407018	0.819708	1.67235	6	SLBP ZNF473 LSM11 LSM10 CPSF3 CPSF2
POSITIVE REGULATION OF HISTONE MODIFICATION	0.00139272	0.0194744	0.45506	0.451971	1.67313	84	BRCA1 SUV39H1 VEGFA DNMT1 PHF19 SART3 NELFE PAXIP1 WDR5 UBE2N RUVBL2 SREBF1 PIH1D1 TADA2A PINK1 CTR9 ING2 SMARCB1 JDP2 PAF1 RPS6KA4 KDM1A NELFA HCFC1 MCRS1 MAPK3 RIF1 JARID2 SAP30BP RNF40 RTF1 PHF20 KANSL3 SNW1 BRD7 SPHK2 BRD4 KAT2A CTBP1 PRKD2 KAT8 WDR61 CTNNB1
PROTEIN INSERTION INTO MEMBRANE	0.0039809	0.0418573	0.407018	0.492753	1.67385	47	HSP90AA1 BCS1L TIMM10 TRAM1 TIMM13 EMC8 TOMM22 EMC9 UBL4A TIMM9 BAG6 TIMM8B EMC4 SAMM50 PDCD5 SGTA OXA1L NMT1 EMC7 ROMO1 HSPA4 CCDC47 AGK EMC3 SEC61A1
RIBOSE PHOSPHATE BIOSYNTHETIC PROCESS	0.000463451	0.00863331	0.498493	0.426634	1.67411	122	PFAS UMPS PAICS ACSL3 MT-ATP8 PRPS1 ACOT7 NME1 DLAT STOML2 CAD ELOVL5 MT-CO2 MT-ATP6 ACSL5 ACAT1 PRPS2 GMPS ADSL PDHA1 DGUOK ENO1 PINK1 TECR NME4 PRPSAP1 IMPDH1 GCDH MYC GART ALDOA TKT ATIC HPRT1 ELOVL6 DCAKD AK2 ADCY7 UCK2 PARP1 ACLY ACSS1 SLC25A13 PDHX SLC25A1 MPC2 ACACA DHODH IMPDH2 CTPS1 PPAT DLD ACSL4 VCP SLC35B2 NUDT2 PANK4
PROTEIN IMPORT	0.000140147	0.00330868	0.518848	0.410449	1.67475	166	APPL1 NUP107 TIMM23 MDFIC PRICKLE1 TIMM50 TIMM44 KPNA2 KPNB1 NUP155 HSP90AA1 NUP62 HSPD1 NUP35 NUP188 TIMM21 CSE1L HSPA8 RAN TOMM40 NUP85 PHB2 NOLC1 TARDBP IPO5 CHCHD4 NUP153 NUP50 ELAVL1 TOMM22 DNAJC15 NUTF2 DNAJC19 ECT2 TNPO3 TNPO2 PEX3 AIFM1 HSP90AB1 NXT1 NUP93 IPO11 SAMM50 SEC13 RPL23 GRPEL2 TIMM17B NXT2 IPO9 PDCD5
POSTTRANSCRIPTIONAL REGULATION OF GENE EXPRESSION	2.17219e-07	1.16289e-05	0.690132	0.375738	1.67507	434	CALR NCL DHFR HNRNPD SERBP1 ATF4 TRAP1 SHMT2 DKC1 SHMT1 E2F1 PA2G4 C1QBP EIF2AK1 EXOSC9 GSPT1 EIF5A RAN HNRNPA0 HNRNPA2B1 TCOF1 HNRNPM MALSU1 ZFP36 EXOSC8 NOLC1 MAGOH FUS KHSRP NPM1 TARDBP UQCC2 TACO1 TRUB2 NUDT21 DNAJC1 YBX1 NAT10 ELAVL1 MRPS27 HSPB1 LARP1 TMED2 MRPL13 GEMIN5 EIF4EBP1 DHX9 TSN METTL16 PATL1 RPL38 NANOS1 ZMPSTE24 RPS6KB2 EIF4H ALKBH5 LSM14A COA3 XPO5 EIF2S1 PUS7 HNRNPC PRKDC EIF3…
REGULATION OF PROTEIN STABILITY	2.87705e-05	0.00088191	0.57561	0.394061	1.676	235	PLK1 CALR MCM8 AURKA TCP1 ATP1B3 B4GALT5 HSP90AA1 HSPD1 CHEK2 HSPA8 BCL2 MDM4 NDC80 PHB2 BAG2 TARDBP NF2 PTGES3 FLOT1 PHB UBL4A CCT7 CCT4 LSS TREX1 PIN1 BAG6 RAD23A HSP90AB1 DAD1 TMEM183A PARK7 RTN4 PRKDC SREBF1 TESC DVL3 CCT5 PINK1 DDRGK1 DPM2 PFN1 NCLN CCT6A USP28 PRNP IGF1 RPL23 IFT46 DPM3 CCT8 CRTAP TELO2 USP13 CD81 KHDRBS1 HPS4 CCT2 CREBL2 TAF9 FBXO7 HCFC1 TERT BAG5 HSPA1B SIRT6 CCT3 GAPDH P…
THIOESTER BIOSYNTHETIC PROCESS	0.00485922	0.0487332	0.407018	0.527988	1.67679	33	ACSL3 DLAT ELOVL5 ACSL5 ACAT1 PDHA1 TECR GCDH ELOVL6 ACLY ACSS1 PDHX SLC25A1 MPC2 ACACA DLD ACSL4 ELOVL3 PPT1 PPCS ELOVL1 ACSL1
REGULATION OF PROTEASOMAL PROTEIN CATABOLIC PROCESS	0.000178085	0.00405329	0.518848	0.413087	1.6769	157	CDC20 HERPUD1 PLK1 RAD23B AURKA PBK PRICKLE1 CDK2 PSMC3 PSME3 XPO1 BAG2 SVIP PITHD1 ARAF BAG6 RAD23A HSP90AB1 PSMC2 USP5 PARK7 UBQLN4 PINK1 DDRGK1 ALAD GSK3A PSMF1 SUMO2 CEBPA USP13 PSMD14 FZR1 DESI1 HSPBP1 TRIB3 TAF9 BAG5 HSPA1B SIRT6 SGTA RPL11 BCAP31 SUMO1 ARIH2 HSPA1A TMTC3 USP7 PSME2 USP14 STUB1 AKT1 RNF40 PSMC5 UBB VCP PSMC1 PSMD10 WNT10B UCHL5 DVL1 CCAR2 BBS7 COMMD1 SMARCC1 PSMC6 PSME1 TME…
PROTEIN K29 LINKED UBIQUITINATION	0.0041804	0.0434211	0.407018	0.862209	1.6784	5	UBE2T UBE2S
PROTEIN LOCALIZATION TO ENDOPLASMIC RETICULUM	0.00212042	0.0265997	0.431708	0.474735	1.67864	60	HERPUD1 HSPA5 TRAM1 SRPRB UBL4A BAG6 KDELR1 RTN4 SPCS2 DDRGK1 SSR3 MAN1A1 KDELR2 GPAA1 SRP72 SGTA BCAP31 SEC62 SRP54 BTF3 CHMP4B SEC61B SRP68 SEC61A1 SPCS3 GBF1 OS9 ZFAND2B RER1 INSIG1 SRP9
NEGATIVE REGULATION OF GENE EXPRESSION EPIGENETIC	0.00181306	0.0237227	0.45506	0.46917	1.67943	64	POLE3 SUV39H1 NDN HELLS CDK2 DNMT1 SMYD5 CENPV SCMH1 MBD3 BEND3 CTCF MBD2 CTR9 CBX3 KDM1A SAMD1 SIRT6 EZH2 HDAC1 RIF1 MPHOSPH8 BMI1 TRIM28 CREBZF
ORGANIC CYCLIC COMPOUND CATABOLIC PROCESS	2.22537e-06	9.04668e-05	0.627257	0.381595	1.6812	368	UNG ALDH1L2 LSM4 HPD RNASEH2A FEN1 LSM5 LSM2 DUT DIS3L HNRNPD SLIRP SERBP1 DCTPP1 NUDT4 ERI1 DKC1 E2F1 HNRNPAB PM20D2 YWHAH EXOSC9 GSPT1 ACOT7 MRTO4 HNRNPA0 DNPH1 HNRNPM ZFP36 EXOSC10 EXOSC8 NUDT1 RNASE3 MAGOH FUS KHSRP NUDT9 NPM1 TARDBP YBX1 DNA2 LSM7 ELAVL1 MAGOHB ELAC2 LARP1 DHX9 METTL16 PATL1 ZCCHC8 ENDOG TREX1 BLVRA NANOS1 ACAT1 AIFM1 ALKBH5 NUDT8 POP1 HSD17B11 EXOSC6 HNRNPC DHX34 MEX3D NAF1…
PYRUVATE METABOLIC PROCESS	0.0013814	0.0194111	0.45506	0.456945	1.68154	76	MLXIPL FBP1 LDHA DLAT VDAC1 GIT1 TREX1 PGAM1 TPI1 PFKP GALK1 JMJD8 PDHA1 ENO1 MYC IGF1 BPGM ME2 PKM ALDOA PC SIRT6 SLC2A6 PFKM PCK2 GAPDH GPI PGM1 HK2 LDHB EIF6 PGK1 PDHX MPC2 ENTPD5
TRANSCRIPTION ELONGATION FROM RNA POLYMERASE II PROMOTER	0.00267395	0.0312729	0.431708	0.47953	1.68158	56	ELOF1 NELFE SUPT16H NELFCD ELL2 CTR9 ADRM1 TCERG1 POLR2I RNF8 PAF1 SUPT4H1 NELFA NELFB EZH2 ENY2 ELP4 RNF168 RTF1 WDR43 LEO1 BRD4 PCID2 HNRNPU GTF2F1 WDR61 CTNNB1 ELL CDK12 ZMYND11 HEXIM1
MRNA SPLICE SITE SELECTION	0.00449788	0.046082	0.407018	0.53348	1.68336	32	SRSF10 SRSF1 SRSF9 SF3A3 PSIP1 SF3A2 SNRPC PUF60 RNU4ATAC SF1 SF3A1 RNVU1-6 RNVU1-14 RNVU1-15 SRSF6 CELF1 RNVU1-19 SFSWAP
MAINTENANCE OF DNA REPEAT ELEMENTS	0.0036544	0.0393495	0.431708	0.825243	1.68364	6	RMI2 MSH6 MSH2 ZMPSTE24
PROTEASOMAL PROTEIN CATABOLIC PROCESS	5.87939e-07	2.88356e-05	0.659444	0.379503	1.68509	419	CDC20 DTL HERPUD1 PLK1 SKP2 CCNF CALR UBE2C FOXRED2 RAD23B AURKA HSPA5 PBK SDF2L1 DERL3 NSFL1C PRICKLE1 UBE2S PSMB6 CANX PSMD8 PSMB2 CDK2 PSMC3 RNF187 FAF1 PRPF19 HSP90B1 PSME3 XPO1 BAG2 CUL1 KIF14 CDC23 EDEM2 SIAH2 PMAIP1 SVIP PITHD1 KCTD5 ERLIN1 ARAF BAG6 RAD23A HSP90AB1 PSMB3 UBE2J1 PSMA7 PSMC2 KLHDC3 USP5 PARK7 CD2AP UBQLN4 AUP1 PINK1 PSMB7 ANAPC5 DDRGK1 ALAD PSMB9 GSK3A PSMD1 PSMA3 PSMA5 PSM…
PEPTIDYL LYSINE ACETYLATION	0.000436679	0.0082578	0.498493	0.416229	1.68579	156	IRF4 CHEK1 BRCA1 POLE3 APBB1 ACTL6A THAP7 SET PAXIP1 WDR5 MRGBP ZMPSTE24 MBD3 BAG6 RUVBL2 GTF3C4 PARK7 BEND3 PIH1D1 TADA2A CTCF NFYC HAT1 HINT2 SMARCB1 RPS6KA4 NOC2L HDAC2 KAT5 TAF5L NAA50 TAF5 TAF9 HCFC1 MED24 ACTB MCRS1 MEAF6 MAPK3 MORF4L2 MBIP KAT6A PYGO2 POR ENY2 MORF4L1 BRCA2 TAF12 MLLT1 TAF6 TAF6L PHF20 YEATS4 KANSL3 VPS72
RESPONSE TO GLUCAGON	0.00375079	0.0401033	0.431708	0.724614	1.68627	10	CCNA2 ASS1 CYC1 SREBF1
REGULATION OF DNA BINDING	0.00107541	0.0161666	0.45506	0.458389	1.68711	79	IRF4 CDT1 HJURP HMGB2 ACD NEK2 MAD2L2 E2F1 CALM3 NME1 HMGB1 TXN ZMPSTE24 CALM1 PARK7 DDRGK1 MYC TFAP4 IGF1 SUMO3 KDM1A HDAC2 DOT1L SUMO1 PARP1 CALM2 PAX6 RNF220 ERCC2 ID1 CEBPG TRIM28 PINX1 TAF10 CSNK2B SRI
REGULATION OF MRNA CATABOLIC PROCESS	0.00026208	0.00559644	0.498493	0.423031	1.68797	134	HNRNPD SERBP1 E2F1 HNRNPAB EXOSC9 HNRNPA0 HNRNPM ZFP36 EXOSC8 MAGOH FUS KHSRP NPM1 TARDBP YBX1 ELAVL1 LARP1 DHX9 METTL16 PATL1 NANOS1 ALKBH5 HNRNPC DHX34 MEX3D THRAP3 MLH1 EXOSC2 ZC3H14 EIF4A3 SYNCRIP APEX1 IGF2BP1 POLR2G POLR2D TRAF2 EXOSC3 DCPS EXOSC7 UPF1 EXOSC5 CNOT6L TBRG4 CASC3 YTHDF2 PAN2 CNOT1 ZFP36L2 YTHDF1 GTPBP1 AKT1 CIRBP CNOT7 PABPC1 RBM8A PARN FASTK FXR1 PDE12 PABPC4 MAPKAPK2 CELF1 …
PURINE NUCLEOSIDE MONOPHOSPHATE METABOLIC PROCESS	0.00412378	0.042985	0.407018	0.532209	1.6902	33	PFAS PAICS PRPS2 GMPS ADSL DGUOK IMPDH1 GUK1 NT5C GART ATIC HPRT1 AK2 IMPDH2 PPAT NUDT2
RNA POLYADENYLATION	0.00487716	0.0488487	0.407018	0.508588	1.69058	43	NELFE SNRPA NUDT21 CSTF2 CPSF7 SSU72 CTR9 ZC3H14 PAF1 CPSF3 PAPOLA CPSF6 CPSF2 FIP1L1 HSF1 NCBP1 RNF40 PABPC1 CPSF1 MTPAP LEO1 YTHDC1 SYMPK TUT1 RNF20 NCBP2 PNPT1 WDR33 SCAF8
ESTABLISHMENT OF CENTROSOME LOCALIZATION	0.00325144	0.0362959	0.431708	0.868952	1.69153	5	MAD2L1 EZR DLG1 FHOD1
NEGATIVE REGULATION OF MITOTIC CELL CYCLE	0.000113053	0.0028178	0.538434	0.411906	1.69356	175	SLFN11 ORC1 DTL CCNB1 AURKB TRIP13 CTDSPL PLK1 CHEK1 BRCA1 CDC6 TICRR BUB1B BUB1 CDT1 ZWINT SPDL1 WEE1 MAD2L2 KNTC1 MAD2L1 FANCD2 TOPBP1 ANAPC15 GTSE1 MSH2 MDC1 NABP2 TIPIN CLSPN CDK2 TTK MTBP AURKAIP1 BLM CHEK2 BCL2 RFWD3 ZW10 NDC80 EME1 ZWILCH RPA2 RBL1 CDK5RAP2 TREX1 XRCC3 CDK2AP2 CRADD CASP2 PRKDC CENPF RAD9A SETMAR CTDSP1 INIP RAD21
REGULATION OF PROTEASOMAL UBIQUITIN DEPENDENT PROTEIN CATABOLIC PROCESS	0.000466323	0.00863331	0.498493	0.433627	1.69406	117	CDC20 HERPUD1 PLK1 RAD23B AURKA PBK PRICKLE1 CDK2 XPO1 BAG2 SVIP ARAF BAG6 RAD23A HSP90AB1 USP5 PARK7 UBQLN4 DDRGK1 GSK3A SUMO2 CEBPA FZR1 DESI1 HSPBP1 TRIB3 TAF9 BAG5 HSPA1B SIRT6 SGTA RPL11 BCAP31 SUMO1 ARIH2 HSPA1A USP7 USP14 STUB1 AKT1 VCP PSMD10 WNT10B UCHL5 DVL1 CCAR2 BBS7 COMMD1 SMARCC1 RBX1 ZER1 MKRN2 CSNK1D UBE2K NUB1 KEAP1 STYX GBA EIF3H DDA1
NUCLEAR TRANSCRIBED MRNA CATABOLIC PROCESS EXONUCLEOLYTIC 3 5	0.00260088	0.0304888	0.431708	0.709556	1.69539	11	EXOSC9 EXOSC8 EXOSC6 EXOSC4 EXOSC2 EXOSC3 EXOSC7 EXOSC5
PROTEIN COMPLEX OLIGOMERIZATION	0.000108343	0.0027363	0.538434	0.41495	1.69724	164	RRM2 TK1 KCNC3 RRM1 TP73 SIGMAR1 SLC1A5 EHD1 SHMT2 SHMT1 BLM STOML2 FUS FARSB NUDT21 POLQ HSD17B10 MICU1 FARSA ELAVL1 KCTD5 ECT2 B2M ALDH1A3 CPSF7 KCTD12 HSD17B8 BEND3 MPP2 KCNA3 GRIN1 LRRC8D ALAD ALOX5AP PRNP MAT2A APIP CRYZ SAMD1 SSBP1 ATL3 ALDOA NLRC4 HPRT1 OXA1L SOD2 CPSF6 CEP57 PRMT1 CUTC KCTD3 NINJ1 ACACA CHMP2A KCTD15 TMEM70 RBMX TIFA LETM1 KCTD9 VPS35 ABCA3 VASP KCNC4 UPB1 MCU ALDH9A1 ATL2
TROPHOBLAST CELL MIGRATION	0.00321919	0.0360417	0.431708	0.729909	1.69859	10	CALR VEGFA C1QBP
NUCLEOSIDE MONOPHOSPHATE METABOLIC PROCESS	0.00151469	0.0207472	0.45506	0.484381	1.70048	58	TK1 DTYMK PFAS UMPS DUT PAICS SHMT1 PRPS1 DNPH1 CAD PRPS2 GMPS ADSL DGUOK IMPDH1 GUK1 NT5C GART ATIC HPRT1 AK2 UCK2 DCTD DHODH IMPDH2 PPAT NUDT2
PROTEIN ACETYLATION	8.76331e-05	0.00225826	0.538434	0.414476	1.70412	175	IRF4 CHEK1 BRCA1 POLE3 APBB1 ACTL6A THAP7 SET PAXIP1 WDR5 DSCC1 NAT10 MRGBP ZMPSTE24 MBD3 BAG6 RUVBL2 GTF3C4 ESCO2 PARK7 BEND3 PIH1D1 TADA2A CTCF NFYC HAT1 HINT2 SMARCB1 RPS6KA4 NOC2L HDAC2 KAT5 TAF5L NAA50 TAF5 TAF9 HCFC1 MED24 ACTB MCRS1 MEAF6 MAPK3 MORF4L2 MBIP KAT6A NAA16 PYGO2 POR ENY2 MORF4L1 NAA15 BRCA2 TAF12 MLLT1 TAF6 TAF6L NAA20 PHF20 YEATS4 KANSL3 VPS72
PROTEIN LOCALIZATION TO ORGANELLE	3.22088e-10	2.69067e-08	0.814036	0.374423	1.70525	702	ZBTB16 HERPUD1 AURKB CENPA APPL1 PLK1 CALR MCM8 CHCHD10 CDT1 SPDL1 ACD SAE1 NUP107 TIMM23 AURKA HDGF HSPA5 KNTC1 HAX1 FAM83D TCP1 MSH2 EHD1 CDCA5 ATP13A2 NABP2 NSFL1C MDFIC DKC1 RANGAP1 PRICKLE1 TIMM50 TIMM44 KPNA2 KPNB1 NUP155 TMEM107 HSP90AA1 BCS1L TTK NUP62 HSPD1 MTBP MIPEP NUP35 CALM3 EZR RPA1 TIMM10 NUP188 TIMM21 CSE1L HSPA8 RAN YWHAE ZW10 STIL ZDHHC3 TOMM40 NDC80 TRAM1 TIMM13 NUP85 PHB2 XPO…
MICROTUBULE BASED PROCESS	9.79832e-10	7.92413e-08	0.788187	0.376979	1.7055	606	ARHGAP21 TUBA4A MYBL2 SAPCD2 CDC20 KIF22 TPX2 CCNB1 AURKB CENPA PLK1 CHEK1 BRCA1 NUSAP1 ESPL1 CCNF CCNB2 KIF2C RANBP1 KIF18B SLC16A1 XRCC2 SPDL1 WEE1 KIF20A SKA3 TUBB AURKA NEK2 KIF11 KIF4A MAD2L1 ASPM KIFC1 RCC1 SLIRP STMN1 PSRC1 TUBB4B TUBA1B GTSE1 KIF23 CENPH NSFL1C TTLL4 SPC25 PRC1 CENPJ HAUS5 SOD1 FKBP4 KPNB1 HAUS8 CDK2 MID1IP1 AUNIP PLK4 DLGAP5 TTK NUP62 CIB1 AAAS AP3M2 EZR RACGAP1 CHEK2 WD…
REGULATION OF DNA PRIMASE ACTIVITY	0.00226481	0.0277536	0.431708	0.877365	1.70791	5	GINS2 GINS1 GINS3 GINS4 PRIM2
NEGATIVE REGULATION OF MITOTIC CELL CYCLE PHASE TRANSITION	0.000464952	0.00863331	0.498493	0.425437	1.70837	140	SLFN11 ORC1 DTL CCNB1 AURKB TRIP13 CTDSPL PLK1 CHEK1 BRCA1 CDC6 TICRR BUB1B BUB1 CDT1 ZWINT SPDL1 WEE1 MAD2L2 KNTC1 MAD2L1 TOPBP1 ANAPC15 GTSE1 NABP2 CLSPN CDK2 TTK BLM CHEK2 BCL2 RFWD3 ZW10 NDC80 ZWILCH RPA2 RBL1 CDK5RAP2 TREX1 XRCC3 CDK2AP2 CRADD CASP2 PRKDC
PROTEIN TARGETING	1.04541e-05	0.000356378	0.593325	0.398969	1.71018	257	HERPUD1 SAE1 TIMM23 HSPA5 HAX1 ICMT TIMM50 TIMM44 YWHAQ HSP90AA1 CIB1 HSPD1 MIPEP TIMM10 TIMM21 HSPA8 YWHAE ZDHHC3 TOMM40 TRAM1 TIMM13 CHCHD4 LMAN1 SRPRB ZDHHC6 HTRA2 TOMM22 UBE2L3 DNAJC15 DNAJC19 UBL4A ITGB1BP1 TIMM9 PEX3 MIEF1 BAG6 AIFM1 FZD5 SREBF1 SPCS2 TIMM8B PINK1 SAMM50 RAB7A HRAS GSK3A IMMP1L PRNP SSR3 PARL MFN2 UBE2D3 GRPEL2 MAN1A1 TIMM17B AKT2 ZDHHC18 PDCD5 SSR2 HPS4 FBXO7 NEDD4 SRP72 N…
CELLULAR NITROGEN COMPOUND CATABOLIC PROCESS	8.04981e-07	3.75427e-05	0.659444	0.389284	1.71045	353	UNG ALDH1L2 LSM4 RNASEH2A FEN1 LSM5 LSM2 DUT DIS3L HNRNPD SLIRP SERBP1 DCTPP1 NUDT4 ERI1 DKC1 E2F1 HNRNPAB PM20D2 EXOSC9 GSPT1 ACOT7 MRTO4 HNRNPA0 DNPH1 HNRNPM ZFP36 EXOSC10 EXOSC8 NUDT1 RNASE3 MAGOH FUS KHSRP NUDT9 NPM1 TARDBP YBX1 DNA2 LSM7 ELAVL1 MAGOHB ELAC2 LARP1 DHX9 METTL16 PATL1 ZCCHC8 ENDOG TREX1 BLVRA NANOS1 ACAT1 AIFM1 ALKBH5 NUDT8 POP1 EXOSC6 HNRNPC DHX34 MEX3D NAF1 SSB THRAP3 NUDT19 …
SNO S RNA PROCESSING	0.00210128	0.0264189	0.431708	0.716104	1.71104	11	FBL DKC1 EXOSC10 EXOSC6 EXOSC4 EXOSC2 EXOSC3 EXOSC5 PARN
CELLULAR AMINO ACID BIOSYNTHETIC PROCESS	0.00147562	0.0202852	0.45506	0.484256	1.7123	60	MTHFD1 DHFR SHMT2 SHMT1 BCAT1 ASS1 ALDH18A1 CAD ATP2B4 GOT2 PHGDH SEPHS1 GOT1 PARK7 BCAT2 GLUL APIP PSAT1 ILVBL ENOPH1 PYCR1 MTR ASNSD1 CBS SEPHS2 MRI1 AASDHPPT UPB1
CITRULLINE METABOLIC PROCESS	0.00236826	0.0286397	0.431708	0.839514	1.71275	6	ASS1 ALDH18A1 CAD ATP2B4
CELLULAR RESPONSE TO TOPOLOGICALLY INCORRECT PROTEIN	0.000586806	0.0103932	0.477271	0.453391	1.71318	93	HERPUD1 HSPA5 ATF4 SDF2L1 DERL3 TBL2 HSPD1 HSPA8 HSPA9 TMED2 HSPA14 TMBIM6 BAG6 EIF2S1 CREB3L2 AUP1 DDRGK1 XBP1 RNF126 AMFR SERP1 PPP1R15B BCL2L11 HSPA1B ATF6B HSPA1A CCND1 DAXX RNF5 HSF1 YOD1 STUB1 EIF2AK3 VCP RHBDD2 BFAR DERL2 TOR1A VAPB KLHL15 ERMP1 OS9 HSPA13 CREB3L4 UGGT1 PTPN1 CREB3 QRICH1 DNAJB12 OPTN NGLY1 PARP16 TM7SF3
DNA TEMPLATED TRANSCRIPTION INITIATION	0.00074162	0.0123365	0.477271	0.449248	1.71645	101	UBTF THRA CDK4 TAF4B PAXIP1 HMGB1 TBP POLR3H GTF3C4 ERCC1 POLR1E PIH1D1 CAND1 TFAM MED30 POLR2I MYC E2F2 GTF3C5 SMARCB1 MAZ POLR2G TAF5 TBPL1 POLR2D TFB2M TAF9 MED24 SMARCA5 SNAPC5 GTF2E1 TAF3 TAF12 TAF6 CDK7 TAF6L MED26 WNT10B MED27 SRF TAF10 PSMC6 SUB1 MED16 GTF2E2 GTF2A2 MED7 BCLAF1 GTF2F1 GTF2A1 MED4 E2F3 SMARCA4
MIDBRAIN DEVELOPMENT	0.00404348	0.042398	0.407018	0.506267	1.71731	48	HSPA5 YWHAQ YWHAH CALM3 YWHAE RAD1 COX6B1 GNB4 CALM1 UQCRQ NDUFS3 BASP1 MAPKAP1 NDST1 ACTB RHOA CALM2 DYNLL1 UCHL5 SUDS3 CDC42 FZD1 KAT2A CSNK1D CNP CTNNB1 KDM2B
NEGATIVE REGULATION OF CENTROSOME DUPLICATION	0.00195434	0.0250961	0.431708	0.719083	1.71816	11	BRCA1 CCNF NPM1 CDK5RAP2 NUBP1 RBM14 TRIM37
DNA INTEGRITY CHECKPOINT SIGNALING	0.000420138	0.00804505	0.498493	0.444343	1.71896	109	ORC1 DTL PLK1 CHEK1 BRCA1 CDC6 TICRR TIMELESS WDR76 CDT1 CDC45 FANCD2 TOPBP1 GTSE1 MSH2 MDC1 TIPIN ATRIP CLSPN E2F1 CDK2 BLM CHEK2 RFWD3 PRPF19 RAD1 BRIP1 DNA2 EME1 RPA2 TREX1 CRADD CASP2 PRKDC RAD9A RNASEH2B USP28 SETMAR FZR1 RHNO1 DOT1L NAE1 PTPN11
REGULATION OF CELLULAR AMIDE METABOLIC PROCESS	4.86113e-07	2.4312e-05	0.659444	0.390772	1.71984	360	CALR NCL DHFR HNRNPD ATF4 TRAP1 SHMT2 SHMT1 PA2G4 C1QBP EIF2AK1 EXOSC9 GSPT1 EIF5A TCOF1 MALSU1 ZFP36 EXOSC8 NOLC1 MAGOH KHSRP NPM1 TARDBP UQCC2 TACO1 TRUB2 DNAJC1 YBX1 NAT10 ELAVL1 MRPS27 HSPB1 LARP1 TMED2 MRPL13 GEMIN5 EIF4EBP1 DHX9 METTL16 PATL1 ABCA2 RPL38 NANOS1 PIN1 RPS6KB2 EIF4H LSM14A PGAM1 COA3 EIF2S1 PUS7 RTN4 PRKDC EIF3B NSUN5 MEX3D EIF4E PASK EIF4EBP2 PINK1 MTIF2 UPF3A OGFOD1 EIF1B GS…
RNA METHYLATION	0.000941089	0.0148119	0.477271	0.471994	1.72005	73	FBL TRMT112 HSD17B10 METTL16 NSUN5 GTPBP3 PCIF1 METTL5 TRMT1L TGS1 EMG1 TFB2M TYW3 FTSJ1 METTL2A NOP2 WDR4 TRMT6 TRMT5 RBM15 FTSJ3 MEPCE TRMT10A METTL2B NSUN6 METTL1 NSUN5P1 TRMT2A LCMT2 TRMT2B RBM15B TRMT10C TRMT61A METTL4 ALKBH8 HENMT1 DIMT1 ZC3H13 WTAP METTL15 FDXACB1 LARP7 TRMT12 THUMPD3 THUMPD2 ZCCHC4 RNMT WDR6
ISOTYPE SWITCHING TO IGG ISOTYPES	0.00227761	0.027792	0.431708	0.740001	1.72208	10	MSH2 IL27RA NDFIP1 HSPD1 ATAD5 PAXIP1 MLH1
GLYCINE METABOLIC PROCESS	0.00227761	0.027792	0.431708	0.74057	1.7234	10	DHFR SHMT2 SHMT1 PHGDH GART GCAT GCSH
MULTICELLULAR ORGANISM AGING	0.00483918	0.0486944	0.407018	0.602734	1.72356	21	MSH6 MSH2 RAD54L TREX1 ZMPSTE24 ERCC1 CISD2 SERP1 RAD54B GNA13
CELL CYCLE G1 S PHASE TRANSITION	3.06445e-05	0.000928126	0.557332	0.415052	1.72407	192	CDC25A CCNA2 SLFN11 CTDSPL APPL1 CDC6 RRM2 SKP2 CDKN3 APBB1 RRM1 WEE1 POLE RCC1 FAM83D CDC7 GTSE1 TFDP1 CENPJ E2F1 NASP BCAT1 CDK2 MTBP GSPT1 CHEK2 CDKN2C BCL2 RFWD3 STIL CDK4 PSME3 PHB2 CDK14 CUL1 DBF4 KIF14 USP37 SASS6 ATP2B4 LSM11 RPA2 RBL1 EIF4EBP1 TREX1 CDK2AP2 IQGAP3 CRADD CASP2 PRKDC EIF4E DDRGK1 E2F4 MYC CTDSP1 LSM10 PAF1 APEX1 CDC34 KHDRBS1 FBXO7 CPSF3 TERT METTL13 PPP6C CCND1 CDK16 EZH2…
PROTEIN STABILIZATION	0.000232947	0.00507412	0.518848	0.426754	1.72474	144	CALR MCM8 TCP1 ATP1B3 HSP90AA1 HSPD1 CHEK2 MDM4 PHB2 BAG2 PTGES3 FLOT1 PHB CCT7 CCT4 TREX1 PIN1 BAG6 HSP90AB1 PARK7 RTN4 TESC DVL3 CCT5 PINK1 PFN1 NCLN CCT6A IGF1 RPL23 IFT46 CCT8 CRTAP TELO2 USP13 HPS4 CCT2 CREBL2 TAF9 HCFC1 BAG5 HSPA1B CCT3 GAPDH PPIB RPL11 SUMO1 PDCL3 HSPA1A NAA16 SYVN1 USP7 RPS7 RASSF2 NAA15 CDK7 MUL1
PURINE NUCLEOSIDE MONOPHOSPHATE BIOSYNTHETIC PROCESS	0.00400608	0.0420639	0.407018	0.617295	1.72573	19	PFAS PAICS PRPS2 GMPS ADSL DGUOK IMPDH1 GART ATIC HPRT1 IMPDH2 PPAT NUDT2
HISTONE H4 ACETYLATION	0.00209	0.0264189	0.431708	0.480516	1.72683	66	IRF4 BRCA1 APBB1 ACTL6A WDR5 MRGBP ZMPSTE24 RUVBL2 BEND3 PIH1D1 HAT1 SMARCB1 KAT5 NAA50 HCFC1 ACTB MCRS1 MEAF6 MORF4L2 KAT6A MORF4L1 BRCA2 PHF20 YEATS4 KANSL3 VPS72
FEMALE MEIOSIS CHROMOSOME SEGREGATION	0.00155611	0.0209743	0.45506	0.887139	1.72693	5	PLK1 NCAPH TTK NCAPH2 MLH1
RRNA PSEUDOURIDINE SYNTHESIS	0.00210128	0.0264189	0.431708	0.742559	1.72803	10	DKC1 GAR1 NHP2 NAF1 TSR3 RPUSD2 RPUSD3 NOP10 RPUSD4 RPUSD1
NUCLEAR NCRNA SURVEILLANCE	0.00178767	0.0234307	0.45506	0.847002	1.72803	6	EXOSC9 EXOSC10 EXOSC8 EXOSC2 EXOSC3 EXOSC7
PORE COMPLEX ASSEMBLY	0.00492874	0.0493003	0.407018	0.611922	1.72864	20	NDC1 NUP107 NUP153 NUP93 NUP205 RTN4 CCT8 CCT3
SPINDLE MIDZONE ASSEMBLY	0.00210128	0.0264189	0.431708	0.743269	1.72968	10	AURKB KIF4A KIF23 PRC1 RACGAP1 INCENP MLH1
TRANSCRIPTION INITIATION FROM RNA POLYMERASE II PROMOTER	0.000798547	0.013055	0.477271	0.478923	1.72982	67	THRA CDK4 TAF4B PAXIP1 HMGB1 TBP ERCC1 CAND1 MED30 POLR2I E2F2 MAZ POLR2G TAF5 POLR2D TAF9 MED24 GTF2E1 TAF3 TAF12 TAF6 CDK7 TAF6L MED26 WNT10B MED27 SRF TAF10 PSMC6 SUB1 MED16 GTF2E2 GTF2A2 MED7 GTF2F1 GTF2A1 MED4 E2F3
THIOESTER METABOLIC PROCESS	0.00130203	0.0185362	0.45506	0.48411	1.73173	65	ACSL3 ACOT7 DLAT ACOT4 ELOVL5 ACSL5 ACAT1 NUDT8 HMGCS1 PDHA1 TECR NUDT19 GCDH FAR2 MVK PMVK ABCD1 ELOVL6 MVD MCEE ACLY ACSS1 PDHX SLC25A1 MPC2 GPAM ACACA DLD ACSL4 FITM2
DOUBLE STRAND BREAK REPAIR VIA SYNTHESIS DEPENDENT STRAND ANNEALING	0.00157376	0.0211373	0.45506	0.850587	1.73534	6	RAD51 RAD54L XRCC3 FANCM RAD51C
ESTABLISHMENT OF PROTEIN LOCALIZATION TO ORGANELLE	7.36144e-07	3.45501e-05	0.659444	0.395548	1.73586	351	HERPUD1 APPL1 ACD SAE1 NUP107 TIMM23 HSPA5 HAX1 TCP1 NABP2 MDFIC DKC1 PRICKLE1 TIMM50 TIMM44 KPNA2 KPNB1 NUP155 HSP90AA1 BCS1L NUP62 HSPD1 MIPEP NUP35 CALM3 TIMM10 NUP188 TIMM21 CSE1L HSPA8 RAN TOMM40 TRAM1 TIMM13 NUP85 PHB2 NOLC1 TARDBP IPO5 CHCHD4 NUP153 LMAN1 SRPRB NUP50 HTRA2 ELAVL1 WRAP53 TOMM22 UBE2L3 DNAJC15 NUTF2 DNAJC19 ECT2 UBL4A CCT7 CCT4 TNPO3 TIMM9 TNPO2 PEX3 BAG6 RUVBL2 AIFM1 HSP90A…
PROTEASOME ASSEMBLY	0.00154291	0.0209077	0.45506	0.727009	1.73709	11	PSMG1 PSMD11 PSMG3 PSMG4 ADRM1 POMP PSMG2 PSMD10
NCRNA CATABOLIC PROCESS	0.00448514	0.0460135	0.407018	0.542847	1.7373	34	DIS3L EXOSC9 EXOSC10 EXOSC8 ELAC2 ZCCHC8 POP1 EXOSC6 EXOSC4 PELO EXOSC2 DDX49 EXOSC3 EXOSC7 EXOSC5
RIBOSE PHOSPHATE METABOLIC PROCESS	4.89316e-06	0.000179831	0.610527	0.405599	1.7386	257	MLXIPL ABHD14B PFAS UMPS FBP1 PAICS NUDT4 ACSL3 MT-ATP8 LDHA PRPS1 ACOT7 NME1 DLAT RAN STOML2 GIT1 ACOT4 NUDT9 RPIA CAD ELOVL5 MT-CO2 MT-ATP6 ACSL5 TREX1 ACAT1 PRPS2 PGAM1 NUDT8 GMPS TPI1 HMGCS1 PFKP ADSL GALK1 JMJD8 PDHA1 DGUOK ENO1 PINK1 TECR NME4 PRPSAP1 NUDT19 IMPDH1 GCDH GUK1 NT5C RNASEH2B FAR2 MYC MVK IGF1 BPGM MCCC2 PKM GART PMVK ALDOA TKT HINT1 ABCD1 ATIC HPRT1 ELOVL6 DCAKD AK2 SIRT6 ADCY…
DNA TEMPLATED TRANSCRIPTION ELONGATION	0.00109895	0.0163168	0.45506	0.475727	1.73957	74	ALYREF ELOF1 NELFE SUPT16H NELFCD ELL2 POLR1E HMGN1 CTR9 ADRM1 TCERG1 POLR2I RNF8 PAF1 SUPT4H1 HTATSF1 NELFA NELFB EZH2 THOC1 ENY2 TEFM ELP4 ERCC2 RNF168 RTF1 WDR43 CCAR2 LEO1 BRD4 THOC5 PCID2 HNRNPU GTF2F1 WDR61 TSFM CTNNB1 ELL CDK12 ZMYND11 HEXIM1
POSITIVE REGULATION OF DNA DEPENDENT DNA REPLICATION	0.00334347	0.0371052	0.431708	0.674466	1.73975	14	CDT1 CDC7 CDK2 STOML2 DBF4 DBF4B ENDOG E2F8 SSBP1 CIZ1
REGULATION OF HYDROGEN PEROXIDE MEDIATED PROGRAMMED CELL DEATH	0.00316672	0.0356115	0.431708	0.824253	1.74317	7	TRAP1 ENDOG PARK7 PINK1 FOXO3
PURINE CONTAINING COMPOUND BIOSYNTHETIC PROCESS	0.000242065	0.00524267	0.518848	0.444584	1.74376	120	MTHFD1 PFAS PAICS SHMT2 SHMT1 ACSL3 MT-ATP8 PRPS1 ACOT7 NME1 DLAT STOML2 ELOVL5 MT-CO2 MT-ATP6 ACSL5 ACAT1 PRPS2 GMPS ADSL PDHA1 DGUOK ENO1 PINK1 TECR NME4 PRPSAP1 IMPDH1 GCDH GUK1 MYC GART ALDOA ATIC HPRT1 ELOVL6 DCAKD AK2 ADCY7 PARP1 ACLY ACSS1 SLC25A13 AMD1 PDHX SLC25A1 MPC2 ACACA IMPDH2 PPAT DLD ACSL4 VCP SLC35B2 NUDT2 PANK4
REGULATION OF CELL CYCLE G2 M PHASE TRANSITION	0.000342993	0.00684366	0.498493	0.469342	1.74393	85	CDC25A ORC1 DTL CCNB1 AURKB PLK1 CHEK1 BRCA1 CDC6 TICRR RRM1 AURKA TOPBP1 CDC7 NABP2 CLSPN CDC25B CDK2 BLM CDK4 ATAD5 NPM1 KIF14 PAXIP1 CDC25C DBF4B RCC2 CENPF RAD51C RNASEH2B INIP RAD21 FZR1 NAE1 CCND1 ZNF830 CDK1 BRCC3 VPS4A FBXO5 MIIP RAB11A GPR132 WNT10B FOXO4 DONSON
MEIOTIC SPINDLE ASSEMBLY	0.00133035	0.0187631	0.45506	0.855583	1.74554	6	CCNB2 AURKA ASPM NDC80
PROTEIN K6 LINKED UBIQUITINATION	0.00280467	0.0323459	0.431708	0.793292	1.74749	8	BRCA1 UBE2T UBE2S BARD1 ANKRD39
PROTEIN INSERTION INTO ER MEMBRANE	0.00392629	0.0414551	0.407018	0.618956	1.74851	20	TRAM1 EMC8 EMC9 UBL4A BAG6 EMC4 SGTA EMC7 CCDC47 EMC3 SEC61A1 WDR83OS GET4 EMC6 EMC10 TRAM2
NADP METABOLIC PROCESS	0.00194459	0.0250555	0.45506	0.573131	1.75056	28	ALDH1L2 NADK2 RPIA IDH2 SHPK TALDO1 PGAM1 ME2 NADK TKT PGD DERA IDH1 NUDT12 KCNAB2 DCXR
MRNA CLEAVAGE	0.00467187	0.0473541	0.407018	0.647464	1.75186	17	NUDT21 CSTF2 CPSF7 POLR2I CPSF3 CPSF6 CPSF2 FIP1L1 CPSF4 NCBP1 CSTF2T CPSF1
REGULATION OF DNA METHYLATION	0.00481964	0.0485927	0.407018	0.635947	1.75191	18	BRCA1 MIS18A ZMPSTE24 MBD3 PRMT5 MBD2 MYC WT1 PARP1 MPHOSPH8
G QUADRUPLEX DNA UNWINDING	0.00277599	0.0322184	0.431708	0.829119	1.75346	7	DDX11 BLM HNRNPA2B1 DNA2 DHX9
MITOTIC SPINDLE MIDZONE ASSEMBLY	0.00108709	0.0162038	0.45506	0.860632	1.75584	6	AURKB KIF4A KIF23 PRC1 RACGAP1
TRNA CATABOLIC PROCESS	0.00474734	0.0479274	0.407018	0.711512	1.75808	12	EXOSC9 EXOSC10 EXOSC8 ELAC2 POP1 EXOSC2 EXOSC3 EXOSC7
RESPONSE TO HYDROXYUREA	0.00146951	0.0202377	0.45506	0.755493	1.75813	10	RAD51 DDX11 TIMELESS BLM TREX1
REGULATION OF CYTOKINESIS	0.00169426	0.0225171	0.45506	0.489319	1.75846	66	AURKB PKP4 PLK1 CDC6 KIF20A AURKA KIF23 PRC1 CDC25B PLK4 CIT NUP62 CALM3 RACGAP1 GIT1 KIF14 POLDIP2 MYO19 CENPV ECT2 PIN1 CALM1 E2F8 CETN2 CSPP1 RHOA CALM2 KLHL21 BRCA2 KIF20B VPS4A RAB11A PDXP AHCTF1 PIK3R4 CDC42
REGULATION OF TELOMERASE ACTIVITY	0.00108569	0.0162038	0.45506	0.52444	1.75905	44	AURKB ACD NEK2 HNRNPD TCP1 NABP2 DKC1 HSP90AA1 HNRNPA2B1 PTGES3 WRAP53 PIF1 CCT4 HSP90AB1 NAF1 MYC CCT2 MAPK3 XRCC5 POT1 MEN1 MAP2K7
RIBONUCLEOSIDE MONOPHOSPHATE BIOSYNTHETIC PROCESS	0.00178366	0.0234186	0.45506	0.576015	1.75937	28	PFAS UMPS PAICS PRPS1 CAD PRPS2 GMPS ADSL IMPDH1 GART ATIC HPRT1 UCK2 DHODH IMPDH2 PPAT NUDT2
EXIT FROM MITOSIS	0.00140611	0.0195475	0.45506	0.581178	1.75951	27	UBE2C KNTC1 CDCA5 UBE2S ZW10 PHB2 CDC23 ANLN PPP2R2D CHMP7 CHMP2A CHMP4B CLASP2
NUCLEAR MEMBRANE REASSEMBLY	0.00293711	0.033677	0.431708	0.610254	1.76014	22	RCC1 NSFL1C REEP3 UBE2I REEP4 BANF1 CHMP7 CHMP2A CHMP4B VPS4A UBXN2B CHMP1A
NUCLEAR TRANSCRIBED MRNA CATABOLIC PROCESS	0.000231788	0.00506338	0.518848	0.455063	1.76043	109	LSM4 HNRNPD ERI1 HNRNPAB EXOSC9 GSPT1 MRTO4 ZFP36 EXOSC10 EXOSC8 MAGOH YBX1 LSM7 MAGOHB DHX9 PATL1 NANOS1 EXOSC6 DHX34 SSB THRAP3 EXOSC4 UPF3A PELO MLH1 EXOSC2 EIF4A3 SYNCRIP RNPS1 IGF2BP1 POLR2G POLR2D EXOSC3 DCPS EXOSC7 UPF1 EXOSC5 CNOT6L CASC3 ETF1 EDC4 PAN2 CNOT1 ZFP36L2 NCBP1 CNOT7 PABPC1 SMG5 RBM8A PARN PDE12
MITOTIC SISTER CHROMATID COHESION	0.00282522	0.0324922	0.431708	0.610974	1.76222	22	CDC20 CDCA5 SMC3 SMC1A DSCC1 RAD21 NAA50 CHTF8
POSITIVE REGULATION OF TRANSCRIPTION OF NUCLEOLAR LARGE RRNA BY RNA POLYMERASE I	0.00244614	0.0292451	0.431708	0.783641	1.76234	9	DDX11 NCL NOL11 PWP1 PIH1D1 SMARCB1
POSITIVE REGULATION OF CELL DIVISION	0.00280802	0.0323459	0.431708	0.520267	1.7641	45	AURKB PKP4 CDC6 VEGFA KIF23 CDC25B CIT NUP62 RACGAP1 KIF14 YBX1 POLDIP2 CENPV ECT2 ITGB1BP1
RNA PHOSPHODIESTER BOND HYDROLYSIS EXONUCLEOLYTIC	0.003251	0.0362959	0.431708	0.539119	1.76519	39	DIS3L ERI1 ERI3 EXOSC9 ISG20L2 EXOSC10 EXOSC8 TOE1 EXOSC4 EXOSC2 EXOSC3 ANGEL1 DCPS CPSF3 EXOSC7 EXOSC5 CNOT6L PAN2 CNOT1 CNOT7 PARN PDE12 ERI2
NEGATIVE REGULATION OF UBIQUITIN PROTEIN LIGASE ACTIVITY	0.00104548	0.0158006	0.45506	0.738817	1.76531	11	MAD2L2 MAD2L1 BAG2 RPL37 RPL23 RPL11 RPS20 RPS7 RPS15 FBXO5
DNA REPLICATION DEPENDENT CHROMATIN ORGANIZATION	0.00181651	0.023727	0.45506	0.80159	1.76577	8	CHAF1A ASF1B CHAF1B NASP HAT1 RBBP4
GLYCINE BIOSYNTHETIC PROCESS	5.27014e-05	0.00146218	0.557332	0.967789	1.76623	4	DHFR SHMT2 SHMT1
NUCLEAR TRANSPORT	1.81766e-06	7.4691e-05	0.643552	0.412445	1.76711	253	ANP32B APPL1 CALR ALYREF NUP107 DDX39A MDFIC THOC3 RANGAP1 PRICKLE1 KPNA2 KPNB1 NUP155 NUP62 AAAS NUP35 NUP188 CSE1L RAN HSPA9 YWHAE HNRNPA2B1 NUP85 PHB2 XPO1 NOLC1 FYTTD1 NPM1 TARDBP IPO5 NUP153 ANKLE1 NUP50 PABPN1 RRS1 ELAVL1 HNRNPA1 MALT1 NUTF2 ECT2 DHX9 TXN XPOT AGFG1 BARD1 TNPO3 TNPO2 HSP90AB1 ALKBH5 THOC6 XPO5 DDX19A NXT1 NUP93 PARK7 NUP205 IPO11 SSB RAE1 RSRC1 THOC7 XPO7 UPF3A ANP32A SEC13…
RRNA 3 END PROCESSING	0.00125018	0.018034	0.45506	0.759809	1.76817	10	ERI1 ERI3 EXOSC9 EXOSC10 EXOSC8 EXOSC2 EXOSC3 EXOSC7
POSITIVE REGULATION OF TELOMERE MAINTENANCE	0.00216557	0.0268936	0.431708	0.521419	1.76871	48	AURKB ACD NEK2 HNRNPD TCP1 NABP2 DKC1 HNRNPA2B1 HNRNPA1 CCT7 CCT4 ERCC1 NAF1 CCT5 CCT6A CCT8 CCT2 SIRT6 CCT3 MAPK3 XRCC5 POT1 MAP2K7 GNL3 FBXO4 NEK7
NEGATIVE REGULATION OF DNA DEPENDENT DNA REPLICATION	0.0026019	0.0304888	0.431708	0.685741	1.76884	14	SLFN11 TIMELESS GMNN CDT1 TIPIN BLM LIG3 ZNF830 BRCA2 FBXO5 DONSON
FOLIC ACID CONTAINING COMPOUND METABOLIC PROCESS	0.00447647	0.0459867	0.407018	0.607508	1.76958	23	ALDH1L2 GGH MTHFD1 DHFR SHMT2 SHMT1 PM20D2 SLC19A1 GART ATIC
TRANSCRIPTION PREINITIATION COMPLEX ASSEMBLY	0.00273085	0.0317916	0.431708	0.543511	1.77193	37	UBTF THRA HMGB1 TBP POLR1E PIH1D1 CAND1 SMARCB1 TAF5 TAF9 TAF3 TAF12 TAF6 TAF6L WNT10B TAF10 PSMC6 GTF2A2
MICROTUBULE ORGANIZING CENTER ORGANIZATION	0.00013045	0.00314575	0.518848	0.448142	1.77233	126	PLK1 CHEK1 BRCA1 CCNF RANBP1 SLC16A1 XRCC2 AURKA NEK2 KIF11 NSFL1C CENPJ HAUS5 HAUS8 CDK2 PLK4 NUP62 WDR62 CKAP5 STIL NDC80 XPO1 NPM1 SASS6 NAT10 HAUS6 CEP72 RTTN CDK5RAP2 ODF2 HAUS2 XRCC3 HAUS1 CNTROB CEP152 E2F4 CETN2 HAUS4 TUBE1 UXT NUBP1 CETN3 OFD1 RBM14 TRIM37 CEP76 BRCA2 CDK1 CHMP2A CHMP4B UBXN2B CCDC61 CLASP2 CHMP1A SAC3D1 HAUS3 FBXW5 PPP1R35
REGULATION OF DNA DEPENDENT DNA REPLICATION INITIATION	0.00170026	0.022518	0.45506	0.804707	1.77264	8	TICRR GMNN CDT1 CDK2 CIZ1
REGULATION OF CENTROSOME CYCLE	0.000971405	0.0151324	0.477271	0.52884	1.77381	44	BRCA1 CCNF AURKA CENPJ PLK4 NUP62 WDR62 STIL XPO1 NPM1 SASS6 NAT10 CDK5RAP2 XRCC3 NUBP1 RBM14 TRIM37 CEP76 CHMP2A CHMP4B CHMP1A FBXW5 PPP1R35 CHORDC1 KAT2A CEP120 PDCD6IP GEN1
IMMUNOGLOBULIN PRODUCTION INVOLVED IN IMMUNOGLOBULIN MEDIATED IMMUNE RESPONSE	0.00237884	0.0286592	0.431708	0.52326	1.77424	45	UNG MSH6 MAD2L2 MSH2 EXO1 IL27RA NDFIP1 HSPD1 ATAD5 PAXIP1 HMCES B2M ERCC1 EXOSC6 MLH1 RNF8 EXOSC3 BATF THOC1 RIF1 RNF168
REGULATION OF MITOCHONDRIAL GENE EXPRESSION	0.00439995	0.0454462	0.407018	0.591507	1.77487	26	CHCHD10 SHMT2 C1QBP MALSU1 UQCC2 TACO1 TRUB2 MRPS27 COA3 MPV17L2 RPUSD3 CDK5RAP1 ALKBH1 RPUSD4 TRMT10C METTL4 TSFM NGRN
REGULATION OF TELOMERE MAINTENANCE	0.000413858	0.00798515	0.498493	0.487286	1.77577	73	AURKB ACD NEK2 HNRNPD TCP1 NABP2 DKC1 HNRNPA2B1 EXOSC10 NAT10 HNRNPA1 CCT7 PIF1 CCT4 ERCC1 HNRNPC NAF1 CCT5 CCT6A MYC CCT8 CCT2 SIRT6 CCT3 XRCC1 MAPK3 XRCC5 PARP1 UPF1 POT1 USP7 MAP2K7 GNL3 FBXO4 NEK7 SMG5 PARN PINX1
CELLULAR RESPONSE TO UNFOLDED PROTEIN	0.000353859	0.0070063	0.498493	0.48354	1.77941	76	HERPUD1 HSPA5 ATF4 DERL3 TBL2 HSPD1 HSPA8 HSPA9 TMED2 HSPA14 TMBIM6 EIF2S1 CREB3L2 DDRGK1 XBP1 AMFR SERP1 PPP1R15B BCL2L11 HSPA1B ATF6B HSPA1A CCND1 DAXX HSF1 YOD1 STUB1 EIF2AK3 VCP RHBDD2 BFAR DERL2 VAPB ERMP1 OS9 HSPA13 CREB3L4 PTPN1 CREB3 QRICH1
NUCLEAR PORE COMPLEX ASSEMBLY	0.00107472	0.0161666	0.45506	0.764737	1.77964	10	NDC1 NUP107 NUP153 NUP93 NUP205 RTN4
REGULATION OF MITOTIC CELL CYCLE SPINDLE ASSEMBLY CHECKPOINT	0.00226067	0.0277536	0.431708	0.689984	1.77978	14	CCNB1 CDT1 MAD2L1 ANAPC15 NDC80 CDK5RAP2 XRCC3
REGULATION OF PROTEIN MODIFICATION BY SMALL PROTEIN CONJUGATION OR REMOVAL	3.85839e-06	0.000148891	0.610527	0.425647	1.78113	205	CDC20 HERPUD1 PLK1 BRCA1 SKP2 BUB1B UBE2C SAE1 MAD2L2 HSPA5 MAD2L1 PRICKLE1 UBE2S HSP90AA1 FANCI NDFIP1 U2AF2 MTBP SART3 BAG2 PAXIP1 UBE2I SIAH2 MALT1 UBE2L3 UBE2N PIN1 FANCM HSP90AB1 DCUN1D5 PARK7 AIMP2 RPL37 EGR1 PINK1 CTR9 UBA2 GSK3A PPIA RPS2 RPL23 KDM1A BUB3 DNAJA1 UBE2V2 FZR1 HSPBP1 TRIB3 PEF1 FKBP1A BAG5 HSPA1B AMER1 RPL11 HSPA1A SPRY2 RPS20 PRMT3 DAXX RPS7 RPS15 ARRDC3 RELA STUB1 PIAS4 MU…
POSITIVE REGULATION OF DNA REPLICATION	0.00152902	0.0208309	0.45506	0.561339	1.78271	33	CDT1 CDC7 CDK2 FAF1 STOML2 ATAD5 DBF4 DNA2 DHX9 DBF4B ENDOG E2F8 SSBP1 SMARCA5 PCNA ATF1 CIZ1 CDK1
MRNA MODIFICATION	0.00471908	0.0477054	0.407018	0.598861	1.78298	25	DKC1 HNRNPAB TRUB2 METTL16 PUS7 PUS1 DNAJB11 APOBEC2 PCIF1 RPUSD2 TRMT6 TRUB1 TRMT10C TRMT61A
CELLULAR RESPONSE TO CADMIUM ION	0.00218503	0.0270031	0.431708	0.618252	1.78321	22	FOS SOD1 MT1E MT1F MT1G NCF1 MAPK3 MT1X SUMO1 DAXX HSF1 AKT1
ENDONUCLEOLYTIC CLEAVAGE INVOLVED IN RRNA PROCESSING	0.0030052	0.0343542	0.431708	0.679809	1.78325	15	RRS1 TBL3 TSR1 UTP20 NOL9 NOP14 ABT1 BMS1 BOP1 NOP9 KRI1 RPP40 RCL1
DNA TEMPLATED TRANSCRIPTION TERMINATION	0.00336943	0.0372844	0.431708	0.659286	1.78385	17	DHX9 ZMPSTE24 SSU72 PRMT5 POLR3K SCAF4 TTF2 MAZ TTF1
PURINE CONTAINING COMPOUND METABOLIC PROCESS	1.18825e-06	5.04642e-05	0.643552	0.416076	1.78502	259	MLXIPL ABHD14B MTHFD1 PFAS FBP1 ICMT PAICS NUDT4 SHMT2 SHMT1 ACSL3 MT-ATP8 LDHA PRPS1 ACOT7 NME1 DLAT RAN DNPH1 STOML2 GIT1 ACOT4 NUDT1 NUDT9 ELOVL5 MT-CO2 MT-ATP6 ACSL5 TREX1 ACAT1 PRPS2 PGAM1 NUDT8 GMPS TPI1 HMGCS1 PFKP ADSL GALK1 JMJD8 PDHA1 DGUOK ENO1 PINK1 TECR NME4 PRPSAP1 NUDT19 IMPDH1 GCDH GUK1 NT5C FAR2 MYC MVK IGF1 BPGM KDM1A MCCC2 PKM GART PMVK ALDOA HINT1 ABCD1 ATIC HPRT1 ELOVL6 DCAKD…
PROTEIN LOCALIZATION TO CHROMOSOME TELOMERIC REGION	0.00132783	0.0187623	0.45506	0.584499	1.78529	28	ACD TCP1 NABP2 DKC1 WRAP53 CCT7 CCT4 CCT5 CCT6A CCT8 CCT2 TERT CCT3 XRCC5 POT1 BRCA2 GNL3 PINX1 TERF2 TINF2
CRISTAE FORMATION	0.00384219	0.0409081	0.431708	0.705221	1.78672	13	CHCHD10 CHCHD3 PINK1 SAMM50 CHCHD6 IMMT APOO DNAJC11 LETM1 AFG3L2
NUCLEOBASE BIOSYNTHETIC PROCESS	0.00341041	0.0375194	0.431708	0.650151	1.79104	18	UMPS PAICS SHMT2 SHMT1 PRPS1 CAD GMPS GART HPRT1 DHODH CTPS1 PPAT
RESPONSE TO TOPOLOGICALLY INCORRECT PROTEIN	0.000102338	0.00260191	0.538434	0.452276	1.79122	129	HERPUD1 HSPA5 DNAJB1 ATF4 SDF2L1 DERL3 TBL2 MANF HSPA4L HSP90AA1 HSPD1 HSPA8 HSPH1 HSPA9 TRAM1 EDEM2 HSPB1 TMED2 HSPE1 HSPA14 TMBIM6 BAG6 HSP90AB1 EIF2S1 CREB3L2 AUP1 DDRGK1 MFN2 XBP1 RNF126 STT3B DNAJA1 AMFR KBTBD6 SERP1 PPP1R15B BCL2L11 HSPA1B ATF6B HSPA1A CCND1 DAXX RNF5 HSPA4 HSF1 YOD1 STUB1 EIF2AK3 FBXO6 VCP SERPINH1 RHBDD2 BFAR DERL2 TOR1A JKAMP VAPB KLHL15 ERMP1 OS9 HSPA13 CREB3L4 UGGT1 ER…
POSITIVE REGULATION OF CENTRIOLE REPLICATION	0.00127976	0.0183908	0.45506	0.814106	1.79334	8	CENPJ PLK4 NUP62 STIL SASS6
MEIOTIC CHROMOSOME CONDENSATION	0.000472793	0.0087026	0.498493	0.879372	1.79407	6	SMC2 NCAPH NCAPD2 NCAPD3 NCAPH2 SMC4
DE NOVO PROTEIN FOLDING	0.00247154	0.0293115	0.431708	0.553717	1.79418	36	HSPA5 DNAJB1 SDF2L1 HSPD1 HSPA8 HSPH1 HSPA9 CHCHD4 PTGES3 HSPE1 HSPA14 TOR2A DNAJC2 CCT2 FKBP1A ST13 HSPA1B HSPA1A ENTPD5
ORGANONITROGEN COMPOUND BIOSYNTHETIC PROCESS	1.17742e-19	2.41913e-17	1.14219	0.387713	1.79467	1186	RPL22L1 B4GALT2 CALR GALNT18 FUT7 DTYMK LPCAT1 MTHFD1 PFAS UMPS ODC1 DUT NCL DHFR HNRNPD ATF4 TRAP1 DERL3 MRPL11 PAICS RPL36AL SMPD4 B4GALT5 SHMT2 SLBP SHMT1 ACSL3 CHST2 PA2G4 MRPL37 MT-ATP8 MRPL35 BCAT1 SLC25A39 C1QBP PRPS1 EIF2AK1 EXOSC9 MRPL51 MRPL36 GSPT1 ACOT7 NME1 EIF5A FABP5 DLAT BCL2 MRPL52 MRPS2 DRG1 MRPL24 MRPS16 NADK2 TCOF1 DARS2 ZDHHC3 MALSU1 EIF2S2 RPN1 ASS1 RPS16 ZFP36 STOML2 EXOSC8…
POSITIVE REGULATION OF ATP DEPENDENT ACTIVITY	0.00140033	0.0195326	0.45506	0.568951	1.79528	32	MSH6 DNAJB1 MSH2 UHRF1 ATP1B3 AHSA1 DNAJC9 DHX9 PFN1 DNAJB11 SETMAR SSBP1 SUMO1 POT1
REPRODUCTION	5.15335e-14	7.25477e-12	0.965328	0.392991	1.79556	756	FOSB CD38 FOS NRIP1 CDC25A GTSF1 CDC20 BCL2L10 ZBTB16 TRIP13 NDC1 PLK1 ESPL1 ST14 CCNF CCNB2 RAD51 SLC38A1 CALR MCM8 CKS2 BUB1B ASF1B FUT7 BUB1 FANCG SMC2 XRCC2 NCAPH HMGB2 IGFBP2 VEGFA RAD23B UMPS NUP107 FANCA NOTCH2 NCAPD2 MSH6 NCAPD3 AURKA NEK2 HSPA5 PTTG1 FANCD2 ASPM SLIRP TCP1 MSH2 EXO1 PKMYT1 TOP2A GORASP2 DHCR24 TBX3 THRA E2F1 SOD1 NASP ASCL2 FKBP4 CDC25B CDK2 TEAD3 PLK4 C1QBP TTK CIB1 AAA…
MITOTIC NUCLEAR MEMBRANE ORGANIZATION	0.00140654	0.0195475	0.45506	0.79921	1.79735	9	RCC1 REEP3 UBE2I REEP4 BANF1 VPS4A
RESPONSE TO NITRIC OXIDE	0.000687496	0.0117446	0.477271	0.752498	1.798	11	CCNA2 HNRNPD EGLN1 CDK2 TXN AIFM1 TRAF2 MTR
RNA STABILIZATION	0.0021563	0.0268725	0.431708	0.545933	1.79832	42	HNRNPD DKC1 E2F1 HNRNPA0 ZFP36 FUS TARDBP YBX1 ELAVL1 LARP1 DHX9 METTL16 HNRNPC NAF1 THRAP3 SYNCRIP IGF2BP1 TRAF2 ZCCHC17 CIRBP PABPC1 PARN MAPKAPK2 RBM10 TAF15 HNRNPU TIRAP LARP4B PAIP1
CYTOKINETIC PROCESS	0.00200571	0.0256258	0.431708	0.55178	1.79889	37	AURKB CEP55 KIF20A SNX9 NUP62 ARF1 RACGAP1 ANLN ECT2 CNTROB CHMP7 ALKBH4 RHOA SPIRE1 KIF20B CHMP2A CHMP4B VPS4A CHMP1A
REGULATION OF TRANSLATIONAL INITIATION	0.000323234	0.00656744	0.498493	0.49366	1.799	73	ATF4 EIF2AK1 NPM1 HSPB1 LARP1 TMED2 EIF4EBP1 RPS6KB2 EIF4H EIF2S1 EIF3B EIF4EBP2 MTIF2 EIF1B EIF5B EIF4G2 PPP1CA BZW2 POLR2G KHDRBS1 POLR2D PPP1R15B EIF5 EIF3K DDX1 BZW1 IMPACT YTHDF2 NCBP1 GLE1 EIF2AK3 YTHDF1 EIF1 CDC123 EIF2B2 ALKBH1 EIF4G1 RPS6KB1
MITOTIC CYTOKINETIC PROCESS	0.00218503	0.0270031	0.431708	0.629478	1.80003	21	CEP55 KIF20A NUP62 ARF1 CNTROB CHMP7 RHOA KIF20B CHMP2A CHMP4B VPS4A CHMP1A
PROTEIN FOLDING IN ENDOPLASMIC RETICULUM	0.00130451	0.0185362	0.45506	0.800568	1.80041	9	CALR HSPA5 CANX HSP90B1 PDIA3 P4HB
MITOCHONDRIAL ELECTRON TRANSPORT UBIQUINOL TO CYTOCHROME C	0.00130451	0.0185362	0.45506	0.800674	1.80064	9	UQCR10 UQCRH UQCRFS1 CYC1 MT-CYB UQCRQ CYCS UQCRFS1P1 UQCRB
NEGATIVE REGULATION OF ORGANELLE ORGANIZATION	8.6084e-07	3.87323e-05	0.659444	0.420585	1.80127	261	MCM2 TPX2 CCNB1 AURKB TRIP13 PLK1 CHEK1 BRCA1 ESPL1 CCNF BUB1B BUB1 CDT1 ZWINT MYADM SPDL1 ACD MAD2L2 KNTC1 MAD2L1 PTTG1 PRELID1 STMN1 ANAPC15 TOP2A BAZ1B FKBP4 MID1IP1 TTK CIB1 MTBP AURKAIP1 ZW10 NDC80 SPTBN1 EXOSC10 RAD1 NPM1 KANK1 NAT10 ANKRD27 ZWILCH HNRNPA1 MAP4 CDK5RAP2 PIF1 KIF24 MPV17L XRCC3 SHANK3 ERCC1 PPIF HNRNPC TESK1 PINK1 CKAP2 CENPF ARHGEF18 RAB7A PFN1 SLC25A5 VAT1 SETMAR PARL IGF1…
TRANSCRIPTION BY RNA POLYMERASE III	0.00167865	0.0223486	0.45506	0.531069	1.80144	48	BAZ1B DEK TBP GTF3C6 POLR3H MAF1 PRDX5 GTF3C4 POLR2L POLR3K GTF3C5 POLR2K CEBPA POLR1C POLR3F SMARCA5 MYBBP1A SNAPC5 DDX21 GTF3C2 GTF3A POLR3G SNAPC1 POLR3C
REGULATION OF TRANSCRIPTION OF NUCLEOLAR LARGE RRNA BY RNA POLYMERASE I	0.000658396	0.0114012	0.477271	0.754347	1.80241	11	DDX11 NCL NOL11 PWP1 PIH1D1 SMARCB1
NEURAL NUCLEUS DEVELOPMENT	0.00216861	0.0268936	0.431708	0.553068	1.80314	41	HSPA5 YWHAQ YWHAH CALM3 BCL2 YWHAE RAD1 COX6B1 GNB4 ALDH1A3 CALM1 NDUFS3 BASP1 MAPKAP1 ACTB RHOA CALM2 DYNLL1
MITOTIC RECOMBINATION	0.00336432	0.0372822	0.431708	0.619219	1.8037	23	RAD51 MSH2 ANKLE1 XRCC3 ERCC1 RAD51C MLH1 RAD51D TPRKB RAD54B XRCC1 BRCA2 ERCC2
NEUTRAL AMINO ACID TRANSPORT	0.000766228	0.0126353	0.477271	0.596488	1.80586	27	SLC38A5 SLC38A1 SLC3A2 SLC7A5 SFXN1 SLC1A5 SFXN2 MFSD12 SLC43A1 SLC25A38 SLC6A9
PROTEIN IMPORT INTO MITOCHONDRIAL MATRIX	0.0027189	0.0317011	0.431708	0.667539	1.80618	17	TIMM23 TIMM50 TIMM44 TIMM21 TOMM40 DNAJC15 DNAJC19 GRPEL2 TIMM17B ROMO1 TIMM17A GRPEL1 TOMM7 TOMM20
PROTEIN HETEROTETRAMERIZATION	0.00297555	0.0340665	0.431708	0.713074	1.80661	13	RRM2 RRM1 FARSB NUDT21 FARSA CPSF7 HSD17B8 GRIN1 CPSF6
U4 SNRNA 3 END PROCESSING	0.00107732	0.0161666	0.45506	0.820204	1.80677	8	EXOSC9 EXOSC8 EXOSC6 EXOSC4 EXOSC2 EXOSC3 EXOSC7 EXOSC5
POSITIVE REGULATION OF TELOMERASE ACTIVITY	0.0010782	0.0161666	0.45506	0.582634	1.80768	30	AURKB ACD NEK2 TCP1 DKC1 HSP90AA1 PTGES3 WRAP53 CCT4 HSP90AB1 NAF1 MYC CCT2 MAPK3 XRCC5 POT1 MAP2K7
NEGATIVE REGULATION OF PROTEIN ACETYLATION	0.00269073	0.0314208	0.431708	0.668364	1.80841	17	BRCA1 THAP7 SET PARK7 PIH1D1 HINT2 NOC2L HDAC2
POSITIVE REGULATION OF PROTEIN MODIFICATION BY SMALL PROTEIN CONJUGATION OR REMOVAL	0.000133053	0.00317328	0.518848	0.465098	1.80942	113	CDC20 PLK1 BRCA1 SKP2 UBE2C SAE1 HSPA5 PRICKLE1 UBE2S FANCI NDFIP1 SART3 PAXIP1 MALT1 UBE2L3 UBE2N PIN1 FANCM DCUN1D5 AIMP2 PINK1 CTR9 UBA2 GSK3A RPS2 KDM1A UBE2V2 FZR1 HSPBP1 TRIB3 PEF1 FKBP1A AMER1 ARRDC3 STUB1 PIAS4 MUL1 RNF40 UBB VCP GNL3 FBXO4 PSMD10 BMI1
ENDOPLASMIC RETICULUM TO CYTOSOL TRANSPORT	0.00356003	0.0386643	0.431708	0.60844	1.81151	25	HERPUD1 DERL3 HSP90B1 EDEM2 SVIP UBE2J1 AUP1 BCAP31 SYVN1 YOD1 SEC61B VCP HM13 DERL2 OS9
POSITIVE REGULATION OF CELL CYCLE G2 M PHASE TRANSITION	0.000712926	0.0119639	0.477271	0.598658	1.81243	27	CDC25A DTL CCNB1 RRM1 CDC7 CDC25B CDK4 ATAD5 NPM1 CDC25C DBF4B RCC2 RAD51C CCND1 CDK1 FBXO5 RAB11A WNT10B
MRNA CATABOLIC PROCESS	8.82402e-06	0.000306302	0.593325	0.436842	1.81368	193	LSM4 LSM5 LSM2 HNRNPD SERBP1 ERI1 E2F1 HNRNPAB EXOSC9 GSPT1 MRTO4 HNRNPA0 HNRNPM ZFP36 EXOSC10 EXOSC8 MAGOH FUS KHSRP NPM1 TARDBP YBX1 LSM7 ELAVL1 MAGOHB LARP1 DHX9 METTL16 PATL1 NANOS1 ALKBH5 EXOSC6 HNRNPC DHX34 MEX3D SSB THRAP3 EXOSC4 UPF3A PELO MLH1 EXOSC2 ZC3H14 EIF4A3 SYNCRIP RNPS1 APEX1 IGF2BP1 POLR2G POLR2D TRAF2 EXOSC3 DCPS HSPA1B EXOSC7 HSPA1A LSM6 UPF1 EXOSC5 CNOT6L TBRG4 CASC3 ETF1 EDC…
PROTEIN REFOLDING	0.00245407	0.0292451	0.431708	0.658594	1.8143	18	HSPA5 DNAJA4 HSP90AA1 HSPD1 HSPA8 HSPA9 B2M HSPA14 FKBP1A BAG5 HSPA1B HSPA1A
POSITIVE REGULATION OF UBIQUITIN PROTEIN LIGASE ACTIVITY	0.00104215	0.0157818	0.45506	0.808135	1.81742	9	CDC20 PLK1 UBE2C UBE2S FZR1
POSITIVE REGULATION OF UBIQUITIN PROTEIN TRANSFERASE ACTIVITY	0.00067295	0.011548	0.477271	0.600491	1.81798	27	CDC20 PLK1 UBE2C UBE2S UBE2L3 UBE2N PIN1 DCUN1D5 PINK1 RPS2 FZR1 TRIB3 ARRDC3 STUB1 BMI1
RNA MODIFICATION	5.09215e-05	0.0014356	0.557332	0.449962	1.81854	144	FBL DKC1 HNRNPAB TRMT112 ELP5 TRUB2 HSD17B10 NAT10 METTL16 GAR1 URM1 NHP2 ALKBH5 PUS7 PUS1 NSUN5 NAF1 SSB DNAJB11 GTPBP3 APOBEC2 TRMU TPRKB PCIF1 TSR3 RPUSD2 METTL5 TRMT1L TGS1 EMG1 TFB2M TYW3 FTSJ1 AARS2 RPUSD3 CDKAL1 METTL2A NOP2 WDR4 TRMT6 ELP4 TRMT5 ADAT2 DUS1L RBM15 FTSJ3 MEPCE OSGEPL1 CTU2 TRMT10A METTL2B DUS3L CDK5RAP1 ADAR NSUN6 ANKRD16 METTL1 NSUN5P1 DUS2 PARN MTFMT NOP10 ALKBH1 TRUB1 TR…
RNA DEPENDENT DNA BIOSYNTHETIC PROCESS	0.00035915	0.00707321	0.498493	0.50851	1.81901	65	AURKB ACD NEK2 TCP1 DKC1 HSP90AA1 RPA1 RFC1 EXOSC10 PTGES3 NAT10 WRAP53 HNRNPA1 CCT7 PIF1 GAR1 CCT4 NHP2 HSP90AB1 HNRNPC NAF1 CCT5 CCT6A CCT8 TELO2 CCT2 TERT CCT3 MAPK3 XRCC5 POT1 MAP2K7 FBXO4 NEK7 SMG5 PARN PINX1 NOP10 MAP3K4 TERF2 TINF2 HNRNPU
REGULATION OF SISTER CHROMATID COHESION	0.00315256	0.0355048	0.431708	0.68176	1.82038	16	ESPL1 DDX11 BUB1 FEN1 CDCA5 CTCF RAD21 SFPQ
POSITIVE REGULATION OF CHROMOSOME SEPARATION	0.00315256	0.0355048	0.431708	0.682012	1.82106	16	ESPL1 CDT1 ANAPC11 DLGAP5 CDC23 ANAPC5
SOMATIC DIVERSIFICATION OF IMMUNE RECEPTORS VIA SOMATIC MUTATION	0.00139359	0.0194744	0.45506	0.705997	1.82109	14	UNG MSH6 MSH2 EXO1 POLQ MLH1 PMS2 PMS2P5
RESPONSE TO COPPER ION	0.00280825	0.0323459	0.431708	0.625311	1.82144	23	SOD1 MT1E PAM SORD MT1F MT1G PARK7 PRNP MT1X DAXX MT-CO1 HSF1 CDK1 TFRC
NCRNA TRANSCRIPTION	0.000910348	0.0145083	0.477271	0.54838	1.82285	43	DDX11 NCL NPM3 TCOF1 GTF3C6 ELL2 GTF3C4 NOL11 PWP1 POLR1E PIH1D1 POLR2L GTF3C5 SMARCB1 POLR1B SNAPC5 GTF3C2 CDK7 MEPCE GTF3A SNAPC1
G2 MI TRANSITION OF MEIOTIC CELL CYCLE	0.000110465	0.00277147	0.538434	0.936536	1.82309	5	CDC25A CCNB2 CDC25B NDC80 CDC25C
POSITIVE REGULATION OF METAPHASE ANAPHASE TRANSITION OF CELL CYCLE	0.00132285	0.0187618	0.45506	0.707227	1.82426	14	ESPL1 CDT1 ANAPC11 DLGAP5 CDC23 ANAPC5
CYTOCHROME COMPLEX ASSEMBLY	0.00207495	0.0263335	0.431708	0.570495	1.82579	34	BCS1L TIMM21 UQCC2 TACO1 UQCRFS1 CYBA COA3 SLC25A33 SCO2 COA1 OXA1L COX16 COX17 MT-CO3 COX10 COA4 SMIM20 COA6 HCCS
REGULATION OF ATP DEPENDENT ACTIVITY	0.000783106	0.0128578	0.477271	0.536207	1.82593	49	MCM2 MSH6 DNAJB1 MSH2 UHRF1 ATP1B3 METTL21A AHSA1 DNAJC9 DHX9 VMA21 PPIF PFN1 DNAJB11 SETMAR SSBP1 OXA1L SUMO1 TMEM64 POT1
STEROL BIOSYNTHETIC PROCESS	0.000845785	0.0136801	0.477271	0.549477	1.8265	43	LBR DHCR24 SOD1 SQLE FDPS CYB5R3 EBP ERLIN1 ABCA2 LSS DHCR7 SREBF1 HMGCS1 FDFT1 IDI1 MVK ARV1 NSDHL PMVK ACAA2 MVD ACLY POR LPCAT3 HMGCR
CELLULAR RESPONSE TO INORGANIC SUBSTANCE	2.27804e-05	0.000724589	0.57561	0.464978	1.82663	121	FOSB FOS CCNA2 RASGRP2 RAD51 CALR DDX11 TIMELESS FBP1 HSPA5 HNRNPD ATF4 ATP13A2 SOD1 CDK2 BLM MT1E MT1F MT1G CPNE2 ECT2 B2M ENDOG TREX1 AIFM1 EIF2S1 PPIF ITPKB ALAD ALOX5AP PRNP EIF4A3 CEBPA JUNB TRAF2 ADCY7 NCF1 MAPK3 MT1X SUMO1 PARP1 MTR DAXX HSF1 EIF2AK3 CAMK2D AKT1
SERINE FAMILY AMINO ACID BIOSYNTHETIC PROCESS	0.00303895	0.0345661	0.431708	0.684943	1.82888	16	MTHFD1 DHFR SHMT2 SHMT1 PHGDH SEPHS1 PSAT1 CBS SEPHS2
CELLULAR AMINO ACID METABOLIC PROCESS	3.77827e-06	0.000146543	0.627257	0.44206	1.83055	187	HPD HPDL MTHFD1 PFAS ODC1 DHFR ICMT GPT2 ATF4 SHMT2 SHMT1 BCAT1 THAP4 DARS2 ASS1 FARSB ALDH18A1 CAD VARS2 HSD17B10 ATP2B4 GOT2 SMS FARSA PHGDH CARS2 ACAT1 SEPHS1 EARS2 GOT1 GMPS PARK7 YARS2 BCAT2 GCDH HIBADH NIT2 GCLM GLUL TARS2 APIP MCCC2 GART PARS2 PSAT1 ARHGAP11B NARS2 LRRC47 ILVBL ENOPH1 LARS2 AARS2 RARS2 ALDH4A1 PYCR1 QRSL1 SLC25A13 MTR MPST NAT8L ASNSD1 GCAT CTPS1 CBS ETFA PPAT DLD RIMKLA G…
MITOTIC DNA REPLICATION CHECKPOINT SIGNALING	0.000852675	0.0137623	0.477271	0.814041	1.8307	9	ORC1 CDC6 TICRR TOPBP1 CLSPN NAE1 ZNF830
PROTEIN HETEROOLIGOMERIZATION	0.00117201	0.0172	0.45506	0.654948	1.83099	19	RRM2 RRM1 FARSB NUDT21 FARSA CPSF7 HSD17B8 GRIN1 MAT2A CPSF6
REGULATION OF HISTONE H3 K4 METHYLATION	0.000929808	0.0147258	0.477271	0.576595	1.83116	33	BRCA1 DNMT1 NELFE PAXIP1 WDR5 PRMT6 PIH1D1 CTR9 KDM1A NELFA HCFC1 MCRS1 PYGO2 RTF1 PHF20 KANSL3 SNW1
NEGATIVE REGULATION OF DOUBLE STRAND BREAK REPAIR VIA HOMOLOGOUS RECOMBINATION	0.00234285	0.0284966	0.431708	0.722824	1.83132	13	RMI2 MAD2L2 PARPBP POLQ UBQLN4 FANCB RIF1
L SERINE TRANSPORT	0.000622348	0.0109263	0.477271	0.832091	1.83296	8	SLC38A5 SFXN1 SLC1A5
MEIOTIC CELL CYCLE PHASE TRANSITION	0.000664907	0.0114853	0.477271	0.866968	1.8335	7	CDC25A CCNB2 CDC25B TTK NDC80 CDC25C
TRANSCRIPTION BY RNA POLYMERASE I	0.000524634	0.00948946	0.477271	0.542232	1.83569	46	DDX11 NCL ATF4 UBTF UTP15 LYAR TCOF1 MAF1 ZMPSTE24 NOL11 PWP1 POLR1E PIH1D1 POLR2L SMARCB1 HEATR1 POLR2K POLR1C DHX33 ERCC2 EIF2AK3 TTF1 WDR43
DICARBOXYLIC ACID METABOLIC PROCESS	0.000541867	0.00971527	0.477271	0.510975	1.83629	66	ALDH1L2 MTHFD1 DHFR GPT2 SHMT2 SHMT1 PM20D2 FH ASS1 ACOT4 SLC19A1 ALDH18A1 IDH2 GOT2 GOT1 L2HGDH NIT2 GCLM GLUL ME2 ATIC SDHB IDH3B PCK2 ALDH4A1 ACLY MDH2 GRHPR IDH1 MRPS36 AASDHPPT SLC25A32
REGULATION OF CELL DIVISION	3.33689e-05	0.0009909	0.557332	0.472926	1.83633	112	AURKB PKP4 PLK1 CDC6 KIF18B KIF20A VEGFA AURKA ASPM KIF23 PRC1 CDC25B PLK4 CIT NUP62 CIB1 SMYD5 CALM3 RACGAP1 BLM ORC6 GIT1 KIF14 YBX1 WDR5 POLDIP2 MYO19 CENPV ECT2 RBL1 ITGB1BP1 PIN1 CDK2AP2 CALM1 E2F8 TADA2A CETN2 MYC
POSTREPLICATION REPAIR	0.000826949	0.0134903	0.477271	0.58214	1.8369	32	DTL BRCA1 POLD2 POLD1 MAD2L2 MSH2 RAD18 POLE2 POLD3 POLDIP2 UBE2N USP10 UBE2A UBE2V2
CENTROSOME DUPLICATION	0.000279492	0.00586932	0.498493	0.513551	1.83704	65	BRCA1 CCNF CENPJ CDK2 PLK4 NUP62 WDR62 CKAP5 STIL NDC80 XPO1 NPM1 SASS6 NAT10 CEP72 RTTN CDK5RAP2 XRCC3 CNTROB CEP152 CETN2 NUBP1 OFD1 RBM14 TRIM37 CEP76 BRCA2 CHMP2A CHMP4B CHMP1A SAC3D1 FBXW5 PPP1R35 CHORDC1 KAT2A CEP192 CCP110 CEP120 PDCD6IP POC1B GEN1
NEGATIVE REGULATION OF MRNA CATABOLIC PROCESS	0.000419113	0.00804505	0.498493	0.56361	1.83706	40	HNRNPD E2F1 HNRNPAB HNRNPA0 ZFP36 FUS TARDBP YBX1 ELAVL1 LARP1 DHX9 METTL16 HNRNPC DHX34 THRAP3 SYNCRIP IGF2BP1 TRAF2
REGULATION OF SPINDLE ORGANIZATION	0.000641962	0.0112188	0.477271	0.564538	1.84195	38	TPX2 PLK1 PSRC1 NUP62 KIF15 DRG1 BORA GPSM2 SPAG5 TACC3 RAE1 CHMP7 HSPA1B HSPA1A CHMP2A CHMP4B
REGULATION OF AEROBIC RESPIRATION	0.0025951	0.0304888	0.431708	0.61904	1.84306	25	MLXIPL SHMT2 UQCC2 DNAJC15 PARK7 PPIF SLC25A33 PINK1 MYC COX7A2 ABCD1 RHOA COX7A2L VCP PDE12
FATTY ACYL COA METABOLIC PROCESS	0.000520461	0.00946541	0.477271	0.609289	1.84461	27	ACSL3 ACOT7 ELOVL5 ACSL5 NUDT8 TECR NUDT19 GCDH FAR2 ABCD1 ELOVL6 SLC25A1 ACACA ACSL4 FITM2 ELOVL3 PPT1 DGAT1 ELOVL1 ACSL1
SPINDLE ELONGATION	0.000471259	0.00869542	0.498493	0.838092	1.84618	8	AURKB KIF4A KIF23 PRC1 RACGAP1
MEIOTIC CHROMOSOME SEPARATION	0.00184548	0.0240641	0.45506	0.682621	1.84699	17	ESPL1 NCAPH TOP2A TTK NCAPH2 EME1 FANCM MLH1 RMI1
REGULATION OF GENERATION OF PRECURSOR METABOLITES AND ENERGY	5.66094e-05	0.00155922	0.557332	0.488931	1.84747	93	MLXIPL CCNB1 FBP1 PRELID1 TRAP1 SHMT2 NDUFA4 CHCHD2 GIT1 PHB2 UQCC2 TACO1 DNAJC15 TREX1 PGAM1 PARK7 PPIF SLC25A33 DYRK2 PASK JMJD8 PINK1 GSK3A MYC IGF1 PPP1CA COX7A2 AKT2 ABCD1 SIRT6 SLC2A6 COX17 EIF6 RHOA COX7A2L ENTPD5 CDK1 AKT1 VCP GHITM PPP1R3A NOA1 PDE12 PRKAG1
PROTEIN TETRAMERIZATION	0.000562583	0.0100512	0.477271	0.51778	1.84763	62	RRM2 TK1 KCNC3 RRM1 TP73 SHMT2 SHMT1 FARSB NUDT21 HSD17B10 FARSA B2M ALDH1A3 CPSF7 HSD17B8 GRIN1 APIP CRYZ SSBP1 ALDOA HPRT1 OXA1L SOD2 CPSF6 CUTC ACACA
FEMALE MEIOSIS I	0.000342059	0.00684297	0.498493	0.794068	1.8479	10	TRIP13 CCNB2 AURKA CDC25B NDC80 UBB FBXO5
INNER CELL MASS CELL PROLIFERATION	0.00154045	0.0209077	0.45506	0.747881	1.84795	12	CHEK1 GINS1 NCAPG2 GINS4 PALB2 SBDS PELO
NEGATIVE REGULATION OF CELL CYCLE PHASE TRANSITION	1.64136e-06	6.81835e-05	0.643552	0.443866	1.84819	198	SLFN11 ORC1 DTL CCNB1 AURKB TRIP13 CTDSPL PLK1 CHEK1 BRCA1 CDC6 TICRR BUB1B TIMELESS APBB1 WDR76 BUB1 CDT1 ZWINT SPDL1 WEE1 CDC45 MAD2L2 KNTC1 MAD2L1 FANCD2 TOPBP1 ANAPC15 GTSE1 MSH2 MDC1 NABP2 TIPIN ATRIP CLSPN E2F1 CDK2 TTK BLM CHEK2 BCL2 RFWD3 ZW10 NDC80 PRPF19 RAD1 BRIP1 DNA2 EME1 ZWILCH RPA2 RBL1 CDK5RAP2 TREX1 XRCC3 CDK2AP2 CRADD CASP2 PRKDC CENPF RAD9A RNASEH2B USP28 SETMAR CTDSP1 INIP RAD…
REGULATION OF CHROMOSOME CONDENSATION	0.000428091	0.00811559	0.498493	0.839091	1.84838	8	SMC2 NCAPH NCAPD2 BAZ1B NCAPG SMC4 SMARCA5
POSITIVE REGULATION OF MRNA METABOLIC PROCESS	5.04567e-05	0.00143124	0.557332	0.483036	1.84958	103	NCL HNRNPD EXOSC9 HSPA8 PRPF19 ZFP36 EXOSC8 DAZAP1 KHSRP TARDBP NUDT21 YBX1 DHX9 METTL16 PATL1 PRDX6 NANOS1 MEX3D THRAP3 MLH1 EXOSC2 PAF1 SYNCRIP IGF2BP1 POLR2G POLR2D EXOSC3 DCPS TRA2B EXOSC7 SF3B4 UPF1 EXOSC5 CNOT6L YTHDF2 PAN2 HSF1 CNOT1 ZFP36L2 NCBP1 YTHDF1 GTPBP1 SNRNP70 RBMX CIRBP CNOT7 SNW1 PABPC1 RBM3 PARN PDE12
PROTEIN K11 LINKED UBIQUITINATION	0.000580975	0.0103191	0.477271	0.605703	1.85005	28	UBE2T UBE2C RNF26 UBE2S ANAPC11 CDC23 UBE2L3 UBE2E3 ANAPC5 UBE2D3 UBE2A FZR1 ANAPC1
RNA 5 END PROCESSING	0.000999523	0.0152628	0.45506	0.654957	1.85021	20	RPP25 POP7 POP4 HSD17B10 TBL3 POP1 SSB UTP20 NOP14 ABT1 RPP30 RPP14 NOP9 POP5 RPP40 TRMT10C RPP38 THG1L RPP25L
PROTEIN TRANSMEMBRANE IMPORT INTO INTRACELLULAR ORGANELLE	0.000696724	0.0118175	0.477271	0.586372	1.85025	32	TIMM23 TIMM50 TIMM44 HSPD1 TIMM21 TOMM40 CHCHD4 DNAJC15 DNAJC19 AIFM1 GRPEL2 TIMM17B PEX13 ROMO1 PEX10 TIMM17A GRPEL1 TOMM7 PEX2 TOMM20
ALTERNATIVE MRNA SPLICING VIA SPLICEOSOME	0.000198894	0.00444703	0.518848	0.527087	1.85041	58	PTBP1 SRSF1 HNRNPM MAGOH SRSF9 HNRNPA1 RBM17 DHX9 RSRC1 THRAP3 HNRNPL SRSF2 KDM1A RNPS1 KHDRBS1 PUF60 TRA2B SAP18 SFPQ PQBP1 RBM15 RBMX RAVER1 SMU1 RBM8A FXR1 SRSF6 CELF1 RBM10 RBFOX2 STRAP SFSWAP RBM15B HNRNPU
CENP A CONTAINING CHROMATIN ORGANIZATION	0.000397462	0.00774745	0.498493	0.876102	1.85282	7	HJURP MIS18A NASP CENPP CENPW ITGB3BP OIP5
REPLICATION FORK PROCESSING	0.000657656	0.0114012	0.477271	0.587644	1.85426	32	RAD51 ALYREF DDX11 TONSL TRAIP BLM RFWD3 MMS22L DNA2 EME1 NUCKS1 FANCM SETMAR PCNA THOC1 BRCA2
KINETOCHORE ASSEMBLY	0.00238811	0.0287253	0.431708	0.695225	1.85634	16	CENPA KNTC1 CENPH DLGAP5 CENPW CENPE CENPK CENPF CENPT CENPN
REGULATION OF MITOTIC CENTROSOME SEPARATION	0.000352997	0.0070063	0.498493	0.878149	1.85715	7	CHEK1 RANBP1 NEK2 KIF11 NSFL1C
NUCLEUS ORGANIZATION	2.77783e-05	0.000858419	0.57561	0.479745	1.86059	111	NDC1 PLK1 CHEK1 DDX11 CEP55 HMGB2 SUV39H1 NUP107 RCC1 LMNB1 SERBP1 NSFL1C NUP155 NUP35 REEP3 SRPK1 NOLC1 TARDBP NUP153 UBE2I WRAP53 REEP4 BANF1 ZMPSTE24 SEH1L NUP93 NUP205 BEND3 RTN4 CHMP7 RNF8 POLR1B TBPL1 EMG1 EMD SF1 SUMO1 VRK1 CTDNEP1 PYGO2 CDK1 CHMP2A CHMP4B VPS4A UBXN2B LEMD3
MITOCHONDRIAL ELECTRON TRANSPORT CYTOCHROME C TO OXYGEN	0.0012044	0.0175399	0.45506	0.754733	1.86488	12	MT-CO2 COX5B COX7C COX5A COX4I1 MT-CO3 CYCS COX6A1 MT-CO1 COX7A2L
REGULATION OF CELLULAR RESPIRATION	0.00129408	0.0185265	0.45506	0.575984	1.86633	36	MLXIPL PRELID1 TRAP1 SHMT2 UQCC2 DNAJC15 TREX1 PARK7 PPIF SLC25A33 PINK1 MYC COX7A2 ABCD1 RHOA COX7A2L VCP NOA1 PDE12
NEGATIVE REGULATION OF CELL CYCLE	2.33242e-08	1.47759e-06	0.733762	0.431361	1.87141	286	SLFN11 ORC1 DTL CCNB1 AURKB TRIP13 CTDSPL PLK1 CHEK1 BRCA1 CDC6 ESPL1 CCNF TICRR BUB1B TIMELESS APBB1 GMNN WDR76 BUB1 CDT1 ZWINT SPDL1 SUV39H1 WEE1 CDC45 NEK2 MAD2L2 KNTC1 MAD2L1 PTTG1 FANCD2 TOPBP1 ANAPC15 GTSE1 MSH2 MDC1 NABP2 MAPK12 TIPIN ATRIP CLSPN BAZ1B E2F1 RNF167 CDK2 TTK MTBP AURKAIP1 BLM CHEK2 CDKN2C BCL2 RFWD3 ZW10 NDC80 PRPF19 RAD1 NPM1 BRIP1 IPO5 DNA2 EME1 ZWILCH HTRA2 RPA2 RBL1 CDK5…
SNRNA METABOLIC PROCESS	0.000707646	0.0119059	0.477271	0.552719	1.87413	45	DKC1 EXOSC9 EXOSC10 EXOSC8 TOE1 METTL16 ZCCHC8 NHP2 ELL2 EXOSC6 EXOSC4 EXOSC2 EXOSC3 EXOSC7 INTS5 SNAPC5 EXOSC5 INTS10 CDK7 MEPCE INTS1 SNAPC1 NOP10 INTS2 USB1 METTL4 INTS9 ELL INTS7 SNAPC4
MITOCHONDRIAL RNA METABOLIC PROCESS	0.000864788	0.0138694	0.477271	0.569305	1.87531	42	CHCHD10 SLIRP DARS2 HSD17B10 ELAC2 EARS2 PUS1 SLC25A33 TFAM YARS2 MRPL12 TARS2 TFB2M AARS2 FOXO3 TBRG4 TEFM TRMT5 CDK5RAP1 TRNT1 FASTK PDE12 POLRMT RPUSD4 TRIT1 TRMT10C METTL4 SUPV3L1 WARS2 FASTKD5 PPARGC1B
SUBSTANTIA NIGRA DEVELOPMENT	0.000515111	0.00941316	0.477271	0.594437	1.8757	32	HSPA5 YWHAQ YWHAH CALM3 YWHAE RAD1 COX6B1 GNB4 CALM1 NDUFS3 BASP1 MAPKAP1 ACTB RHOA CALM2 DYNLL1 SUDS3 CDC42
HISTONE EXCHANGE	0.00190767	0.0246215	0.45506	0.702673	1.87622	16	HJURP MIS18A NASP CENPP ANP32E CENPW ITGB3BP OIP5 RNF8
TRNA MODIFICATION	7.95109e-05	0.00208428	0.538434	0.505643	1.87638	82	TRMT112 ELP5 HSD17B10 NAT10 URM1 PUS7 PUS1 SSB GTPBP3 TRMU TPRKB TRMT1L TYW3 FTSJ1 AARS2 CDKAL1 METTL2A WDR4 TRMT6 ELP4 TRMT5 ADAT2 DUS1L OSGEPL1 CTU2 TRMT10A METTL2B DUS3L CDK5RAP1 NSUN6 ANKRD16 METTL1 DUS2 MTFMT ALKBH1 TRUB1 RPUSD4 QTRT1 TRIT1 LCMT2 TRMT2B TRMT10C TRMT61A ALKBH8 OSGEP
REGULATION OF IMMUNOGLOBULIN PRODUCTION	0.00123592	0.017862	0.45506	0.575978	1.87783	41	MAD2L2 MSH2 IL27RA NDFIP1 ATAD5 PHB2 PAXIP1 HMCES PHB TREX1 TMBIM6 EXOSC6 MLH1 XBP1 PKN1 TRAF2 EXOSC3 GPI THOC1 RIF1
PROTEIN CONTAINING COMPLEX ORGANIZATION	2.01563e-25	6.6621e-23	1.31101	0.405823	1.87996	1228	MCM2 ANP32B TPX2 SRSF10 CENPA NDC1 RRM2 LSM4 RAD51 CHAF1A CALR CHCHD10 TK1 POLE3 KIF2C ASF1B PSMG1 GMNN CDT1 HJURP KIF18B KCNC3 UBE2C MYADM HMGB2 LSM2 DIAPH3 RRM1 VEGFA CHAF1B CDC45 NUP107 FANCA TP73 GEMIN4 SIGMAR1 SNX9 HELLS HSPA5 KNTC1 HAX1 PPIH SSRP1 HMGA1 STMN1 PSRC1 TCP1 SLC1A5 NDUFA6 EHD1 CENPH MIS18A UBTF CENPJ SHMT2 SHMT1 THRA UBE2S PSMD11 ACSL3 NASP SRSF1 FKBP4 HSP90AA1 GCHFR MID1IP1 BCS…
POSITIVE REGULATION OF CYTOKINESIS	0.00031503	0.00645513	0.498493	0.621329	1.88106	27	AURKB PKP4 CDC6 KIF23 CDC25B CIT NUP62 RACGAP1 KIF14 POLDIP2 CENPV ECT2
NUCLEAR PORE ORGANIZATION	0.000517392	0.00943216	0.477271	0.729799	1.88249	14	NDC1 NUP107 NUP35 NUP153 SEH1L NUP93 NUP205 RTN4
ISOPRENOID BIOSYNTHETIC PROCESS	0.00065507	0.0114012	0.477271	0.666651	1.88324	20	COQ2 PDSS1 FDPS SRD5A3 LSS ALDH1A3 HMGCS1 IDI1 MVK PMVK MVD RDH10 PRMT3 HMGCR
MRNA 3 END PROCESSING	0.000137313	0.00326205	0.518848	0.536486	1.8834	58	SLBP ZNF473 NELFE SNRPA NUDT21 LSM11 CSTF2 BARD1 CPSF7 SSU72 CTR9 ZC3H14 CSTF1 LSM10 PAF1 POLR2D CPSF3 PAPOLA CPSF6 CPSF2 FIP1L1 HSF1 CPSF4 NCBP1 RNF40 CSTF2T PABPC1 RPRD1B CPSF1 MTPAP LEO1 RPRD1A RPRD2 YTHDC1 SYMPK MBLAC1 TUT1 RNF20 NCBP2 PNPT1 WDR33 SCAF8 ZFP36L1
NUCLEOSIDE MONOPHOSPHATE BIOSYNTHETIC PROCESS	0.0010108	0.015399	0.45506	0.581409	1.88391	36	TK1 PFAS UMPS DUT PAICS SHMT1 PRPS1 CAD PRPS2 GMPS ADSL DGUOK IMPDH1 GART ATIC HPRT1 UCK2 DCTD DHODH IMPDH2 PPAT NUDT2
CHROMATIN ORGANIZATION	1.29581e-10	1.17271e-08	0.826657	0.422886	1.88403	427	SATB2 MCM2 ANP32B MKI67 CHEK1 BRCA1 CHAF1A POLE3 ASF1B HMGN2 DDX11 APBB1 HJURP HMGB2 SUV39H1 CHAF1B NDN HELLS SSRP1 HMGA1 UHRF1 MIS18A HIRIP3 BAZ1B NPM3 NASP CDK2 DNMT1 SMYD5 ATAD2 PHF19 ACTL6A SET EXOSC10 SRPK1 TTI1 SART3 DNAJC9 NPM1 NAP1L4 COPRS CENPP HMGN3 WDR5 ANP32E CHRAC1 SUPT16H LSM11 GPX4 CENPW RBBP7 BANF1 ITGB3BP CENPV RBL1 PRMT6 NUCKS1 SCMH1 MRGBP CBX5 CARM1 ZMPSTE24 MBD3 BAG6 RUVBL2 TS…
POSITIVE REGULATION OF MITOTIC CELL CYCLE PHASE TRANSITION	6.92204e-05	0.00183848	0.538434	0.510123	1.88458	81	CDC25A DTL CCNB1 CDC6 RRM2 ESPL1 CDT1 UBE2C RRM1 CDC7 CDCA5 TFDP1 CENPJ CDC25B ANAPC11 DLGAP5 MTBP STIL CDK4 PHB2 SASS6 CDC23 LSM11 CDC25C DBF4B RCC2 ANAPC5 RAD51C LSM10 APEX1 CPSF3 TERT CCND1 RDX UBE2E2 PLRG1 CDK1 MEPCE AKT1 FBXO5 RAB11A WNT10B
RNA SURVEILLANCE	0.00142409	0.0196858	0.45506	0.718627	1.88508	15	EXOSC9 EXOSC10 EXOSC8 EXOSC6 EXOSC4 PELO EXOSC2 EXOSC3 EXOSC7 EXOSC5
RNA CATABOLIC PROCESS	1.25443e-07	7.01189e-06	0.690132	0.444024	1.88532	233	LSM4 RNASEH2A FEN1 LSM5 LSM2 DIS3L HNRNPD SLIRP SERBP1 ERI1 DKC1 E2F1 HNRNPAB EXOSC9 GSPT1 MRTO4 HNRNPA0 HNRNPM ZFP36 EXOSC10 EXOSC8 RNASE3 MAGOH FUS KHSRP NPM1 TARDBP YBX1 DNA2 LSM7 ELAVL1 MAGOHB ELAC2 LARP1 DHX9 METTL16 PATL1 ZCCHC8 NANOS1 ALKBH5 POP1 EXOSC6 HNRNPC DHX34 MEX3D NAF1 SSB THRAP3 EXOSC4 PPP1R8 UPF3A PELO MLH1 EXOSC2 RNASEH2B ZC3H14 RNASEH2C EIF4A3 SYNCRIP DDX49 RNPS1 APEX1 IGF2BP1 …
SERINE TRANSPORT	0.000190035	0.00429953	0.518848	0.810387	1.88587	10	SLC38A5 SFXN1 SLC1A5 SFXN2
NEGATIVE REGULATION OF RNA CATABOLIC PROCESS	0.000697982	0.0118175	0.477271	0.548748	1.8863	51	HNRNPD SLIRP DKC1 E2F1 HNRNPAB HNRNPA0 ZFP36 FUS TARDBP YBX1 ELAVL1 LARP1 DHX9 METTL16 HNRNPC DHX34 NAF1 THRAP3 SYNCRIP IGF2BP1 TRAF2
SPLICEOSOMAL COMPLEX ASSEMBLY	0.000131176	0.00314575	0.518848	0.537547	1.88713	58	SRSF10 SRSF1 GEMIN6 PRPF19 SRPK1 SNRPG SNRPD2 SRSF9 SNRPD1 TXNL4A SF3A3 SNRPE USP39 PSIP1 SF3A2 SNRPC PUF60 RNU4ATAC SF1 SF3A1 DDX1 RNVU1-6 RNVU1-14 DDX23 NCBP1 GEMIN2 RNVU1-15 SRSF6 CELF1 SNRNP200 CRNKL1 RNVU1-19 SFSWAP GCFC2
PROTEIN N LINKED GLYCOSYLATION	0.000133159	0.00317328	0.518848	0.537749	1.88794	57	DERL3 RPN1 TMEM258 STT3A OST4 SRD5A3 MOGS DPAGT1 DAD1 UBE2J1 ALG3 ALG5 PMM1 ALG14 MLEC RPN2 STT3B ALG6 MPDU1 MAGT1 DDOST ENTPD5 OSTC ALG1 SLC39A8 B4GALT1 MGAT1 KRTCAP2 UGGT1 NUS1 MGAT2 DOLPP1 ALG8 MAN1C1 ALG2 DOLK ALG9 ALG12
POSITIVE REGULATION OF NUCLEAR DIVISION	0.000443839	0.00835164	0.498493	0.598404	1.88822	32	NUSAP1 ESPL1 CDT1 AURKA ANAPC11 DLGAP5 NUP62 RAD51AP1 CDC23 ANAPC5 IGF1
REGULATION OF RNA SPLICING	8.07867e-06	0.000284324	0.593325	0.476776	1.88843	127	SRSF10 HNRNPLL NCL PTBP1 HNRNPF SRSF1 U2AF2 C1QBP HSPA8 HNRNPA2B1 PRPF19 DAZAP1 SRPK1 MAGOH FUS SRSF9 SRSF4 HNRNPA1 RPS26 METTL16 PRDX6 TMBIM6 RRP1B SRRM1 SRSF7 THRAP3 HNRNPL SRSF2 HNRNPK RNPS1 KHDRBS1 PUF60 TRA2B SAP18 HNRNPH3 RBM42 SF1 SRSF3 HSPA1A SF3B4 RBM12 PQBP1 RBM15 NCBP1 SNRNP70 RBMX RAVER1 CIRBP SNW1 SMU1 RPS13 RBM3 RBM8A FASTK FXR1 SRSF6 CELF1 RBM10 RBM39 RBFOX2 SFSWAP RBM15B HNRNPU ME…
MICROTUBULE CYTOSKELETON ORGANIZATION	5.75556e-11	5.4017e-09	0.851339	0.423716	1.8892	447	TUBA4A MYBL2 SAPCD2 CDC20 TPX2 CCNB1 AURKB CENPA PLK1 CHEK1 BRCA1 NUSAP1 ESPL1 CCNF CCNB2 KIF2C RANBP1 KIF18B SLC16A1 XRCC2 SPDL1 WEE1 KIF20A SKA3 TUBB AURKA NEK2 KIF11 KIF4A MAD2L1 ASPM KIFC1 RCC1 STMN1 PSRC1 TUBB4B TUBA1B KIF23 CENPH NSFL1C TTLL4 SPC25 PRC1 CENPJ HAUS5 FKBP4 KPNB1 HAUS8 CDK2 MID1IP1 AUNIP PLK4 DLGAP5 TTK NUP62 CIB1 AAAS EZR RACGAP1 CHEK2 WDR62 CKAP5 KIF15 NUDC DRG1 RAN ZW10 KNS…
PSEUDOURIDINE SYNTHESIS	0.000844244	0.0136801	0.477271	0.687255	1.89326	18	DKC1 TRUB2 GAR1 NHP2 PUS7 PUS1 NAF1 TSR3 RPUSD2 RPUSD3 NOP10 TRUB1 RPUSD4 RPUSD1
POSITIVE REGULATION OF MITOTIC NUCLEAR DIVISION	0.00143707	0.0198269	0.45506	0.631065	1.89357	26	NUSAP1 ESPL1 CDT1 AURKA ANAPC11 DLGAP5 NUP62 CDC23 ANAPC5 IGF1
NEGATIVE REGULATION OF CELL CYCLE PROCESS	2.52697e-07	1.32483e-05	0.674963	0.446828	1.89365	231	SLFN11 ORC1 DTL CCNB1 AURKB TRIP13 CTDSPL PLK1 CHEK1 BRCA1 CDC6 ESPL1 CCNF TICRR BUB1B TIMELESS APBB1 WDR76 BUB1 CDT1 ZWINT SPDL1 WEE1 CDC45 NEK2 MAD2L2 KNTC1 MAD2L1 PTTG1 FANCD2 TOPBP1 ANAPC15 GTSE1 MSH2 MDC1 NABP2 TIPIN ATRIP CLSPN BAZ1B E2F1 CDK2 TTK MTBP AURKAIP1 BLM CHEK2 BCL2 RFWD3 ZW10 NDC80 PRPF19 RAD1 NPM1 BRIP1 DNA2 EME1 ZWILCH RPA2 RBL1 CDK5RAP2 TREX1 XRCC3 CDK2AP2 CRADD CASP2 PRKDC E2…
CELL DEATH IN RESPONSE TO HYDROGEN PEROXIDE	0.00112848	0.016705	0.45506	0.700023	1.89408	17	SIGMAR1 TRAP1 TXN ENDOG PARK7 PINK1 FOXO3 PYCR1
POSITIVE REGULATION OF TRANSCRIPTION BY RNA POLYMERASE I	0.000602915	0.0106342	0.477271	0.662396	1.89416	21	DDX11 NCL ATF4 UBTF UTP15 LYAR NOL11 PWP1 PIH1D1 SMARCB1 HEATR1 DHX33 EIF2AK3 WDR43
REGULATION OF MEIOTIC CELL CYCLE	0.000355228	0.00701414	0.498493	0.620203	1.89434	28	CDC25A CDC20 TRIP13 CALR ASPM CDC25B TTK RAD51AP1 RAD1 CDC25C
PROTEIN TRANSMEMBRANE TRANSPORT	0.000587883	0.0103932	0.477271	0.542186	1.89785	55	TIMM23 HSPA5 TIMM50 TIMM44 HSPD1 TIMM21 TOMM40 TRAM1 CHCHD4 TOMM22 DNAJC15 DNAJC19 AIFM1 GRPEL2 TIMM17B AKT2 BCR SEC62 SRP54 PEX13 ROMO1 SEC61B PEX10 MCL1 BLOC1S3 SEC61A1 TMED10 TIMM17A ZFAND2B GRPEL1 TOMM7 PEX2
INTRACELLULAR PROTEIN TRANSMEMBRANE TRANSPORT	0.000143302	0.00335195	0.518848	0.558782	1.89814	47	TIMM23 HSPA5 TIMM50 TIMM44 HSPD1 TIMM21 TOMM40 TRAM1 CHCHD4 DNAJC15 DNAJC19 AIFM1 GRPEL2 TIMM17B AKT2 BCR SEC62 SRP54 PEX13 ROMO1 SEC61B PEX10 SEC61A1 TIMM17A ZFAND2B GRPEL1 TOMM7 PEX2 TOMM20
REGULATION OF CELL CYCLE CHECKPOINT	0.00112949	0.016705	0.45506	0.61671	1.8996	29	CCNB1 WDR76 CDT1 MAD2L1 ANAPC15 CHEK2 RFWD3 NDC80 RPA2 CDK5RAP2 XRCC3 RNASEH2B THOC1 DYNC1LI1 FBXO4 CCAR2 THOC5 PCID2 GEN1 ETAA1 LCMT1
SOMATIC DIVERSIFICATION OF IMMUNOGLOBULINS INVOLVED IN IMMUNE RESPONSE	0.000701771	0.0118553	0.477271	0.587136	1.90247	36	UNG MSH6 MAD2L2 MSH2 EXO1 IL27RA NDFIP1 HSPD1 ATAD5 PAXIP1 HMCES ERCC1 EXOSC6 MLH1 RNF8 EXOSC3 BATF THOC1 RIF1 RNF168 TFRC
MRNA CIS SPLICING VIA SPLICEOSOME	0.000273458	0.00577004	0.498493	0.613571	1.90366	30	SRSF1 CLNS1A WBP11 RBM17 CWC15 PSIP1 SNRPC RNU4ATAC DCPS SF3A1 RNVU1-6 RNVU1-14 DDX23 NCBP1 CACTIN SART1 RNVU1-15 SNRNP200 WBP4 RNVU1-19 SFSWAP
REGULATION OF RESPONSE TO DNA DAMAGE STIMULUS	6.30035e-07	3.05065e-05	0.659444	0.458776	1.90475	193	CHEK1 BRCA1 FOXM1 RAD51 DDX11 TIMELESS WDR76 RMI2 MAD2L2 HIC1 USP1 PARPBP AUNIP RAD51AP1 CHEK2 BCL2 ACTL6A RFWD3 DEK NSMCE4A ATAD5 FUS POLQ PAXIP1 HMGB1 ANKLE1 PMAIP1 WRAP53 RPA2 DHX9 MRGBP UBE2N ENDOG ZMPSTE24 RUVBL2 ERCC1 FIGNL1 PRKDC UBQLN4 RAD9A CCDC117 RNASEH2B MYC SETMAR ING2 RNF8 HNRNPK COPS3 KDM1A UBE2V2 KAT5 TEX15 FANCB TAF9 ACTB SIRT6 XRCC1 MEAF6 MORF4L2 PARP1 PCNA EEF1E1 THOC1 CDKN2D P…
POSITIVE REGULATION OF MRNA PROCESSING	0.00128967	0.0184982	0.45506	0.63507	1.90558	26	NCL HSPA8 PRPF19 DAZAP1 NUDT21 PRDX6 THRAP3 PAF1 TRA2B SF3B4 HSF1 NCBP1 SNRNP70 RBMX CIRBP SNW1 RBM3 LEO1
DNA SYNTHESIS INVOLVED IN DNA REPAIR	0.00135957	0.0191397	0.45506	0.608522	1.90584	31	DTL POLD2 POLD1 POLA1 POLE MAD2L2 RFC3 POLE2 POLD3 POLDIP2 TREX1 USP10
CYTOKINESIS	5.79467e-06	0.000210771	0.610527	0.482289	1.90738	126	AURKB CENPA PKP4 PLK1 CDC6 NUSAP1 ESPL1 CEP55 KIF20A SNX9 AURKA KIF4A STMN1 KIF23 PRC1 CDC25B PLK4 CIT NUP62 ARF1 CALM3 RACGAP1 JTB SPTBN1 GIT1 KIF14 POLDIP2 MYO19 ANLN CENPV ECT2 PIN1 CALM1 E2F8 CNTROB INCENP CKAP2 CETN2 CHMP7 ALKBH4
NEGATIVE REGULATION OF DNA REPLICATION	0.00155158	0.0209743	0.45506	0.640888	1.90811	25	SLFN11 CDC6 TIMELESS GMNN CDT1 TIPIN BLM LIG3 TSPYL2 CDAN1 ZNF830 BRCA2 TTF1 FBXO5 DONSON
RESPONSE TO CADMIUM ION	0.000533791	0.00961583	0.477271	0.579589	1.90918	42	FOS SOD1 MT1E NUDT1 SORD MT1F MT1G ERCC1 ALAD PRNP TERT NCF1 MAPK3 MT1X SUMO1 GPI SOD2 PCNA DAXX HSF1 CDK1 AKT1
PROTEIN LOCALIZATION TO NUCLEAR BODY	0.000693664	0.0118175	0.477271	0.772736	1.90936	12	TCP1 DKC1 WRAP53 CCT7 CCT4 CCT5 CCT6A CCT8 CCT2 CCT3 MEPCE
CELL CYCLE DNA REPLICATION INITIATION	3.36934e-07	1.71904e-05	0.674963	0.981525	1.91067	5	MCM2 MCM4 MCM3 POLA1 GINS3
POSITIVE REGULATION OF MITOTIC CELL CYCLE	3.83879e-05	0.00111383	0.557332	0.500183	1.91335	104	CDC25A DTL CCNB1 CDC6 RRM2 ESPL1 CDT1 UBE2C RRM1 CDC7 CDCA5 TFDP1 CENPJ CDC25B ANAPC11 DLGAP5 MTBP MEIS2 STIL CDK4 PHB2 SASS6 POLDIP2 CDC23 LSM11 CDC25C EIF4EBP1 DBF4B RCC2 EIF4E ANAPC5 RAD51C LSM10 APEX1 CPSF3 PTPN11 TERT CCND1 RDX UBE2E2 PLRG1 HSF1 BRCA2 CDK1 MEPCE AKT1 STAT5B FBXO5 RAB11A WNT10B TTL
REGULATION OF PROTEIN LOCALIZATION TO CHROMOSOME TELOMERIC REGION	0.000979737	0.0151381	0.45506	0.756043	1.91548	13	TCP1 DKC1 WRAP53 CCT7 CCT4 CCT5 CCT6A CCT8 CCT2 CCT3
PROTEIN LOCALIZATION TO NUCLEOPLASM	0.000979737	0.0151381	0.45506	0.756232	1.91596	13	TCP1 DKC1 WRAP53 CCT7 CCT4 CCT5 CCT6A CCT8 CCT2 CCT3 MEPCE
REGULATION OF DNA BIOSYNTHETIC PROCESS	9.14765e-06	0.000316093	0.593325	0.504627	1.91789	98	RFC5 GINS2 AURKB CHEK1 RFC2 GINS1 ACD NEK2 HNRNPD GINS3 RFC3 RFC4 TCP1 NABP2 TFDP1 DKC1 HSP90AA1 CHTF18 HNRNPA2B1 GINS4 EXOSC10 PTGES3 DSCC1 NAT10 WRAP53 HNRNPA1 CCT7 PIF1 CCT4 HSP90AB1 HNRNPC NAF1 CCT5 CCT6A MYC CCT8 GFER DNAJC2 CHTF8 CCT2 CCT3 MEAF6 MAPK3 XRCC5 PCNA
MATURATION OF LSU RRNA	0.0010892	0.0162038	0.45506	0.640392	1.92155	26	LAS1L NSA2 RSL1D1 NHP2 RPL35 RPF2 NOL9 MRPL1 MAK16 PES1 DDX18 EIF6 NOP2 BOP1 RPF1 FTSJ3 RPL7L1 RPL10A RRP15 RPL7
PROTEIN PEPTIDYL PROLYL ISOMERIZATION	0.000211235	0.00469534	0.518848	0.61983	1.92308	30	PPIH FKBP4 FKBP5 PPID PIN1 PPIL1 PPIF PPIA FKBP2 FKBP1A PPIB PPIL2 FKBP7 PIN4 PPIE FKBP3 PPIG PPWD1 PPIL3
ANAPHASE PROMOTING COMPLEX DEPENDENT CATABOLIC PROCESS	0.000998991	0.0152628	0.45506	0.733207	1.92332	15	CDC20 PLK1 UBE2C UBE2S CDK2 CDC23 ANAPC5 FZR1 ANAPC1
POSITIVE REGULATION OF DOUBLE STRAND BREAK REPAIR VIA HOMOLOGOUS RECOMBINATION	0.000249488	0.00535765	0.498493	0.60585	1.92407	33	TIMELESS RAD51AP1 ACTL6A FUS WRAP53 MRGBP RUVBL2 KAT5 FANCB ACTB MEAF6 MORF4L2 PARP1 RBBP8 MORF4L1 YEATS4 VPS72
REGULATION OF MITOTIC CELL CYCLE PHASE TRANSITION	1.63134e-08	1.07839e-06	0.733762	0.449605	1.92632	253	CDC25A SLFN11 ORC1 DTL CCNB1 AURKB TRIP13 CTDSPL APPL1 PLK1 CHEK1 BRCA1 CDC6 RRM2 ESPL1 TICRR BUB1B BUB1 CDT1 ZWINT UBE2C SPDL1 RRM1 WEE1 AURKA MAD2L2 KNTC1 MAD2L1 TOPBP1 ANAPC15 CDC7 GTSE1 CDCA5 NABP2 TFDP1 CLSPN CENPJ E2F1 CDC25B CDK2 ANAPC11 DLGAP5 TTK MTBP BLM CHEK2 CDKN2C BCL2 RFWD3 ZW10 STIL NDC80 CDK4 ATAD5 PSME3 PHB2 KIF14 SASS6 CDC23 LSM11 ZWILCH CDC25C RPA2 ANLN RBL1 CDK5RAP2 CENPE DBF4…
BLASTOCYST GROWTH	0.000426991	0.00811559	0.498493	0.699814	1.92786	18	CHEK1 GINS1 NCAPG2 GINS4 PALB2 CTR9 SBDS PELO IGF1 ZNF830 BRCA2 RTF1
MITOCHONDRIAL MEMBRANE ORGANIZATION	1.83388e-05	0.000590727	0.57561	0.51276	1.92904	92	CHCHD10 TIMM50 HSP90AA1 BCS1L CALM3 TIMM10 BCL2 HSPA9 TMEM11 TIMM13 CHCHD3 HEBP2 PMAIP1 TOMM22 TIMM9 MPV17L PPIF TIMM8B PINK1 SAMM50 GSK3A SLC25A5 MYC MFN2 PDCD5 ARHGAP11B CHCHD6 TMEM102 BCL2L11 ACAA2 OXA1L HSPA1A HK2 NMT1 IMMT APOO ROMO1 HSPA4 MTX1 MUL1 DNAJC11 ALKBH7 GHITM LETM1 AFG3L2 AGK THEM4
NEGATIVE REGULATION OF MRNA SPLICING VIA SPLICEOSOME	0.000378391	0.00743289	0.498493	0.702975	1.93656	18	SRSF10 PTBP1 U2AF2 C1QBP HNRNPA2B1 SRSF9 SRSF4 SRSF7 HNRNPK RNPS1 SAP18 RBM42 RBMX SRSF6 RBM10 SFSWAP
REGULATION OF EXIT FROM MITOSIS	0.000913972	0.0145356	0.477271	0.738691	1.93771	15	UBE2C KNTC1 CDCA5 ZW10 PHB2 CDC23 ANLN
TELOMERE MAINTENANCE VIA TELOMERE LENGTHENING	3.38768e-05	0.00100207	0.557332	0.531949	1.93854	73	AURKB RAD51 ACD DCLRE1B NEK2 TCP1 DKC1 HSP90AA1 RPA1 HNRNPA2B1 RFC1 EXOSC10 PTGES3 NAT10 WRAP53 HNRNPA1 CCT7 PIF1 GAR1 CCT4 NHP2 HSP90AB1 HNRNPC NAF1 CCT5 CCT6A CCT8 TELO2 CCT2 TERT CCT3 MAPK3 XRCC5 PARP1
POSITIVE REGULATION OF DNA RECOMBINATION	0.000247841	0.00533736	0.498493	0.561996	1.94061	52	TIMELESS MAD2L2 MSH2 RAD51AP1 ACTL6A ATAD5 FUS PAXIP1 WRAP53 HMCES MRGBP RUVBL2 EXOSC6 MLH1 KAT5 FANCB EXOSC3 ACTB MEAF6 MORF4L2 PARP1 RIF1 RBBP8 MORF4L1 ERCC2 YEATS4 TFRC VPS72
SOMATIC DIVERSIFICATION OF IMMUNOGLOBULINS	0.000122433	0.00301209	0.518848	0.566927	1.94164	50	UNG MSH6 MAD2L2 MSH2 EXO1 IL27RA NDFIP1 HSPD1 ATAD5 POLQ PAXIP1 HMCES ERCC1 EXOSC6 PRKDC MLH1 TCF3 RNF8 PMS2 PMS2P5 EXOSC3 BATF THOC1 RIF1 RNF168 YY1 TFRC CTNNBL1
MITOTIC CELL CYCLE CHECKPOINT SIGNALING	4.15296e-06	0.000157123	0.610527	0.501727	1.94584	111	ORC1 DTL CCNB1 AURKB TRIP13 PLK1 CHEK1 BRCA1 CDC6 TICRR BUB1B BUB1 CDT1 ZWINT SPDL1 MAD2L2 KNTC1 MAD2L1 FANCD2 TOPBP1 ANAPC15 GTSE1 MSH2 MDC1 NABP2 TIPIN CLSPN CDK2 TTK BLM CHEK2 RFWD3 ZW10 NDC80 EME1 ZWILCH RPA2 CDK5RAP2 TREX1 XRCC3 CRADD CASP2 PRKDC CENPF RAD9A SETMAR INIP BUB3 FZR1
RESPONSE TO LEUKEMIA INHIBITORY FACTOR	2.59725e-05	0.000805889	0.57561	0.541664	1.94836	68	MYBL2 NCL HELLS CACYBP SHMT1 RARG NUP35 RPS16 SNX10 MRPL15 PIGA KLF5 PFKP PTP4A3 PMM1 NEFH SRSF7 BCAT2 SLC25A5 GCLM MAT2A EXT1 SMARCA5 XRCC5 SRSF3 HK2 SPRY2 EEF1E1 RIF1 TRIM25 JARID2 PAX6
REGULATION OF OXIDATIVE PHOSPHORYLATION	0.000309168	0.00636871	0.498493	0.70732	1.94853	18	MLXIPL SHMT2 UQCC2 DNAJC15 PPIF SLC25A33 PINK1 MYC COX7A2 ABCD1 RHOA COX7A2L VCP PDE12
CELLULAR AMIDE METABOLIC PROCESS	2.9195e-20	6.34116e-18	1.16018	0.425611	1.95121	823	RPL22L1 ALDH1L2 CALR FUT7 CTSG NCL DHFR HNRNPD ATF4 TRAP1 MRPL11 RPL36AL SMPD4 B4GALT5 SHMT2 SLBP SHMT1 SOD1 ACSL3 PA2G4 MRPL37 MRPL35 APH1A PM20D2 C1QBP MIPEP EIF2AK1 EXOSC9 CTSZ MRPL51 MRPL36 GSPT1 ACOT7 ECE2 EIF5A DLAT MRPL52 MRPS2 DRG1 MRPL24 MRPS16 CPM TCOF1 DARS2 MALSU1 CLN6 EIF2S2 ASS1 RPS16 ZFP36 EXOSC8 ACOT4 EIF2D MRPL2 NOLC1 MAGOH KHSRP THOP1 FARSB PAM NPM1 TARDBP UQCC2 MRPS11 SLC19A1 T…
IMMUNOGLOBULIN PRODUCTION	3.66929e-05	0.00107284	0.557332	0.533401	1.95269	75	UNG MSH6 MAD2L2 MSH2 EXO1 IL27RA NDFIP1 HSPD1 ATAD5 PHB2 POLQ PAXIP1 HMCES PHB B2M TREX1 TMBIM6 ERCC1 EXOSC6 PRKDC MLH1 TCF3 XBP1 RNF8 PMS2 PMS2P5 PKN1 TRAF2 EXOSC3 GPI BATF THOC1 RIF1 RNF168 YY1 TFRC CTNNBL1
POSITIVE REGULATION OF DOUBLE STRAND BREAK REPAIR	0.00026618	0.00566807	0.498493	0.568299	1.95351	51	FOXM1 DDX11 TIMELESS MAD2L2 RAD51AP1 ACTL6A FUS WRAP53 MRGBP UBE2N RUVBL2 PRKDC SETMAR UBE2V2 KAT5 FANCB ACTB MEAF6 MORF4L2 PARP1 RIF1 SPIRE1 RBBP8 MORF4L1 YEATS4 VPS72
POSITIVE REGULATION OF RNA SPLICING	0.000131169	0.00314575	0.518848	0.629777	1.95394	30	HNRNPLL NCL U2AF2 HSPA8 PRPF19 DAZAP1 PRDX6 THRAP3 TRA2B HSPA1A SF3B4 NCBP1 SNRNP70 RBMX CIRBP SNW1 RBM3
PROTEIN DNA COMPLEX DISASSEMBLY	0.000281533	0.00589591	0.498493	0.709661	1.95498	18	SSRP1 HMGA1 SET SUPT16H GRWD1 NFE2 MYC RPL23 SMARCB1
SERINE FAMILY AMINO ACID METABOLIC PROCESS	0.000150394	0.00347507	0.518848	0.640068	1.95502	28	MTHFD1 DHFR SHMT2 SHMT1 PHGDH SEPHS1 GCLM GART PSAT1 MPST GCAT CBS GCSH SEPHS2
PROTEIN LOCALIZATION TO CHROMATIN	0.000667784	0.0114853	0.477271	0.67162	1.95634	23	PLK1 MCM8 MSH2 CDCA5 RUVBL2 ESCO2 PIH1D1 LRWD1 CHMP7 RAD21 EZH2 JARID2 VCP MCM9
MRNA EXPORT FROM NUCLEUS	0.000252681	0.00541093	0.498493	0.560288	1.96122	55	ALYREF NUP107 DDX39A THOC3 NUP155 HNRNPA2B1 NUP85 FYTTD1 PABPN1 AGFG1 ALKBH5 THOC6 DDX19A NXT1 NUP93 RAE1 THOC7 POLDIP3 POLR2D NUP88 SRSF3 THOC1 UPF1 ENY2 NCBP1 GLE1
FEMALE MEIOTIC NUCLEAR DIVISION	0.00062669	0.0109772	0.477271	0.673831	1.96277	23	TRIP13 PLK1 CCNB2 NCAPH AURKA TOP2A CDC25B TTK NCAPH2 NDC80 RAD51C MLH1
POSITIVE REGULATION OF CELL CYCLE PHASE TRANSITION	3.4077e-06	0.000132848	0.627257	0.516798	1.96415	98	CDC25A DTL CCNB1 CDC6 RRM2 ESPL1 CDT1 UBE2C RRM1 FAM83D CDC7 CDCA5 TFDP1 CENPJ CDC25B ANAPC11 DLGAP5 MTBP CHEK2 STIL CDK4 ATAD5 PHB2 NPM1 SASS6 CDC23 LSM11 CDC25C DBF4B RCC2 ANAPC5 DDRGK1 RAD51C LSM10 PAF1 APEX1 CPSF3 TERT CCND1 EZH2 THOC1 RDX UBE2E2 PLRG1 CDK1 MEPCE AKT1 FBXO5 RAB11A WNT10B
PROTEIN LOCALIZATION TO MITOCHONDRION	2.67346e-06	0.000105852	0.627257	0.509266	1.9652	108	SAE1 TIMM23 HAX1 TIMM50 TIMM44 HSP90AA1 BCS1L HSPD1 MIPEP CALM3 TIMM10 TIMM21 TOMM40 TIMM13 CHCHD4 LMAN1 HTRA2 TOMM22 UBE2L3 DNAJC15 DNAJC19 TIMM9 AIFM1 FZD5 SREBF1 TIMM8B PINK1 SAMM50 GSK3A MTCH2 IMMP1L PARL MFN2 UBE2D3 GRPEL2 TIMM17B DNAJA1 PDCD5 HPS4 FBXO7 OXA1L BCAP31 ARIH2 BAP1 HK2 NMT1 ROMO1 HSPA4 AKT1 UBL5 AGK RALA MFF USP36 TIMM17A BAG4 BID GRPEL1 TOMM7 PMPCA SREBF2 UBE2J2 TOMM20 PITRM1 T…
SOMATIC DIVERSIFICATION OF IMMUNE RECEPTORS	3.85493e-05	0.00111427	0.557332	0.560039	1.96609	58	UNG HMGB2 MSH6 MAD2L2 MSH2 EXO1 IL27RA NDFIP1 HSPD1 ATAD5 LIG1 POLQ PAXIP1 HMGB1 HMCES LIG3 ERCC1 EXOSC6 PRKDC MLH1 TCF3 RNF8 PMS2 PMS2P5 EXOSC3 BATF THOC1 RIF1 RNF168 YY1 TFRC CTNNBL1 ADAR
CELLULAR RESPONSE TO ALKALOID	0.000115311	0.00285536	0.538434	0.70397	1.96804	19	CCNA2 CHEK1 RAD51 TMEM38B BLM
DOUBLE STRAND BREAK REPAIR VIA NONHOMOLOGOUS END JOINING	0.000234305	0.00508909	0.518848	0.562325	1.96834	55	HMGB2 DCLRE1B POLA1 MAD2L2 AUNIP DCLRE1A DEK PRPF19 XRCC6 POLQ HMGB1 WRAP53 HMCES LIG3 ERCC1 PRKDC MLH1 SETMAR RNF8 PSMD14 XRCC1 XRCC5 POT1 RIF1 HSF1
NEGATIVE REGULATION OF RNA SPLICING	0.000565049	0.0100597	0.477271	0.676151	1.96953	23	SRSF10 PTBP1 U2AF2 C1QBP HNRNPA2B1 SRSF9 SRSF4 RPS26 TMBIM6 SRSF7 HNRNPK RNPS1 SAP18 RBM42 RBMX RPS13 SRSF6 RBM10 SFSWAP
CHROMATIN REMODELING AT CENTROMERE	7.9048e-05	0.00207932	0.538434	0.876216	1.97053	9	HJURP HELLS MIS18A NASP CENPP CENPW ITGB3BP CENPV OIP5
CHROMOSOME ORGANIZATION INVOLVED IN MEIOTIC CELL CYCLE	8.03166e-05	0.00209817	0.538434	0.59287	1.97074	43	TRIP13 NDC1 RAD51 BUB1B BUB1 SMC2 NCAPH NCAPD2 NCAPD3 FANCD2 NCAPH2 BRIP1 BAG6 RAD51C MLH1 RAD21 TEX15
POSITIVE REGULATION OF ESTABLISHMENT OF PROTEIN LOCALIZATION TO TELOMERE	2.18488e-05	0.000697876	0.57561	0.847481	1.97219	10	TCP1 DKC1 WRAP53 CCT7 CCT4 CCT5 CCT6A CCT8 CCT2 CCT3
NUCLEOLAR LARGE RRNA TRANSCRIPTION BY RNA POLYMERASE I	0.000129822	0.00314302	0.518848	0.765057	1.97343	14	DDX11 NCL TCOF1 NOL11 PWP1 POLR1E PIH1D1 SMARCB1
ALPHA AMINO ACID METABOLIC PROCESS	8.7083e-07	3.87323e-05	0.659444	0.494754	1.97416	134	HPD MTHFD1 PFAS ODC1 DHFR ICMT GPT2 ATF4 SHMT2 SHMT1 BCAT1 THAP4 ASS1 ALDH18A1 CAD HSD17B10 ATP2B4 GOT2 SMS PHGDH ACAT1 SEPHS1 GOT1 GMPS PARK7 BCAT2 GCDH HIBADH NIT2 GCLM GLUL APIP MCCC2 GART PSAT1 ARHGAP11B ILVBL ENOPH1 ALDH4A1 PYCR1 SLC25A13 MTR MPST NAT8L ASNSD1 GCAT CTPS1 CBS PPAT RIMKLA GCSH SEPHS2 QDPR MRI1 AASDHPPT AGMAT SLC39A8
AMINO ACID ACTIVATION	0.000717326	0.0120113	0.477271	0.664112	1.97726	25	DARS2 FARSB VARS2 FARSA CARS2 EARS2 YARS2 TARS2 PARS2 NARS2 LRRC47 LARS2 AARS2 RARS2 QRSL1
NEGATIVE REGULATION OF DNA RECOMBINATION	0.000109303	0.00275141	0.538434	0.648332	1.98026	28	RMI2 MSH6 MAD2L2 MSH2 PARPBP NDFIP1 BLM POLQ ANKLE1 UBQLN4 MLH1 FANCB THOC1 RIF1
BASE EXCISION REPAIR	0.00033512	0.00673963	0.498493	0.607397	1.98026	41	UNG FEN1 POLD1 POLE NEIL3 RPA3 RPA1 LIG1 POLQ DNA2 APEX2 RPA2 PRMT6 LIG3 PARP2 MUTYH APEX1 SIRT6 XRCC1 PCNA NTHL1 RPS3 POLG SMUG1 TDG WRN USP47
POSITIVE REGULATION OF MRNA SPLICING VIA SPLICEOSOME	0.000165855	0.00380916	0.518848	0.718946	1.98056	18	NCL HSPA8 PRPF19 DAZAP1 PRDX6 THRAP3 TRA2B SF3B4 NCBP1 SNRNP70 RBMX CIRBP SNW1 RBM3
RNA PHOSPHODIESTER BOND HYDROLYSIS ENDONUCLEOLYTIC	3.14142e-05	0.000947663	0.557332	0.556322	1.984	63	RPP25 RNASEH2A FEN1 POP7 EXO1 POP4 LACTB2 RRS1 ELAC2 ENDOG TBL3 POP1 TSR1 UTP20 NOL9 NOP14 APEX1 ABT1 RPP30 NOB1 BMS1 CPSF3 RPP14 BOP1 NOP9 DBR1 RNASE2 ELAC1 NUDT12 KRI1 RNASEH1 POP5 RPP40 RCL1
REGULATION OF MITOTIC CELL CYCLE	4.17584e-12	4.60069e-10	0.887075	0.450837	1.98589	366	CDC25A SLFN11 ORC1 MKI67 DTL CCNB1 AURKB TRIP13 CTDSPL APPL1 PLK1 CHEK1 BRCA1 CDC6 RRM2 NUSAP1 ESPL1 TICRR CKS2 CKS1B BUB1B CDCA2 GMNN BUB1 CDT1 ZWINT UBE2C SPDL1 RRM1 WEE1 TP73 AURKA NEK2 MAD2L2 KNTC1 MAD2L1 FANCD2 RCC1 TOPBP1 ANAPC15 CDC7 GTSE1 MSH2 MDC1 CDCA5 NABP2 TIPIN PKMYT1 TFDP1 CLSPN CENPJ E2F1 CDC25B RPA3 CDK2 ANAPC11 DLGAP5 TTK NUP62 MTBP MEIS2 AURKAIP1 BLM CHEK2 CDKN2C BCL2 YWHAE RFWD…
CELL CYCLE G2 M PHASE TRANSITION	1.40115e-06	5.88483e-05	0.643552	0.505335	1.98904	124	CDC25A CCNA2 ORC1 DTL CCNB1 AURKB PLK1 CHEK1 BRCA1 CDC6 SKP2 FOXM1 CCNB2 TICRR RRM1 WEE1 AURKA TOPBP1 CDC7 NABP2 PKMYT1 CLSPN MELK CDC25B CDK2 CIT CALM3 BLM CHEK2 NDC80 CDK4 ATAD5 CDK14 NPM1 KIF14 PAXIP1 CDC25C DBF4B CALM1 RCC2 CENPF ENSA RAD51C RNASEH2B INIP RAD21 FZR1 KHDRBS1 NAE1
TRANSLATIONAL INITIATION	4.39097e-06	0.000164434	0.610527	0.519303	1.9909	106	ATF4 SLBP EIF2AK1 EIF2S2 EIF2D NPM1 EIF1AD HSPB1 EIF1AX LARP1 TMED2 EIF4EBP1 EIF3I RPS6KB2 EIF4H EIF2S1 EIF3B EIF4EBP2 MTIF2 EIF1B EIF5B MCTS1 EIF4G2 PPP1CA BZW2 POLR2G KHDRBS1 POLR2D PPP1R15B EIF2B1 DHX33 EIF5 ABCE1 EIF3M EIF6 EIF3K DDX1 BZW1 DENR IMPACT YTHDF2 EIF1AY NCBP1 EIF2B3 GLE1 EIF2AK3 YTHDF1 EIF1 RPS3 EIF3J CDC123 EIF2B2 MTFMT ALKBH1 EIF4G1 EIF3G RPS6KB1 RPS5 EIF4E2
PEPTIDYL PROLINE MODIFICATION	3.28508e-05	0.00097934	0.557332	0.611238	1.9923	40	PPIH EGLN1 FKBP4 FKBP5 PPID PRDX4 PIN1 PPIL1 PPIF P4HB OGFOD1 PPIA FKBP2 CRTAP FKBP1A PPIB PPIL2 FKBP7 PIN4 PPIE FKBP3 PPIG PPWD1 PPIL3 NTMT1
CHAPERONE MEDIATED PROTEIN COMPLEX ASSEMBLY	7.09714e-05	0.00187335	0.538434	0.713218	1.99389	19	PSMG1 HSP90AA1 HSPD1 PTGES3 PSMG3 PFDN6 HSP90AB1 LONP1 MKKS CCT2 HSPA1A HSPA4 PSMG2 STUB1
DNA REPLICATION INDEPENDENT CHROMATIN ORGANIZATION	0.000126325	0.00307796	0.518848	0.724624	1.9962	18	ASF1B HJURP MIS18A NASP CENPP SUPT16H CENPW ITGB3BP HAT1 OIP5 HIRA RBBP4
REGULATION OF CELLULAR MACROMOLECULE BIOSYNTHETIC PROCESS	3.75625e-16	6.64069e-14	1.0377	0.443782	1.99825	549	CCNA2 RFC5 SLFN11 GINS2 AURKB CHEK1 CDC6 RFC2 TICRR CALR GINS1 POLE3 TIMELESS GMNN CDT1 ACD NEK2 NCL DHFR HNRNPD GINS3 RFC3 RFC4 CDC7 TCP1 ATF4 NABP2 TRAP1 TIPIN TFDP1 SHMT2 DKC1 SHMT1 PA2G4 HSP90AA1 CDK2 C1QBP EIF2AK1 ORC3 EXOSC9 GSPT1 BLM EIF5A BCL2 CHTF18 ACTL6A HNRNPA2B1 FAF1 TCOF1 GINS4 MALSU1 ZFP36 EXOSC10 STOML2 SMC3 ATAD5 EXOSC8 NOLC1 MAGOH KHSRP NPM1 TARDBP UQCC2 DBF4 TACO1 PTGES3 TRUB2 …
RRNA CATABOLIC PROCESS	0.000100545	0.00257355	0.538434	0.727316	2.00362	18	DIS3L EXOSC9 EXOSC10 EXOSC8 EXOSC6 EXOSC4 PELO EXOSC2 DDX49 EXOSC3 EXOSC7 EXOSC5
RRNA MODIFICATION	0.000428049	0.00811559	0.498493	0.639921	2.00418	31	FBL DKC1 TRMT112 NAT10 METTL16 GAR1 NHP2 NSUN5 NAF1 TSR3 RPUSD2 METTL5 EMG1 TFB2M RPUSD3 NOP2 FTSJ3 NSUN5P1 NOP10 RPUSD4 RPUSD1
REGULATION OF TRANSCRIPTION BY RNA POLYMERASE I	6.66499e-05	0.00178406	0.538434	0.656435	2.00501	28	DDX11 NCL ATF4 UBTF UTP15 LYAR MAF1 ZMPSTE24 NOL11 PWP1 PIH1D1 POLR2L SMARCB1 HEATR1 POLR2K DHX33
AMIDE BIOSYNTHETIC PROCESS	1.02319e-18	1.99444e-16	1.11466	0.442041	2.00636	633	RPL22L1 CALR NCL DHFR HNRNPD ATF4 TRAP1 MRPL11 RPL36AL SMPD4 B4GALT5 SHMT2 SLBP SHMT1 ACSL3 PA2G4 MRPL37 MRPL35 C1QBP EIF2AK1 EXOSC9 MRPL51 MRPL36 GSPT1 EIF5A DLAT MRPL52 MRPS2 DRG1 MRPL24 MRPS16 TCOF1 DARS2 MALSU1 EIF2S2 ASS1 RPS16 ZFP36 EXOSC8 EIF2D MRPL2 NOLC1 MAGOH KHSRP FARSB PAM NPM1 TARDBP UQCC2 MRPS11 TACO1 TRUB2 DNAJC1 YBX1 VARS2 ELOVL5 NAT10 EIF1AD FARSA ELAVL1 MRPS34 MRPS27 RPS26 HSPB1…
CENTROSOME SEPARATION	0.000323966	0.00656744	0.498493	0.792307	2.00736	13	CHEK1 RANBP1 AURKA NEK2 KIF11 NSFL1C NUP62 CNTROB
MITOCHONDRION ORGANIZATION	2.94989e-14	4.31252e-12	0.965328	0.451335	2.00751	424	CHCHD10 FANCG SAE1 TIMM23 AURKA MTFR2 HAX1 PRELID1 SLIRP NDUFA6 ATP13A2 TIMM50 TIMM44 HSP90AA1 BCS1L PGAM5 HSPD1 MIPEP CALM3 TIMM10 TIMM21 BCL2 NDUFB4 HSPA9 TMEM11 MT-ND6 TOMM40 CHCHD2 STOML2 VDAC1 TIMM13 PHB2 CHCHD3 UQCC2 NDUFAF4 NDUFS8 CHCHD4 TACO1 ATAD3A HEBP2 LMAN1 HSD17B10 NDUFC1 UQCRFS1 POLDIP2 DNA2 ARMC1 ZDHHC6 PMAIP1 HTRA2 TOMM22 MYO19 UBE2L3 DNAJC15 DNAJC19 MT-ND4 NDUFB1 PHB PRMT6 LIG3 P…
RRNA TRANSCRIPTION	0.000422238	0.00806497	0.498493	0.669507	2.00892	26	DDX11 NCL NPM3 TCOF1 GTF3C6 GTF3C4 NOL11 PWP1 POLR1E PIH1D1 GTF3C5 SMARCB1 POLR1B
REGULATION OF ATTACHMENT OF SPINDLE MICROTUBULES TO KINETOCHORE	0.000320426	0.0065305	0.498493	0.793014	2.00915	13	CCNB1 AURKB NEK2 RACGAP1 KNSTRN ECT2 SPAG5 RCC2
RIBOSOME ASSEMBLY	3.50835e-05	0.00102975	0.557332	0.578229	2.01086	53	C1QBP MRTO4 MRPS2 NPM1 MRPS11 RRS1 MRPL22 RRP7A RPL38 MRPS7 MRPL20 RPF2 PRKDC SBDS PWP2 RPL23A DHX37 ABT1 MPV17L2 BRIX1 NIP7 RPL11 XRCC5 RPSA ERAL1 EIF6 NOP2 RPS15 BOP1 NLE1 RPL6 RPS14 RPLP0 RPS5 RPS28 PPAN RPL5 NGRN RPS27 RPL24
CHROMATIN REMODELING	5.29171e-08	3.19266e-06	0.719513	0.492866	2.01103	166	SATB2 MCM2 ANP32B CHAF1A POLE3 ASF1B HJURP HMGB2 CHAF1B HELLS SSRP1 HMGA1 MIS18A BAZ1B NPM3 NASP ACTL6A SET TTI1 SART3 DNAJC9 NPM1 NAP1L4 CENPP ANP32E CHRAC1 SUPT16H CENPW RBBP7 ITGB3BP CENPV SCMH1 MBD3 RUVBL2 TSPYL2 GRWD1 HNRNPC NFE2 PIH1D1 TADA2A GATAD2A CTCF MBD2 SUV39H2 CBX3 LIN54 MTA2 MYC SMARCB1 OIP5 RNF8 PAF1 HDAC2 CFDP1 SMARCA2 HCFC1 ACTB MCRS1 SMARCA5 RBBP4 KAT6A DAXX HDAC1 INO80E JARID2…
CELL CYCLE CHECKPOINT SIGNALING	1.22935e-07	6.92258e-06	0.690132	0.498413	2.01328	149	ORC1 DTL CCNB1 AURKB TRIP13 PLK1 CHEK1 BRCA1 CDC6 TICRR BUB1B TIMELESS WDR76 BUB1 CDT1 ZWINT SPDL1 CDC45 MAD2L2 KNTC1 MAD2L1 FANCD2 TOPBP1 ANAPC15 GTSE1 MSH2 MDC1 NABP2 TIPIN ATRIP CLSPN E2F1 CDK2 TTK BLM CHEK2 RFWD3 ZW10 NDC80 PRPF19 RAD1 BRIP1 DNA2 EME1 ZWILCH RPA2 CDK5RAP2 TREX1 XRCC3 CRADD CASP2 PRKDC CENPF RAD9A RNASEH2B USP28 SETMAR INIP BUB3 FZR1 RHNO1 DOT1L NAE1
POSITIVE REGULATION OF CHROMOSOME ORGANIZATION	1.11663e-05	0.000377271	0.593325	0.54743	2.01534	78	AURKB DDX11 CDT1 FEN1 SMC2 NCAPH ACD NCAPD2 NEK2 HNRNPD TCP1 NABP2 DKC1 CDK2 DNMT1 HNRNPA2B1 NCAPG HNRNPA1 CCT7 CCT4 ERCC1 NAF1 CCT5 CCT6A RAD21 CCT8 SSBP1 CCT2 SIRT6 CCT3 SFPQ MAPK3 SMC4 XRCC5 POT1 MAP2K7 MPHOSPH8 GNL3 FBXO4 NEK7 TRIM28
REGULATION OF ESTABLISHMENT OF PROTEIN LOCALIZATION TO CHROMOSOME	8.09631e-05	0.00210781	0.538434	0.816224	2.01682	12	TCP1 DKC1 WRAP53 CCT7 CCT4 CCT5 CCT6A CCT8 CCT2 CCT3
MISMATCH REPAIR	0.000305766	0.00631639	0.498493	0.65564	2.01952	29	RNASEH2A MSH6 TP73 MSH2 EXO1 RPA3 RPA1 LIG1 POLD3 HMGB1 RPA2 TREX1 ERCC1 MLH1 PMS2 PMS2P5 MUTYH
REGULATION OF CELL CYCLE	3.20385e-23	9.02061e-21	1.24623	0.441319	2.0199	801	CDC25A CCNA2 SLFN11 ORC1 CDC20 MKI67 TPX2 DTL CCNB1 AURKB TRIP13 CTDSPL PKP4 APPL1 PLK1 CHEK1 BRCA1 CDC6 RRM2 NUSAP1 ESPL1 SKP2 CCNF FOXM1 CCNB2 BIRC5 TICRR CDKN3 CALR CKS2 CKS1B BUB1B CDCA2 RANBP1 DDX11 TIMELESS APBB1 GMNN WDR76 BUB1 CDT1 ZWINT FEN1 UBE2C RMI2 SPDL1 PRR11 SUV39H1 RRM1 WEE1 KIF20A CDC45 TP73 AURKA NEK2 KIF11 MAD2L2 KNTC1 MAD2L1 PTTG1 FANCD2 ASPM RCC1 FAM83D PSRC1 MS4A3 TOPBP1 ANA…
POSITIVE REGULATION OF CELL CYCLE	4.1607e-09	2.98393e-07	0.761461	0.475216	2.02085	234	CDC25A DTL CCNB1 AURKB PKP4 CHEK1 CDC6 RRM2 NUSAP1 ESPL1 CALR CKS2 CKS1B RANBP1 DDX11 CDT1 FEN1 UBE2C RRM1 AURKA MAD2L1 FAM83D PSRC1 CDC7 KIF23 CDCA5 TFDP1 NSFL1C CENPJ TBX3 CDC25B ANAPC11 PLK4 DLGAP5 CIT NUP62 MTBP MEIS2 RACGAP1 RAD51AP1 CHEK2 STIL NDC80 CDK4 ATAD5 PHB2 NPM1 DBF4 KIF14 SASS6 POLDIP2 CDC23 LSM11 GPSM2 CDC25C CENPV ECT2 EIF4EBP1 SPAG5 DBF4B XRCC3 RAD23A RCC2 E2F8 EIF4E ANAPC5 DDRG…
MATURATION OF SSU RRNA FROM TRICISTRONIC RRNA TRANSCRIPT SSU RRNA 5 8S RRNA LSU RRNA	4.66195e-05	0.00133234	0.557332	0.636781	2.0223	33	RPS16 MRPS11 RRP36 RRS1 TBL3 TSR1 UTP20 TSR2 HEATR1 DCAF13 PWP2 NOP14 DHX37 ABT1 WDR46 BMS1 NGDN NOP9 ERCC2 NOL10 KRI1 RPS14 RPP40 RCL1
PROTEIN LOCALIZATION TO CONDENSED CHROMOSOME	0.00019607	0.00439682	0.518848	0.747413	2.0223	17	AURKB CDT1 SPDL1 KNTC1 TTK MTBP ZW10 NDC80 ZWILCH RCC2 BUB3 CENPQ CHAMP1 CDK1 IK
POSITIVE REGULATION OF RESPONSE TO DNA DAMAGE STIMULUS	2.09461e-06	8.56088e-05	0.627257	0.533073	2.0223	97	BRCA1 FOXM1 DDX11 TIMELESS MAD2L2 HIC1 RAD51AP1 ACTL6A NSMCE4A FUS PAXIP1 HMGB1 ANKLE1 PMAIP1 WRAP53 DHX9 MRGBP UBE2N ENDOG RUVBL2 PRKDC RAD9A CCDC117 MYC SETMAR RNF8 UBE2V2 KAT5 FANCB ACTB XRCC1 MEAF6 MORF4L2 PARP1 PCNA EEF1E1 RIF1 SPIRE1 RBBP8 MORF4L1 RNF168 BRCC3 PIAS4 RPS3 TMEM161A YEATS4 CEBPG VPS72 TRIM28 CCAR2 FXR1
POSITIVE REGULATION OF CHROMOSOME SEGREGATION	0.000246074	0.00531435	0.498493	0.801332	2.03022	13	CCNB1 AURKB CDC6 CDT1 RAD18 RCC2
CELLULAR RESPONSE TO DNA DAMAGE STIMULUS	2.19839e-20	5.0643e-18	1.16907	0.447188	2.03029	673	MCM2 UNG RFC5 MCM6 SLFN11 GINS2 MCM4 MCM10 BCL2L10 MCM3 KIF22 DTL TRIP13 MCM7 PLK1 CHEK1 TMEM109 BRCA1 RFC2 UBE2T MCM5 FOXM1 TICRR RAD51 CHAF1A MCM8 POLD2 POLE3 DDX11 TIMELESS APBB1 WDR76 RNASEH2A FEN1 FANCG XRCC2 RMI2 HMGB2 SUV39H1 WDHD1 ACD RRM1 RAD23B CHAF1B POLD1 CDC45 DCLRE1B FANCA MSH6 TP73 POLA1 POLE MAD2L2 NEIL3 PTTG1 FANCD2 SSRP1 RFC3 RFC4 RECQL4 TOPBP1 HIC1 CDC7 GTSE1 MSH2 MDC1 UHRF1 CD…
INNER MITOCHONDRIAL MEMBRANE ORGANIZATION	4.26956e-05	0.00122944	0.557332	0.644725	2.03438	32	CHCHD10 TIMM10 HSPA9 TMEM11 TIMM13 CHCHD3 TIMM9 TIMM8B PINK1 SAMM50 MYC CHCHD6 IMMT APOO ROMO1 MTX1 DNAJC11 GHITM LETM1 AFG3L2 AGK
NEGATIVE REGULATION OF MRNA PROCESSING	1.54644e-05	0.000504551	0.57561	0.672628	2.03637	27	SRSF10 PTBP1 U2AF2 C1QBP HNRNPA2B1 NELFE SRSF9 SRSF4 BARD1 SRSF7 CTR9 ZC3H14 HNRNPK RNPS1 SAP18 RBM42 RNF40 RBMX SRSF6 RBM10 SFSWAP
REGULATION OF DNA REPAIR	2.0836e-07	1.12337e-05	0.690132	0.522184	2.04008	118	CHEK1 BRCA1 FOXM1 RAD51 DDX11 TIMELESS RMI2 MAD2L2 USP1 PARPBP AUNIP RAD51AP1 ACTL6A DEK FUS POLQ HMGB1 WRAP53 RPA2 DHX9 MRGBP UBE2N RUVBL2 FIGNL1 PRKDC UBQLN4 CCDC117 SETMAR RNF8 KDM1A UBE2V2 KAT5 TEX15 FANCB ACTB SIRT6 XRCC1 MEAF6 MORF4L2 PARP1 PCNA POT1 RIF1 SPIRE1 RBBP8 MORF4L1 HSF1 RNF168 BRCC3 RPS3 TMEM161A YEATS4 CEBPG VPS72
NUCLEAR EXPORT	1.59835e-07	8.80482e-06	0.690132	0.509792	2.04173	138	ANP32B CALR ALYREF NUP107 DDX39A THOC3 RANGAP1 NUP155 NUP62 NUP188 CSE1L RAN HSPA9 YWHAE HNRNPA2B1 NUP85 XPO1 FYTTD1 NPM1 NUP153 ANKLE1 PABPN1 RRS1 HNRNPA1 MALT1 NUTF2 DHX9 TXN XPOT AGFG1 BARD1 ALKBH5 THOC6 XPO5 DDX19A NXT1 NUP93 PARK7 SSB RAE1 THOC7 XPO7 CCHCR1 POLDIP3 DESI1 KHDRBS1 POLR2D EMD CTDSPL2 PTPN11 NUP88 XPO4 CPSF6 SRSF3 ABCE1 POM121 EIF6 THOC1 UPF1 ENY2 POM121C RPS15 NOP9 NCBP1 GLE1
REGULATION OF MRNA METABOLIC PROCESS	1.76438e-09	1.328e-07	0.788187	0.48014	2.04179	234	SRSF10 NCL PTBP1 HNRNPD SERBP1 E2F1 HNRNPAB U2AF2 C1QBP EXOSC9 HSPA8 HNRNPA0 HNRNPA2B1 HNRNPM PRPF19 ZFP36 EXOSC8 DAZAP1 SRPK1 MAGOH FUS KHSRP NPM1 TARDBP NELFE SNRPA NUDT21 YBX1 SRSF9 SRSF4 ELAVL1 HNRNPA1 LARP1 DHX9 METTL16 PATL1 PRDX6 BARD1 NANOS1 CPSF7 ALKBH5 HNRNPC SRRM1 DHX34 MEX3D SRSF7 THRAP3 HNRNPL CTR9 MLH1 EXOSC2 ZC3H14 SRSF2 EIF4A3 PAF1 HNRNPK SYNCRIP RNPS1 APEX1 IGF2BP1 POLR2G KHDRBS1…
REGULATION OF DNA RECOMBINATION	8.36098e-07	3.86216e-05	0.659444	0.5378	2.04288	96	CHEK1 RAD51 ALYREF TIMELESS RMI2 MSH6 MAD2L2 MSH2 KPNA2 IL27RA PARPBP NDFIP1 BLM RAD51AP1 ACTL6A ATAD5 FUS POLQ PAXIP1 ANKLE1 WRAP53 RPA2 HMCES MRGBP RUVBL2 FIGNL1 EXOSC6 UBQLN4 MLH1 KDM1A KAT5 TEX15 FANCB EXOSC3 ACTB SIRT6 MEAF6 MORF4L2 PARP1 THOC1 RIF1 RBBP8 MORF4L1 ERCC2 YEATS4 TFRC VPS72
FOLIC ACID METABOLIC PROCESS	0.000178803	0.00405749	0.518848	0.80747	2.04577	13	ALDH1L2 DHFR SHMT2 SHMT1 PM20D2 SLC19A1
NON MEMBRANE BOUNDED ORGANELLE ASSEMBLY	5.45694e-12	5.6827e-10	0.887075	0.469768	2.04662	308	MYBL2 CDC20 TPX2 AURKB CENPA PLK1 BRCA1 LSM4 CCNB2 TUBB AURKA NEK2 KIF11 KIF4A KNTC1 ASPM KIFC1 RCC1 KIF23 CENPH LSM3 PRC1 CENPJ HAUS5 SQLE KPNB1 HAUS8 CDK2 PLK4 DLGAP5 C1QBP NUP62 AAAS EZR RACGAP1 CHEK2 WDR62 MRTO4 KIF15 MRPS2 DRG1 STIL NDC80 SMC3 SMC1A NPM1 MRPS11 BCCIP SASS6 TUBGCP4 POLDIP2 HAUS6 RRS1 GPSM2 CEP72 RTTN ANLN CENPW CDK5RAP2 MRPL22 PATL1 RRP7A SPAG5 CENPE HAUS2 RPL38 MRPS7 MRPL20 …
HOMOLOGOUS RECOMBINATION	1.35711e-05	0.00044909	0.593325	0.628195	2.04757	40	TRIP13 RAD51 FANCD2 TOP2A RAD51AP1 RAD54L MND1 BRIP1 EME1 NUCKS1 FANCM KLHDC3 RAD51C MLH1 RAD21 RAD51D RAD54B RMI1
CYTOSKELETON DEPENDENT CYTOKINESIS	3.21488e-06	0.000126629	0.627257	0.5623	2.04914	73	AURKB CENPA PLK1 NUSAP1 ESPL1 CEP55 KIF20A SNX9 KIF4A STMN1 KIF23 CIT NUP62 ARF1 RACGAP1 JTB SPTBN1 POLDIP2 ANLN ECT2 CNTROB INCENP CKAP2 CHMP7 ALKBH4
NCRNA 3 END PROCESSING	6.35206e-05	0.00171235	0.538434	0.637415	2.05247	35	FBL ERI1 DKC1 ERI3 EXOSC9 EXOSC10 EXOSC8 TOE1 HSD17B10 ELAC2 EXOSC6 SSB EXOSC4 EXOSC2 POLR3K EXOSC3 EXOSC7 INTS5 EXOSC5 INTS1 ELAC1 TRNT1 PARN INTS2 ERI2 USB1 TRMT10C
REGULATION OF UBIQUITIN PROTEIN LIGASE ACTIVITY	5.1345e-05	0.0014356	0.557332	0.718485	2.05455	21	CDC20 PLK1 UBE2C MAD2L2 MAD2L1 UBE2S BAG2 RPL37 RPL23 FZR1 RPL11 RPS20 RPS7 RPS15
MITOCHONDRIAL TRANSPORT	6.40113e-08	3.78017e-06	0.704976	0.507285	2.05458	156	CHCHD10 SAE1 TIMM23 HAX1 TIMM50 TIMM44 SLC25A10 MT-ATP8 HSP90AA1 BCS1L HSPD1 MIPEP TIMM10 TIMM21 BCL2 TOMM40 STOML2 TIMM13 CHCHD4 HEBP2 LMAN1 PMAIP1 HTRA2 TOMM22 UBE2L3 DNAJC15 DNAJC19 MT-ATP6 TIMM9 MPV17L AIFM1 FZD5 PPIF SREBF1 TIMM8B PINK1 SAMM50 GSK3A SLC25A5 IMMP1L PARL MFN2 UBE2D3 GRPEL2 TIMM17B FLVCR1 PDCD5 ARHGAP11B HPS4 TMEM102 FBXO7 BCL2L11 ACAA2 OXA1L BCAP31 ARIH2 BAP1 HSPA1A HK2 NMT1 S…
REGULATION OF CELL CYCLE PHASE TRANSITION	4.25754e-12	4.62369e-10	0.887075	0.471635	2.05559	321	CDC25A SLFN11 ORC1 DTL CCNB1 AURKB TRIP13 CTDSPL APPL1 PLK1 CHEK1 BRCA1 CDC6 RRM2 ESPL1 TICRR BUB1B TIMELESS APBB1 WDR76 BUB1 CDT1 ZWINT UBE2C SPDL1 RRM1 WEE1 CDC45 AURKA MAD2L2 KNTC1 MAD2L1 FANCD2 FAM83D TOPBP1 ANAPC15 CDC7 GTSE1 MSH2 MDC1 CDCA5 NABP2 TIPIN ATRIP TFDP1 CLSPN CENPJ E2F1 CDC25B CDK2 ANAPC11 DLGAP5 TTK MTBP BLM CHEK2 CDKN2C BCL2 RFWD3 ZW10 STIL NDC80 PRPF19 CDK4 RAD1 ATAD5 PSME3 PH…
GENERATION OF PRECURSOR METABOLITES AND ENERGY	1.07882e-13	1.49113e-11	0.954542	0.468574	2.05873	354	MLXIPL ALDH1L2 CCNB1 CHCHD10 FBP1 MTFR2 PRELID1 NDUFA6 MSH2 TRAP1 SHMT2 MT-ATP8 LDHA FH UQCR10 DLAT UQCRH NDUFA4 NDUFB4 MT-ND4L MT-ND6 CHCHD2 STOML2 GIT1 PHB2 UQCC2 NDUFS8 RPIA TACO1 PTGES3 NDUFC1 UQCRFS1 IDH2 CS PHGDH CYBA MT-CO2 DNAJC15 MT-ND4 NDUFB1 SHPK MT-ATP6 GSR TALDO1 NDUFA3 TREX1 PDIA5 ACAT1 CYC1 NDUFB6 MT-CYB PGAM1 COX8A NDUFS7 GNPDA1 NDOR1 NDUFA5 COX5B PARK7 PPIF NDUFB10 UQCRQ TPI1 SLC…
MITOCHONDRIAL TRANSMEMBRANE TRANSPORT	2.35662e-06	9.50766e-05	0.627257	0.560576	2.0629	76	TIMM23 SFXN1 TIMM50 TIMM44 MT-ATP8 HSPD1 TIMM21 TOMM40 STOML2 VDAC1 CHCHD4 SFXN2 MICU1 SFXN4 DNAJC15 DNAJC19 MT-ATP6 AIFM1 MRPL18 SLC25A33 SLC25A5 MPC1 MCUR1 GRPEL2 TIMM17B SLC25A13 ROMO1 SLC25A1 MPC2 SLC25A38 CPT2 SLC25A3 SLC25A28 LETM1 SLC25A37 AFG3L2 SLC25A32 SLC39A8 CCDC51 MCU TIMM17A GRPEL1 SLC25A22 TOMM7
MITOTIC CELL CYCLE PHASE TRANSITION	1.13835e-13	1.54531e-11	0.943632	0.470258	2.06624	353	CDC25A CCNA2 SLFN11 ORC1 DTL CCNB1 AURKB TRIP13 CTDSPL APPL1 PLK1 CHEK1 BRCA1 CDC6 RRM2 ESPL1 SKP2 CCNF FOXM1 CCNB2 TICRR CDKN3 CKS2 CKS1B BUB1B BUB1 CDT1 ZWINT UBE2C SPDL1 RRM1 WEE1 POLE AURKA MAD2L2 KNTC1 MAD2L1 RCC1 TOPBP1 ANAPC15 CDC7 GTSE1 CDCA5 NABP2 PKMYT1 TFDP1 CLSPN CENPJ UBE2S E2F1 MELK NASP CDC25B BCAT1 CDK2 ANAPC11 DLGAP5 TTK CIT MTBP CALM3 GSPT1 BLM CHEK2 CDKN2C BCL2 RFWD3 ZW10 STIL …
POSITIVE REGULATION OF DNA BIOSYNTHETIC PROCESS	7.03152e-06	0.000249783	0.610527	0.579433	2.06642	63	RFC5 GINS2 AURKB RFC2 GINS1 ACD NEK2 GINS3 RFC3 RFC4 TCP1 DKC1 HSP90AA1 CHTF18 GINS4 PTGES3 DSCC1 WRAP53 HNRNPA1 CCT7 CCT4 HSP90AB1 NAF1 CCT5 CCT6A MYC CCT8 GFER CHTF8 CCT2 CCT3 MAPK3 XRCC5 PCNA
MATURATION OF 5 8S RRNA FROM TRICISTRONIC RRNA TRANSCRIPT SSU RRNA 5 8S RRNA LSU RRNA	0.000210455	0.00469173	0.518848	0.700099	2.06919	24	ERI1 ERI3 EXOSC9 EXOSC10 EXOSC8 RRS1 UTP20 EXOSC2 NOL9 PES1 NOP14 ABT1 EXOSC3 EXOSC7 BOP1 NOP9 FTSJ3 KRI1 ERI2 RPP40 RCL1
REGULATION OF DOUBLE STRAND BREAK REPAIR	1.12812e-06	4.81797e-05	0.643552	0.554549	2.07396	88	CHEK1 FOXM1 RAD51 DDX11 TIMELESS RMI2 MAD2L2 PARPBP AUNIP RAD51AP1 ACTL6A DEK FUS POLQ WRAP53 RPA2 MRGBP UBE2N RUVBL2 FIGNL1 PRKDC UBQLN4 SETMAR KDM1A UBE2V2 KAT5 TEX15 FANCB ACTB SIRT6 MEAF6 MORF4L2 PARP1 POT1 RIF1 SPIRE1 RBBP8 MORF4L1 HSF1
PEPTIDE METABOLIC PROCESS	1.02907e-21	2.52354e-19	1.20398	0.457378	2.07475	641	RPL22L1 CALR CTSG NCL DHFR HNRNPD ATF4 TRAP1 MRPL11 RPL36AL SHMT2 SLBP SHMT1 SOD1 PA2G4 MRPL37 MRPL35 APH1A C1QBP MIPEP EIF2AK1 EXOSC9 CTSZ MRPL51 MRPL36 GSPT1 ECE2 EIF5A MRPL52 MRPS2 DRG1 MRPL24 MRPS16 CPM TCOF1 DARS2 MALSU1 EIF2S2 RPS16 ZFP36 EXOSC8 EIF2D MRPL2 NOLC1 MAGOH KHSRP THOP1 FARSB PAM NPM1 TARDBP UQCC2 MRPS11 TACO1 GSTP1 TRUB2 DNAJC1 YBX1 VARS2 NAT10 EIF1AD FARSA ELAVL1 MRPS34 DPP4 MR…
MATURATION OF SSU RRNA	6.025e-05	0.00164165	0.557332	0.611968	2.07503	45	RPS16 MRPS11 RRP36 NAT10 RRS1 TBL3 NOL11 TSR1 UTP20 TSR2 HEATR1 DCAF13 PWP2 TSR3 NOP14 DHX37 ABT1 NOB1 WDR46 BMS1 LSM6 NGDN NOP9 ERCC2 RIOK1 NOL10 KRI1 RPS14 RPP40 RCL1 WDR3 RPS28
POSITIVE REGULATION OF TELOMERASE RNA LOCALIZATION TO CAJAL BODY	0.000123042	0.00301731	0.518848	0.791043	2.07504	15	TCP1 DKC1 SHQ1 CCT7 CCT4 NHP2 RUVBL2 NAF1 CCT5 CCT6A CCT8 CCT2 CCT3
MEIOTIC CHROMOSOME SEGREGATION	6.72233e-06	0.000242124	0.610527	0.59129	2.0758	58	TRIP13 NDC1 PLK1 ESPL1 BUB1B BUB1 SMC2 NCAPH PTTG1 FANCD2 TOP2A TTK NCAPH2 BRIP1 EME1 FANCM BAG6 NUF2 RAD51C MLH1 RAD21 TEX15 RMI1 SMC4
SPINDLE LOCALIZATION	6.33544e-05	0.00171235	0.538434	0.630692	2.07752	42	SAPCD2 CENPA PLK1 NUSAP1 ESPL1 SPDL1 MAD2L1 ASPM NSFL1C KPNB1 ZW10 NDC80 GPSM2 MAP4 CDK5RAP2
DNA DEPENDENT DNA REPLICATION MAINTENANCE OF FIDELITY	6.7522e-06	0.000242124	0.610527	0.639633	2.08485	40	SLFN11 RAD51 ALYREF DDX11 TIMELESS POLD1 POLE TIPIN TONSL TRAIP BLM RFWD3 MMS22L DNA2 EME1 NUCKS1 FANCM
REGULATION OF MRNA SPLICING VIA SPLICEOSOME	6.88214e-07	3.26988e-05	0.659444	0.563498	2.08649	83	SRSF10 NCL PTBP1 U2AF2 C1QBP HSPA8 HNRNPA2B1 PRPF19 DAZAP1 SRPK1 MAGOH SRSF9 SRSF4 HNRNPA1 METTL16 PRDX6 SRRM1 SRSF7 THRAP3 HNRNPL SRSF2 HNRNPK RNPS1 KHDRBS1 PUF60 TRA2B SAP18 RBM42 SF1 SRSF3 SF3B4 RBM15 NCBP1 SNRNP70 RBMX RAVER1 CIRBP SNW1 SMU1 RBM3 RBM8A FXR1 SRSF6 CELF1 RBM10 RBM39 RBFOX2 SFSWAP RBM15B HNRNPU
POSITIVE REGULATION OF CELL CYCLE PROCESS	9.3436e-09	6.28584e-07	0.74774	0.506252	2.08866	176	CDC25A DTL CCNB1 AURKB PKP4 CDC6 RRM2 NUSAP1 ESPL1 RANBP1 DDX11 CDT1 FEN1 UBE2C RRM1 AURKA MAD2L1 FAM83D CDC7 KIF23 CDCA5 TFDP1 NSFL1C CENPJ CDC25B ANAPC11 PLK4 DLGAP5 CIT NUP62 MTBP RACGAP1 RAD51AP1 CHEK2 STIL NDC80 CDK4 ATAD5 PHB2 NPM1 DBF4 KIF14 SASS6 POLDIP2 CDC23 LSM11 GPSM2 CDC25C CENPV ECT2 SPAG5 DBF4B XRCC3 RCC2 E2F8 ANAPC5 DDRGK1 RAD51C IGF1 RAD21 LSM10 PAF1 APEX1 RHNO1 CPSF3 TERT CSPP1 …
RIBOSOMAL LARGE SUBUNIT BIOGENESIS	8.2201e-06	0.000287969	0.593325	0.582494	2.0933	66	EBNA1BP2 MRTO4 MALSU1 NPM1 RRS1 LAS1L NSA2 RPL38 RSL1D1 NHP2 RPL35 MRPL20 RPF2 RPL14 NOL9 MRPL1 MAK16 RPL23A PES1 NOC2L BRIX1 RSL24D1 NIP7 DDX18 RPL11 EIF6 NOP2 PAK1IP1 BOP1 RPF1 FTSJ3 NLE1 RPL7L1 GTF3A RPL35A RPL10A RPL26L1 RPL6 NOP16 RPLP0 RRP15 RPL7 ZNF622 PPAN RPL5 WDR74 RPL24 ZNHIT3 DHX30 FASTKD2 RPLP0P6 DDX28 GTPBP4 RPL10 WDR12
DNA BIOSYNTHETIC PROCESS	3.91867e-09	2.83712e-07	0.761461	0.515161	2.09475	159	RFC5 GINS2 DTL AURKB CHEK1 RFC2 GINS1 POLD2 TK1 POLE3 ACD POLD1 POLA1 POLE NEK2 MAD2L2 HNRNPD GINS3 RFC3 RFC4 TCP1 NABP2 TFDP1 DKC1 HSP90AA1 POLE2 RPA1 CHTF18 HNRNPA2B1 RFC1 GINS4 EXOSC10 LIN9 LIG1 POLD3 PTGES3 POLQ POLDIP2 CHRAC1 DSCC1 NAT10 WRAP53 HNRNPA1 PHB LIG3 CCT7 PIF1 GAR1 CCT4 TREX1 USP10 NHP2 HSP90AB1 HNRNPC NAF1 CCT5 CENPF CCT6A MYC CCT8 GFER TELO2 DNAJC2 CHTF8 CCT2 TERT CCT3 MEAF6 MAP…
POSITIVE REGULATION OF DNA REPAIR	1.04835e-06	4.52815e-05	0.643552	0.578613	2.09489	70	BRCA1 FOXM1 DDX11 TIMELESS MAD2L2 RAD51AP1 ACTL6A FUS HMGB1 WRAP53 DHX9 MRGBP UBE2N RUVBL2 PRKDC CCDC117 SETMAR RNF8 UBE2V2 KAT5 FANCB ACTB XRCC1 MEAF6 MORF4L2 PARP1 PCNA RIF1 SPIRE1 RBBP8 MORF4L1 RNF168 BRCC3 RPS3 TMEM161A YEATS4 CEBPG VPS72 TRIM28
NUCLEIC ACID PHOSPHODIESTER BOND HYDROLYSIS	6.10609e-11	5.66079e-09	0.839089	0.501756	2.10747	217	RPP25 ENPP2 ENDOD1 RNASEH2A FEN1 POLD1 DCLRE1B POLE POP7 DIS3L NEIL3 EXO1 ERI1 DCLRE1A ERI3 EXOSC9 ISG20L2 ZFP36 EXOSC10 RAD1 ATAD5 EXOSC8 RNASE3 TOE1 POP4 RRP36 NUDT21 LACTB2 ANKLE1 DNA2 EME1 RRS1 LAS1L CSTF2 APEX2 ELAC2 TSN ENDOG TREX1 NHP2 FANCM CPSF7 AIFM1 TBL3 G3BP1 PLD4 ERCC1 POP1 TSEN15 TSR1 UTP20 EXOSC4 PPP1R8 RAD9A PELO EXOSC2 POLR2I TDP1 POLR3K SETMAR NOL9 PMS2 NOP14 APEX1 ABT1 RPP30 NO…
CHAPERONE MEDIATED PROTEIN FOLDING	5.32648e-06	0.000194673	0.610527	0.593569	2.11344	61	HSPA5 TCP1 DNAJB1 TRAP1 SDF2L1 FKBP4 PDIA4 FKBP5 HSPA8 HSPH1 HSPA9 PTGES3 PPID HSPB1 HSPE1 CCT7 HSPA14 CCT4 CSNK2A1 CCT5 CCT6A FKBP2 CCT8 CRTAP PDCD5 TOR2A CCT2 FKBP1A ST13 HSPA1B CCT3 PPIB PDCL3 HSPA1A
PEPTIDE BIOSYNTHETIC PROCESS	2.47626e-20	5.53663e-18	1.16907	0.470294	2.11552	541	RPL22L1 CALR NCL DHFR HNRNPD ATF4 TRAP1 MRPL11 RPL36AL SHMT2 SLBP SHMT1 PA2G4 MRPL37 MRPL35 C1QBP EIF2AK1 EXOSC9 MRPL51 MRPL36 GSPT1 EIF5A MRPL52 MRPS2 DRG1 MRPL24 MRPS16 TCOF1 DARS2 MALSU1 EIF2S2 RPS16 ZFP36 EXOSC8 EIF2D MRPL2 NOLC1 MAGOH KHSRP FARSB NPM1 TARDBP UQCC2 MRPS11 TACO1 TRUB2 DNAJC1 YBX1 VARS2 NAT10 EIF1AD FARSA ELAVL1 MRPS34 MRPS27 RPS26 HSPB1 EIF1AX LARP1 TMED2 CARS2 MRPL13 GEMIN5 E…
ESTABLISHMENT OF PROTEIN LOCALIZATION TO TELOMERE	5.98876e-05	0.00163764	0.557332	0.79251	2.1161	16	ACD TCP1 NABP2 DKC1 WRAP53 CCT7 CCT4 CCT5 CCT6A CCT8 CCT2 TERT CCT3 POT1 BRCA2
ESTABLISHMENT OF SPINDLE ORIENTATION	6.69818e-06	0.000242124	0.610527	0.693599	2.11852	28	SAPCD2 CENPA PLK1 SPDL1 MAD2L1 NSFL1C ZW10 NDC80 GPSM2 MAP4 CDK5RAP2
REGULATION OF DNA METABOLIC PROCESS	1.85669e-13	2.47624e-11	0.943632	0.486344	2.11899	307	RFC5 GINS2 AURKB CHEK1 BRCA1 RFC2 FOXM1 TICRR RAD51 GINS1 ALYREF DDX11 TIMELESS GMNN CDT1 RMI2 ACD MSH6 NEK2 MAD2L2 HNRNPD GINS3 RFC3 RFC4 TCP1 MSH2 NABP2 TFDP1 MIS18A USP1 DKC1 KPNA2 HSP90AA1 CDK2 IL27RA PARPBP AUNIP NDFIP1 BLM RAD51AP1 CHTF18 ACTL6A HNRNPA2B1 GINS4 DEK EXOSC10 ATAD5 FUS NPM1 PTGES3 POLQ PAXIP1 HMGB1 ANKLE1 DSCC1 NAT10 WRAP53 HNRNPA1 RPA2 HMCES ZNF93 DHX9 NUCKS1 CCT7 PIF1 MRGBP …
KINETOCHORE ORGANIZATION	1.43911e-05	0.000473597	0.593325	0.741139	2.11933	21	CENPA CDT1 SMC2 KNTC1 CENPH DLGAP5 NDC80 CENPW CENPE CENPK NUF2 CENPF CENPT CENPN SMC4
NUCLEOBASE CONTAINING COMPOUND TRANSPORT	1.62435e-09	1.2473e-07	0.788187	0.51343	2.12155	183	SLC29A1 NDC1 ALYREF NUP107 DDX39A THOC3 SLBP NUP37 SRSF1 KPNB1 NUP155 NUP62 AAAS NUP35 NUP188 EIF5A CKAP5 RAN HNRNPA2B1 NUP43 ZFP36 NUP85 XPO1 FYTTD1 KHSRP NPM1 SLC19A1 FLOT1 YBX1 NUP153 NUP50 PABPN1 HNRNPA1 NUTF2 SLC35B1 DHX9 XPOT AGFG1 SEH1L ALKBH5 THOC6 XPO5 DDX19A NXT1 NUP93 NUP205 MRPL18 SLC25A33 SSB RAE1 NUP210 SRSF7 THOC7 LRRC8D SLC25A17 UPF3A SLC25A5 HNRNPA3 CETN2 SEC13 POLDIP3 IGF2BP1 SL…
RIBOSOMAL SMALL SUBUNIT BIOGENESIS	4.50577e-06	0.000167906	0.610527	0.590518	2.12214	66	RPS16 NPM1 MRPS11 RRP36 NAT10 RRS1 RRP7A RPL38 MRPS7 TBL3 NOL11 TSR1 PRKDC UTP20 TSR2 HEATR1 DCAF13 NOM1 PWP2 TSR3 METTL17 NOP14 DHX37 ABT1 NOB1 WDR46 BMS1 EMG1 XRCC5 RPSA ERAL1 LSM6 RPS25 RPS7 RPS15 NGDN NOP9 ERCC2 RIOK1 NOL10 KRI1 RPS14 RPP40 RPS5 RCL1 WDR3 RPS28 LTV1 RPS24 RPS27 RPS21 RPS6 BYSL
TRNA PROCESSING	1.16419e-07	6.6046e-06	0.704976	0.54437	2.12392	114	RPP25 POP7 TRMT112 ELP5 LAGE3 POP4 HSD17B10 NAT10 ELAC2 URM1 POP1 TSEN15 PUS7 PUS1 SSB RTCB ZBTB8OS GTPBP3 POLR3K TRMU TPRKB TRMT1L RPP30 TYW3 FTSJ1 AARS2 CDKAL1 RPP14 METTL2A LSM6 DDX1 WDR4 TRMT6 ELP4 TRMT5 ADAT2 DUS1L OSGEPL1 CTU2 TRMT10A METTL2B DUS3L TSEN54 CDK5RAP1 ELAC1 TRNT1 NSUN6 ANKRD16 METTL1 DUS2 MTFMT ALKBH1 TRUB1 POP5 RPUSD4 RPP40 QTRT1 TRIT1 LCMT2 TRMT2B TRMT10C TRMT61A
PROTEIN LOCALIZATION TO CHROMOSOME CENTROMERIC REGION	6.70643e-05	0.00178885	0.538434	0.730055	2.12655	23	AURKB CENPA CDT1 SPDL1 KNTC1 TTK MTBP ZW10 NDC80 ZWILCH RCC2 CTCF BUB3 CENPQ JARID2 CHAMP1 CDK1 IK
TELOMERASE RNA LOCALIZATION	3.8804e-06	0.000148984	0.610527	0.761003	2.12748	19	TCP1 DKC1 SHQ1 EXOSC10 WRAP53 CCT7 CCT4 NHP2 RUVBL2 NAF1 CCT5 CCT6A CCT8 CCT2 CCT3
NEGATIVE REGULATION OF UBIQUITIN PROTEIN TRANSFERASE ACTIVITY	1.12398e-05	0.000378076	0.593325	0.744563	2.12912	21	CDC20 BUB1B MAD2L2 MAD2L1 BAG2 PARK7 RPL37 RPL23 BUB3 BAG5 RPL11 RPS20 RPS7 RPS15 FBXO5
MEIOSIS I CELL CYCLE PROCESS	8.6121e-08	4.99765e-06	0.704976	0.576346	2.13355	84	CDC25A TRIP13 NDC1 PLK1 ESPL1 CCNB2 RAD51 CKS2 MSH6 AURKA PTTG1 FANCD2 TOP2A CDC25B RAD51AP1 RAD54L NDC80 MND1 BRIP1 EME1 CDC25C FANCM BAG6 ERCC1 KLHDC3 RAD51C MLH1 ING2 RAD21 RAD51D TEX15 BCL2L11 RAD54B PSMD13 RMI1
PROTEIN TARGETING TO MITOCHONDRION	2.6575e-07	1.38372e-05	0.674963	0.570918	2.13517	88	SAE1 TIMM23 HAX1 TIMM50 TIMM44 HSP90AA1 HSPD1 MIPEP TIMM10 TIMM21 TOMM40 TIMM13 CHCHD4 LMAN1 HTRA2 TOMM22 UBE2L3 DNAJC15 DNAJC19 TIMM9 AIFM1 FZD5 SREBF1 TIMM8B PINK1 SAMM50 GSK3A IMMP1L PARL MFN2 UBE2D3 GRPEL2 TIMM17B PDCD5 HPS4 FBXO7 BCAP31 ARIH2 BAP1 ROMO1 HSPA4 UBL5 AGK MFF USP36 TIMM17A BAG4 BID GRPEL1 TOMM7 PMPCA SREBF2 UBE2J2 TOMM20 PITRM1 TOMM34 SH3GLB1
MITOTIC CYTOKINESIS	4.1544e-06	0.000157123	0.610527	0.598555	2.13586	62	CENPA PLK1 NUSAP1 ESPL1 CEP55 KIF20A SNX9 KIF4A STMN1 KIF23 CIT NUP62 ARF1 RACGAP1 JTB SPTBN1 POLDIP2 ANLN ECT2 CNTROB INCENP CKAP2 CHMP7
REGULATION OF DNA DIRECTED DNA POLYMERASE ACTIVITY	2.89997e-05	0.000885366	0.57561	0.843647	2.13743	13	RFC5 GINS2 RFC2 GINS1 GINS3 RFC3 RFC4 CHTF18 GINS4 DSCC1
TELOMERE MAINTENANCE	3.38102e-08	2.10676e-06	0.719513	0.547735	2.14834	120	AURKB RAD51 FEN1 ACD DCLRE1B NEK2 HNRNPD RECQL4 TCP1 NABP2 EXO1 DKC1 RPA3 HSP90AA1 DCLRE1A RPA1 BLM HNRNPA2B1 RFC1 EXOSC10 XRCC6 PTGES3 DNA2 NAT10 WRAP53 HNRNPA1 RPA2 CCT7 PIF1 GAR1 CCT4 NHP2 XRCC3 HSP90AB1 ERCC1 HNRNPC PRKDC NAF1 CCT5 RAD51C CCT6A MYC CCT8 TELO2 RAD51D TPRKB APEX1 CCT2 TERT SIRT6 CCT3 XRCC1 MAPK3 XRCC5 PARP1 PCNA UPF1 POT1 RIF1 USP7 MAP2K7 BRCA2
CELL CYCLE PHASE TRANSITION	1.20018e-17	2.28095e-15	1.08644	0.483104	2.15292	425	CDC25A CCNA2 SLFN11 ORC1 DTL CCNB1 AURKB TRIP13 CTDSPL APPL1 PLK1 CHEK1 BRCA1 CDC6 RRM2 ESPL1 SKP2 CCNF FOXM1 CCNB2 TICRR CDKN3 CKS2 CKS1B BUB1B TIMELESS APBB1 WDR76 BUB1 CDT1 ZWINT UBE2C SPDL1 RRM1 WEE1 CDC45 POLE AURKA MAD2L2 KNTC1 MAD2L1 FANCD2 RCC1 FAM83D TOPBP1 ANAPC15 CDC7 GTSE1 MSH2 MDC1 CDCA5 NABP2 TIPIN PKMYT1 ATRIP TFDP1 CLSPN CENPJ UBE2S E2F1 MELK NASP CDC25B BCAT1 CDK2 ANAPC11 DLGAP5 …
CLEAVAGE INVOLVED IN RRNA PROCESSING	1.35695e-06	5.73084e-05	0.643552	0.711551	2.15421	27	ERI1 ERI3 EXOSC9 EXOSC10 EXOSC8 RRP36 RRS1 NHP2 TBL3 TSR1 UTP20 EXOSC2 NOL9 NOP14 ABT1 NOB1 BMS1 EXOSC3 EXOSC7 BOP1 NOP9 KRI1 ERI2 RPP40 RCL1
MITOTIC CHROMOSOME CONDENSATION	1.75443e-05	0.000567539	0.57561	0.796246	2.15443	17	PLK1 NUSAP1 SMC2 NCAPH NCAPD2 NCAPD3 CDCA5 BAZ1B NCAPH2 NCAPG SMC4 SMARCA5 TTN
DNA REPLICATION CHECKPOINT SIGNALING	2.80818e-05	0.000864282	0.57561	0.807166	2.15523	16	ORC1 CDC6 TICRR TIMELESS CDT1 CDC45 TOPBP1 TIPIN CLSPN DNA2 RAD9A NAE1 ZNF830
CHROMOSOME LOCALIZATION	6.6038e-07	3.17735e-05	0.659444	0.590782	2.16028	74	KIF22 CCNB1 AURKB CDCA8 KIF2C CDT1 CEP55 SPDL1 KIFC1 FAM83D PSRC1 CDCA5 KPNB1 DLGAP5 NUP62 NUDC ZW10 NDC80 KIF14 CDC23 RRS1 SPAG5 CENPE SEH1L NUF2 INCENP CENPF MLH1 CHMP7 KIF18A
REGULATION OF CELL CYCLE PROCESS	3.25157e-21	7.7245e-19	1.19534	0.480594	2.16094	512	CDC25A SLFN11 ORC1 CDC20 MKI67 TPX2 DTL CCNB1 AURKB TRIP13 CTDSPL PKP4 APPL1 PLK1 CHEK1 BRCA1 CDC6 RRM2 NUSAP1 ESPL1 CCNF TICRR CALR BUB1B CDCA2 RANBP1 DDX11 TIMELESS APBB1 WDR76 BUB1 CDT1 ZWINT FEN1 UBE2C RMI2 SPDL1 RRM1 WEE1 KIF20A CDC45 AURKA NEK2 KIF11 MAD2L2 KNTC1 MAD2L1 PTTG1 FANCD2 RCC1 FAM83D PSRC1 TOPBP1 ANAPC15 CDC7 GTSE1 MSH2 MDC1 KIF23 CDCA5 NABP2 TIPIN PKMYT1 ATRIP TFDP1 CLSPN NSFL1C…
TELOMERE ORGANIZATION	9.30324e-09	6.28584e-07	0.74774	0.549366	2.16235	124	AURKB RAD51 FEN1 ACD DCLRE1B NEK2 HNRNPD RECQL4 TCP1 NABP2 EXO1 DKC1 RPA3 HSP90AA1 DCLRE1A RPA1 BLM HNRNPA2B1 RFC1 EXOSC10 XRCC6 PTGES3 DNA2 NAT10 WRAP53 HNRNPA1 RPA2 CCT7 PIF1 GAR1 CCT4 NHP2 XRCC3 HSP90AB1 ERCC1 HNRNPC PRKDC NAF1 CCT5 RAD51C CCT6A MYC CCT8 TELO2 RAD51D TPRKB APEX1 DOT1L CCT2 TERT SIRT6 CCT3 XRCC1 MAPK3 XRCC5 PARP1 PCNA EZH2 UPF1 POT1 RIF1 USP7
CELL CYCLE	1.98238e-48	7.53502e-45	1.81454	0.466936	2.16386	1342	MCM2 CDC25A CCNA2 TUBA4A CGREF1 MCM6 SLFN11 ORC1 MYBL2 MCM4 SAPCD2 CDC20 MCM3 MKI67 KIF22 TPX2 DTL CCNB1 AURKB SPC24 CENPA TRIP13 CTDSPL PKP4 MCM7 APPL1 NDC1 PLK1 CHEK1 BRCA1 CDC6 RRM2 NUSAP1 ESPL1 MCM5 CDCA3 SKP2 CCNF FOXM1 CCNB2 BIRC5 CDCA8 TICRR RAD51 CDKN3 CHAF1A CALR MCM8 GINS1 CKS2 CKS1B BUB1B CDCA2 KIF2C RANBP1 DDX11 TIMELESS APBB1 GMNN WDR76 BUB1 CDT1 HJURP ZWINT CEP55 KIF18B FEN1 UBE2C S…
MITOTIC DNA REPLICATION	1.07412e-05	0.000364531	0.593325	0.855577	2.16765	13	MCM2 MCM6 MCM4 MCM3 RAD51 GINS1 CDC45 POLA1 GINS3 LIG1 ZMPSTE24
REGULATION OF MRNA PROCESSING	1.14551e-08	7.63876e-07	0.74774	0.555514	2.17024	117	SRSF10 NCL PTBP1 U2AF2 C1QBP HSPA8 HNRNPA2B1 PRPF19 DAZAP1 SRPK1 MAGOH NELFE SNRPA NUDT21 SRSF9 SRSF4 HNRNPA1 DHX9 METTL16 PRDX6 BARD1 CPSF7 SRRM1 SRSF7 THRAP3 HNRNPL CTR9 ZC3H14 SRSF2 PAF1 HNRNPK RNPS1 KHDRBS1 PUF60 TRA2B SAP18 PAPOLA RBM42 SF1 SAFB CPSF6 SRSF3 SF3B4 HSF1 RBM15 NCBP1 SNRNP70 RNF40 CDK11B RBMX RAVER1 CIRBP SNW1 SMU1 SAFB2 RBM3 RBM8A FXR1 SRSF6 CELF1 RBM10 LEO1 RBM39 RBFOX2 PTCD2 …
RNA 3 END PROCESSING	1.99258e-08	1.2837e-06	0.733762	0.577409	2.18179	93	FBL ERI1 DKC1 SLBP ERI3 EXOSC9 ZNF473 EXOSC10 EXOSC8 TOE1 NELFE SNRPA NUDT21 HSD17B10 LSM11 CSTF2 ELAC2 BARD1 CPSF7 EXOSC6 SSU72 SSB EXOSC4 CTR9 EXOSC2 ZC3H14 POLR3K CSTF1 LSM10 PAF1 POLR2D EXOSC3 CPSF3 EXOSC7 PAPOLA INTS5 CPSF6 EXOSC5 CPSF2 FIP1L1 HSF1 CPSF4 NCBP1 INTS1 RNF40 CSTF2T ELAC1 PABPC1 TRNT1 RPRD1B PARN INTS2 ERI2 CPSF1 MTPAP LEO1 USB1 RPRD1A
REGULATION OF UBIQUITIN PROTEIN TRANSFERASE ACTIVITY	6.06255e-07	2.95433e-05	0.659444	0.639707	2.1909	50	CDC20 PLK1 BUB1B UBE2C MAD2L2 MAD2L1 UBE2S BAG2 UBE2L3 UBE2N PIN1 DCUN1D5 PARK7 RPL37 PINK1 RPS2 RPL23 BUB3 FZR1 TRIB3 BAG5 RPL11 RPS20 RPS7 RPS15 ARRDC3 STUB1 FBXO5 BMI1
RNA PHOSPHODIESTER BOND HYDROLYSIS	1.99273e-10	1.74123e-08	0.826657	0.556516	2.1934	125	RPP25 RNASEH2A FEN1 POP7 DIS3L EXO1 ERI1 ERI3 EXOSC9 ISG20L2 EXOSC10 EXOSC8 RNASE3 TOE1 POP4 RRP36 NUDT21 LACTB2 RRS1 CSTF2 ELAC2 ENDOG NHP2 CPSF7 TBL3 POP1 TSR1 UTP20 EXOSC4 PPP1R8 EXOSC2 POLR2I POLR3K NOL9 NOP14 APEX1 ABT1 RPP30 NOB1 BMS1 EXOSC3 ANGEL1 DCPS CPSF3 EXOSC7 RPP14 CPSF6 EXOSC5 CPSF2 CNOT6L FIP1L1 BOP1 NOP9 PAN2 CNOT1 CPSF4 DBR1 RNASE2 NCBP1 CSTF2T CNOT7 ELAC1 NUDT12 KRI1 RMRP PARN P…
ATP METABOLIC PROCESS	9.96949e-12	1.01051e-09	0.875325	0.526626	2.19446	199	MLXIPL CCNB1 CHCHD10 FBP1 NDUFA6 MSH2 SHMT2 MT-ATP8 LDHA UQCR10 HSPA8 UQCRH NDUFA4 NDUFB4 MT-ND4L MT-ND6 CHCHD2 STOML2 GIT1 UQCC2 NDUFS8 NDUFC1 UQCRFS1 MT-CO2 DNAJC15 MT-ND4 NDUFB1 MT-ATP6 NDUFA3 TREX1 CYC1 NDUFB6 MT-CYB PGAM1 NDUFS7 NDUFA5 COX5B PARK7 FIGNL1 PPIF NDUFB10 BEND3 UQCRQ TPI1 SLC25A33 PFKP NDUFS3 GALK1 JMJD8 DGUOK ENO1 NDUFS5 PINK1 NDUFC2 NDUFB2 MYC NDUFS6 IGF1 COX7A2 MT-ND5 MT-ND3 B…
ATTACHMENT OF SPINDLE MICROTUBULES TO KINETOCHORE	3.22381e-05	0.000964859	0.557332	0.700934	2.19527	31	CCNB1 AURKB SPC24 KIF2C CDT1 NEK2 SPC25 RACGAP1 KNSTRN NDC80 ECT2 SPAG5 CENPE SEH1L RCC2 NUF2 BUB3
REGULATION OF DOUBLE STRAND BREAK REPAIR VIA HOMOLOGOUS RECOMBINATION	4.18917e-07	2.10901e-05	0.674963	0.62303	2.19585	59	CHEK1 RAD51 TIMELESS RMI2 MAD2L2 PARPBP RAD51AP1 ACTL6A FUS POLQ WRAP53 RPA2 MRGBP RUVBL2 FIGNL1 UBQLN4 KDM1A KAT5 TEX15 FANCB ACTB SIRT6 MEAF6 MORF4L2 PARP1 RIF1 RBBP8 MORF4L1
SPLICEOSOMAL SNRNP ASSEMBLY	7.13718e-06	0.000252357	0.610527	0.648016	2.19726	45	SRSF10 LSM4 LSM2 GEMIN4 GEMIN6 CLNS1A SNRPB PRPF19 SNRPF SART3 SNRPG SNRPD2 SNRPD1 GEMIN5 SNRPD3 PRPF31 SNRPE PRMT5 SNRPC TGS1 AAR2 RNU4ATAC DDX20 GEMIN8 RNU5D-1 GEMIN2 RNU5E-1 SART1
CELLULAR MACROMOLECULE BIOSYNTHETIC PROCESS	5.7552e-46	1.09378e-42	1.7683	0.475691	2.2019	1169	RPL22L1 MCM2 CCNA2 RFC5 MCM6 SLFN11 ORC1 GINS2 MCM4 MCM10 MCM3 DTL AURKB MCM7 B4GALT2 CHEK1 CDC6 RRM2 RFC2 MCM5 TICRR RAD51 CHAF1A CALR MCM8 GINS1 POLD2 TK1 POLE3 ALYREF GALNT18 FUT7 DDX11 TIMELESS GMNN CDT1 RNASEH2A FEN1 RMI2 WDHD1 ACD RRM1 CHAF1B POLD1 CDC45 POLA1 POLE DUT NEK2 NCL MAD2L2 DHFR HNRNPD GINS3 SSRP1 HMGA1 RFC3 RFC4 POLA2 RECQL4 TOPBP1 CDC7 TCP1 ATF4 NABP2 TRAP1 PRIM1 TIPIN DERL3 MR…
NEGATIVE REGULATION OF MRNA METABOLIC PROCESS	4.12663e-07	2.09138e-05	0.674963	0.613063	2.20316	66	SRSF10 PTBP1 HNRNPD E2F1 HNRNPAB U2AF2 C1QBP HNRNPA0 HNRNPA2B1 ZFP36 FUS TARDBP NELFE YBX1 SRSF9 SRSF4 ELAVL1 LARP1 DHX9 METTL16 BARD1 HNRNPC DHX34 SRSF7 THRAP3 CTR9 ZC3H14 HNRNPK SYNCRIP RNPS1 IGF2BP1 TRAF2 SAP18 RBM42
INTERSTRAND CROSS LINK REPAIR	2.54675e-05	0.00079346	0.57561	0.734444	2.20377	26	RAD51 MCM8 DCLRE1B NEIL3 FANCD2 DCLRE1A RAD51AP1 RFWD3 NUCKS1 XRCC3 FANCM ERCC1 RNF8 RAD51D
RNA EXPORT FROM NUCLEUS	2.27748e-07	1.21073e-05	0.690132	0.602743	2.20402	74	ALYREF NUP107 DDX39A THOC3 NUP155 NUP62 NUP188 RAN HNRNPA2B1 NUP85 FYTTD1 NPM1 NUP153 PABPN1 HNRNPA1 DHX9 XPOT AGFG1 ALKBH5 THOC6 XPO5 DDX19A NXT1 NUP93 SSB RAE1 THOC7 POLDIP3 KHDRBS1 POLR2D NUP88 CPSF6 SRSF3 POM121 THOC1 UPF1 ENY2 POM121C NCBP1 GLE1
RIBONUCLEOPROTEIN COMPLEX SUBUNIT ORGANIZATION	5.03955e-11	4.78884e-09	0.851339	0.535812	2.20615	178	SRSF10 LSM4 LSM2 GEMIN4 SRSF1 HSP90AA1 GEMIN6 MRTO4 SHQ1 CLNS1A SNRPB EIF2S2 PRPF19 SNRPF SRPK1 EIF2D SART3 MRPS11 SNRPG SNRPD2 PTGES3 NUDT21 SRSF9 RRS1 SNRPD1 TXNL4A GEMIN5 DHX9 RRP7A RPL38 MRPS7 CPSF7 RUVBL2 SNRPD3 MRPL20 EIF4H HSP90AB1 RPF2 SF3A3 PRKDC PIH1D1 NAF1 PRPF31 SNRPE PRMT5 USP39 MCTS1 PSIP1 PWP2 RPL23A SF3A2 SNRPC ABT1 TGS1 BRIX1 AAR2 POLR2D PUF60 TAF9 RNU4ATAC SF1 RPL11 EIF5 XRCC5 C…
CYTOPLASMIC TRANSLATION	1.35915e-09	1.07379e-07	0.788187	0.550279	2.20699	139	RPL22L1 HNRNPD SLBP GSPT1 DRG1 EIF2S2 RPS16 EIF2D YBX1 RPS26 DHX9 RPL38 EIF3I RPL35 EIF4H RPL14 RWDD1 RPL27 RPL37 MCTS1 RPS2 RPL23 RPL4 SYNCRIP RPL8 RPL23A PKM DPH2 IGF2BP1 RPL18A RPL36 FTSJ1 RPL41 RPL11 EIF5 RPS23 RPL32 RPL29 RPSA RPS11 EIF3M RPL28 RPS20 RPL21 RPS25 RPL36A RPS7 RPS15 ETF1 DENR UBA52 YTHDF2 RPL27A RPL17 EIF2B3 RPS3 RPL15 RPL30 RPL35A PABPC1 RPL10A RPL26L1 DPH7 RPL18 RPL13 RPS13 R…
CHROMOSOME CONDENSATION	3.02058e-07	1.55152e-05	0.674963	0.731198	2.21369	27	PLK1 NUSAP1 SMC2 NCAPH NCAPD2 NCAPD3 CDCA5 NCAPG2 TOP2A BAZ1B NCAPH2 NCAPG BANF1 AIFM1 SMC4 SMARCA5 TTN
MITOTIC SPINDLE ASSEMBLY	6.76146e-07	3.23274e-05	0.659444	0.621637	2.21822	62	MYBL2 CDC20 TPX2 AURKB PLK1 NEK2 KIF11 KIF4A KIFC1 KIF23 PRC1 KPNB1 AAAS RACGAP1 CHEK2 KIF15 DRG1 SMC3 SMC1A BCCIP POLDIP2 LSM14A CHMP7 STAG1 HSPA1B OFD1 HSPA1A RHOA CHMP2A CHMP4B CCDC61 RAB11A CLASP2 KIF2A CHMP1A
ENERGY DERIVATION BY OXIDATION OF ORGANIC COMPOUNDS	2.267e-13	2.92097e-11	0.943632	0.524428	2.22391	232	MLXIPL CCNB1 CHCHD10 MTFR2 PRELID1 NDUFA6 MSH2 TRAP1 SHMT2 MT-ATP8 FH UQCR10 DLAT UQCRH NDUFA4 NDUFB4 MT-ND4L MT-ND6 CHCHD2 STOML2 UQCC2 NDUFS8 PTGES3 NDUFC1 UQCRFS1 IDH2 CS MT-CO2 DNAJC15 MT-ND4 NDUFB1 MT-ATP6 NDUFA3 TREX1 CYC1 NDUFB6 MT-CYB NDUFS7 NDUFA5 COX5B PARK7 PPIF NDUFB10 UQCRQ SLC25A33 ADSL DYRK2 NDUFS3 PASK PDHA1 DGUOK SUCLG1 NDUFS5 PINK1 NDUFC2 NDUFB2 GSK3A SCO2 MYC NDUFS6 IGF1 PPP1CA…
MRNA TRANSPORT	2.00048e-09	1.47647e-07	0.774939	0.574793	2.23187	112	NDC1 ALYREF NUP107 DDX39A THOC3 SLBP NUP37 SRSF1 NUP155 NUP62 AAAS NUP35 NUP188 EIF5A HNRNPA2B1 NUP43 ZFP36 NUP85 XPO1 FYTTD1 KHSRP NUP153 NUP50 PABPN1 HNRNPA1 NUTF2 DHX9 AGFG1 SEH1L ALKBH5 THOC6 DDX19A NXT1 NUP93 NUP205 RAE1 NUP210 SRSF7 THOC7 UPF3A HNRNPA3 CETN2 SEC13 POLDIP3 IGF2BP1 POLR2D NUP88 CETN3 SRSF3 POM121 THOC1 UPF1 ENY2 POM121C HSF1 NCBP1 GLE1
ESTABLISHMENT OF PROTEIN LOCALIZATION TO CHROMOSOME	8.94768e-07	3.95467e-05	0.659444	0.781139	2.23371	21	ACD TCP1 NABP2 DKC1 WRAP53 CCT7 CCT4 RUVBL2 PIH1D1 CCT5 LRWD1 CCT6A CCT8 CCT2 TERT CCT3 POT1 BRCA2
NUCLEOSOME ORGANIZATION	4.67164e-09	3.31904e-07	0.761461	0.601743	2.23589	85	MCM2 ANP32B CHAF1A POLE3 ASF1B HJURP HMGB2 CHAF1B SSRP1 HMGA1 MIS18A NASP ACTL6A SET SART3 DNAJC9 NPM1 NAP1L4 CENPP ANP32E CHRAC1 SUPT16H CENPW ITGB3BP RUVBL2 TSPYL2 GRWD1 NFE2 CTCF LIN54 SMARCB1 OIP5 RNF8 PAF1
CELL CYCLE PROCESS	9.75934e-40	1.48381e-36	1.64074	0.488796	2.24848	913	MCM2 CDC25A CCNA2 MCM6 SLFN11 ORC1 MYBL2 MCM4 SAPCD2 CDC20 MCM3 MKI67 KIF22 TPX2 DTL CCNB1 AURKB SPC24 CENPA TRIP13 CTDSPL PKP4 APPL1 NDC1 PLK1 CHEK1 BRCA1 CDC6 RRM2 NUSAP1 ESPL1 SKP2 CCNF FOXM1 CCNB2 CDCA8 TICRR RAD51 CDKN3 CALR GINS1 CKS2 CKS1B BUB1B CDCA2 KIF2C RANBP1 DDX11 TIMELESS APBB1 GMNN WDR76 BUB1 CDT1 ZWINT CEP55 KIF18B FEN1 UBE2C SLC16A1 SMC2 XRCC2 RMI2 NCAPH SPDL1 RRM1 WEE1 KIF20A CD…
MITOTIC METAPHASE PLATE CONGRESSION	9.41133e-07	4.11666e-05	0.659444	0.655026	2.25163	51	KIF22 CCNB1 AURKB CDCA8 KIF2C CDT1 CEP55 SPDL1 KIFC1 PSRC1 CDCA5 KPNB1 NUP62 NUDC ZW10 NDC80 KIF14 CDC23 RRS1 CENPE SEH1L NUF2 CHMP7 KIF18A
ESTABLISHMENT OF RNA LOCALIZATION	2.35406e-10	2.01074e-08	0.814036	0.560092	2.25582	141	NDC1 ALYREF NUP107 DDX39A THOC3 SLBP NUP37 SRSF1 KPNB1 NUP155 NUP62 AAAS NUP35 NUP188 EIF5A CKAP5 RAN HNRNPA2B1 NUP43 ZFP36 NUP85 XPO1 FYTTD1 KHSRP NPM1 FLOT1 YBX1 NUP153 NUP50 PABPN1 HNRNPA1 NUTF2 DHX9 XPOT AGFG1 SEH1L ALKBH5 THOC6 XPO5 DDX19A NXT1 NUP93 NUP205 MRPL18 SSB RAE1 NUP210 SRSF7 THOC7 UPF3A HNRNPA3 CETN2 SEC13 POLDIP3 IGF2BP1 KHDRBS1 POLR2D NUP88 CETN3 CPSF6 SRSF3 POM121 THOC1 UPF1 EN…
ELECTRON TRANSPORT CHAIN	1.24511e-10	1.1404e-08	0.826657	0.565635	2.25699	134	CCNB1 NDUFA6 UQCR10 UQCRH NDUFA4 NDUFB4 MT-ND4L MT-ND6 CHCHD2 NDUFS8 NDUFC1 UQCRFS1 PHGDH CYBA MT-CO2 DNAJC15 MT-ND4 NDUFB1 GSR NDUFA3 PDIA5 CYC1 NDUFB6 MT-CYB NDUFS7 NDOR1 NDUFA5 COX5B PARK7 NDUFB10 UQCRQ NDUFS3 DGUOK NDUFS5 PINK1 NDUFC2 NDUFB2 SCO2 NDUFS6 MT-ND5 MT-ND3 COX7C NDUFB3 ME2 NDUFAB1 NDUFB7 AKR7A2 NDUFA12 COX5A NDUFV1 COX4I1 SDHB IDH3B NQO2 NCF1 MYBBP1A SOD2 NDUFS4 ALDH4A1 MT-ND1 MT-C…
[truncated: 79 more rows]

## Sheet: NT C16 vs DMSO GOBP
pathway	pval	padj	log2err	ES	NES	size	leadingEdge
[truncated: 953 more rows]

## Sheet: L22KO C16 vs DMSO GOBP
pathway	pval	padj	log2err	ES	NES	size	leadingEdge
[truncated: 781 more rows]
